# Supplementary material for: Developmental Methylome of the Medicinal Plant Catharanthus roseus Unravels the Tissue-Specific Control of the Monoterpene Indole Alkaloid Pathway by DNA Methylation
Source: Int J Mol Sci. 2020 Aug 21;21(17):6028. doi: 10.3390/ijms21176028 (PMC7503379; doi:10.3390/ijms21176028)
Supplement: Supplementary file 1 [file ijms-21-06028-s001.zip]

Archive with 10 entries (9 files):
- supplementary_material/
- supplementary_material/SupplFig6.png
- supplementary_material/SupplFig3.png
- supplementary_material/SupplFig2.png
- supplementary_material/SupplFig5.png
- supplementary_material/SupplFig4.png
- supplementary_material/SupplFig1.png
- supplementary_material/Suppl Table3.xlsx
- supplementary_material/SupplTable2.xlsx
- supplementary_material/SupplTable1.csv
