# Supplementary material for: Developmental Methylome of the Medicinal Plant Catharanthus roseus Unravels the Tissue-Specific Control of the Monoterpene Indole Alkaloid Pathway by DNA Methylation
Source: Int J Mol Sci. 2020 Aug 21;21(17):6028. doi: 10.3390/ijms21176028 (PMC7503379; doi:10.3390/ijms21176028)
Supplement: Supplementary file 1 [file ijms-21-06028-s001.zip › supplementary_material/Suppl Table3.xlsx]

## Sheet: 200602_coexp_MIA_methyldiff_annot_scc95
V1	com	MIA	Protein names	V2	V3	V4	V5	V6	V7	V8	V9	V10	V11	V12	yourlist:M202002138471C63D39733769F8E060B506551E127B66B15	Entry		Gene names	Organism	Length	Keywords	Gene ontology (biological process)	Gene ontology (cellular component)	Gene ontology (molecular function)
CRO_100065	1		30S ribosomal protein S4, chloroplastic	RR4_COFAR	90.53	190	18	0	1	570	1	190	1e-121	352	RR4_COFAR	A0A337		rps4	Coffea arabica (Arabian coffee)	201	Chloroplast;Plastid;RNA-binding;Ribonucleoprotein;Ribosomal protein;rRNA-binding	translation [GO:0006412]	chloroplast [GO:0009507]; small ribosomal subunit [GO:0015935]	rRNA binding [GO:0019843]; structural constituent of ribosome [GO:0003735]
CRO_100066	1		Probable plastid-lipid-associated protein 10, chloroplastic (Fibrillin-8)	PAP10_ARATH	55.3	302	105	5	130	1014	6	284	1e-94	291	PAP10_ARATH	Q8W4F1		PAP10 FBN8 FIB8 At2g46910 F14M4.26	Arabidopsis thaliana (Mouse-ear cress)	284	Chloroplast;Plastid;Reference proteome;Transit peptide		chloroplast [GO:0009507]; cytosol [GO:0005829]; plastoglobule [GO:0010287]
CRO_100973	1		Fructokinase-like 1, chloroplastic (PEP-associated protein 6) (pfkB-type carbohydrate kinase family protein 2)	SCKL1_ARATH	77.08	397	90	1	379	1569	76	471	0	588	SCKL1_ARATH	Q9M394		FLN1 PAP6 PFKB2 At3g54090 F24B22.50	Arabidopsis thaliana (Mouse-ear cress)	471	Chloroplast;Kinase;Plastid;Reference proteome;Transferase;Transit peptide	chloroplast organization [GO:0009658]; plastid transcription [GO:0042793]	chloroplast nucleoid [GO:0042644]; cytoplasm [GO:0005737]; nucleus [GO:0005634]	carbohydrate kinase activity [GO:0019200]; phosphotransferase activity, alcohol group as acceptor [GO:0016773]; protein self-association [GO:0043621]
CRO_101099	1		50S ribosomal protein L34, chloroplastic (CL34) (Chloroplastic large ribosomal subunit protein bL34c)	RK34_SPIOL	53.7	162	58	4	81	551	1	150	6e-34	123	RK34_SPIOL	P82244		RPL34 SOVF_073030	Spinacia oleracea (Spinach)	152	3D-structure;Chloroplast;Direct protein sequencing;Plastid;RNA-binding;Reference proteome;Ribonucleoprotein;Ribosomal protein;Transit peptide;rRNA-binding	translation [GO:0006412]	chloroplast [GO:0009507]; ribosome [GO:0005840]	rRNA binding [GO:0019843]; structural constituent of ribosome [GO:0003735]
CRO_101441	1		Thylakoid lumenal 17.4 kDa protein, chloroplastic (P17.4)	TL17_ARATH	68.6	207	57	1	237	833	30	236	3e-99	301	TL17_ARATH	P81760		TL17 At5g53490 MNC6.3	Arabidopsis thaliana (Mouse-ear cress)	236	Alternative splicing;Chloroplast;Direct protein sequencing;Plastid;Reference proteome;Repeat;Thylakoid;Transit peptide		chloroplast thylakoid lumen [GO:0009543]
CRO_101483	1		ATP-dependent Clp protease ATP-binding subunit ClpX	CLPX_PSEMY	56.83	366	121	6	693	1760	65	403	2e-125	394	CLPX_PSEMY	A4XTZ6		clpX Pmen_2051	Pseudomonas mendocina (strain ymp)	426	ATP-binding;Chaperone;Metal-binding;Nucleotide-binding;Reference proteome;Zinc	protein folding [GO:0006457]		ATP binding [GO:0005524]; protein dimerization activity [GO:0046983]; unfolded protein binding [GO:0051082]; zinc ion binding [GO:0008270]
CRO_101718	1		Putative septum site-determining protein minD homolog, chloroplastic (AtMinD1) (Protein ACCUMULATION AND REPLICATION OF CHLOROPLASTS 11) (Septum site-determining protein MinD1)	MIND1_ARATH	88.85	296	32	1	94	978	23	318	4e-156	447	MIND1_ARATH	Q9MBA2		MIND1 ARC11 At5g24020 MZF18.10	Arabidopsis thaliana (Mouse-ear cress)	326	ATP-binding;Chloroplast;Membrane;Nucleotide-binding;Plastid;Plastid inner membrane;Reference proteome;Transit peptide	chloroplast fission [GO:0010020]; negative regulation of cell division [GO:0051782]	chloroplast [GO:0009507]; chloroplast envelope [GO:0009941]; chloroplast inner membrane [GO:0009706]; chloroplast stroma [GO:0009570]; cytoplasmic side of plasma membrane [GO:0009898]; cytosol [GO:0005829]; plasma membrane [GO:0005886]	ATPase activity [GO:0016887]; ATP binding [GO:0005524]; calcium-dependent ATPase activity [GO:0030899]; identical protein binding [GO:0042802]; protein homodimerization activity [GO:0042803]
CRO_102172	1		Dof zinc finger protein DOF5.6 (AtDOF5.6) (Protein HIGH CAMBIAL ACTIVITY 2) (Protein PHLOEM EARLY DOF HCA2)	DOF56_ARATH	71.77	124	16	7	61	378	1	123	4e-43	159	DOF56_ARATH	Q9FM03		DOF5.6 HCA2 At5g62940 MQB2.26	Arabidopsis thaliana (Mouse-ear cress)	372	Activator;DNA-binding;Metal-binding;Nucleus;Reference proteome;Transcription;Transcription regulation;Zinc;Zinc-finger	phloem or xylem histogenesis [GO:0010087]; positive regulation of transcription, DNA-templated [GO:0045893]; procambium histogenesis [GO:0010067]; regulation of transcription, DNA-templated [GO:0006355]; root radial pattern formation [GO:0090057]	nucleus [GO:0005634]	DNA binding [GO:0003677]; DNA-binding transcription factor activity [GO:0003700]; metal ion binding [GO:0046872]
CRO_102628	1		50S ribosomal protein L2-B, chloroplastic	RK2B_COFAR	83.57	286	34	2	1	849	1	276	6e-154	438	RK2B_COFAR	A0A398		rpl2-B	Coffea arabica (Arabian coffee)	276	Chloroplast;Plastid;Ribonucleoprotein;Ribosomal protein	translation [GO:0006412]	chloroplast [GO:0009507]; large ribosomal subunit [GO:0015934]	rRNA binding [GO:0019843]; structural constituent of ribosome [GO:0003735]; transferase activity [GO:0016740]
CRO_102631	1		ATP synthase subunit alpha, chloroplastic (EC 7.1.2.2) (ATP synthase F1 sector subunit alpha) (F-ATPase subunit alpha)	ATPA_CARPA	90.34	145	13	1	343	774	361	505	1e-64	216	ATPA_CARPA	B1A920		atpA	Carica papaya (Papaya)	505	ATP synthesis;ATP-binding;CF(1);Chloroplast;Hydrogen ion transport;Ion transport;Membrane;Nucleotide-binding;Plastid;Thylakoid;Translocase;Transport	ATP synthesis coupled proton transport [GO:0015986]	chloroplast thylakoid membrane [GO:0009535]; proton-transporting ATP synthase complex, catalytic core F(1) [GO:0045261]	ATP binding [GO:0005524]; proton-transporting ATP synthase activity, rotational mechanism [GO:0046933]
CRO_103010	1		Tetraspanin-8	TET8_ARATH	48.84	172	80	3	2110	1616	90	260	9e-45	166	TET8_ARATH	Q8S8Q6		TET8 At2g23810 F27L4.1	Arabidopsis thaliana (Mouse-ear cress)	273	Glycoprotein;Membrane;Reference proteome;Transmembrane;Transmembrane helix	defense response to Gram-negative bacterium [GO:0050829]	Golgi apparatus [GO:0005794]; integral component of membrane [GO:0016021]; plasma membrane [GO:0005886]; plasmodesma [GO:0009506]; vacuole [GO:0005773]
CRO_103088	1		RuBisCO large subunit-binding protein subunit alpha, chloroplastic (60 kDa chaperonin subunit alpha) (CPN-60 alpha)	RUBA_PEA	84.35	345	50	2	1	1032	1	342	0	570	RUBA_PEA	P08926			Pisum sativum (Garden pea)	587	ATP-binding;Chaperone;Chloroplast;Direct protein sequencing;Nucleotide-binding;Plastid;Transit peptide	protein refolding [GO:0042026]	chloroplast [GO:0009507]	ATP binding [GO:0005524]
CRO_103365	1		Stem-specific protein TSJT1	TSJT1_TOBAC	64	150	52	2	1	447	1	149	3e-61	196	TSJT1_TOBAC	P24805		TSJT1	Nicotiana tabacum (Common tobacco)	149	Reference proteome
CRO_103704	1		Cytochrome b561 domain-containing protein At4g18260 (Protein b561A.tha13)	B561M_ARATH	40.61	261	135	6	245	967	11	271	3e-64	213	B561M_ARATH	Q0WPS2		At4g18260 T9A21.110	Arabidopsis thaliana (Mouse-ear cress)	284	Electron transport;Heme;Iron;Membrane;Metal-binding;Reference proteome;Signal;Transmembrane;Transmembrane helix;Transport	oxidation-reduction process [GO:0055114]	integral component of membrane [GO:0016021]	metal ion binding [GO:0046872]
CRO_104316	1		30S ribosomal protein S11, chloroplastic	RR11_PANGI	93.91	115	7	0	196	540	21	135	4e-70	219	RR11_PANGI	Q68RX4		rps11 PSC0809	Panax ginseng (Korean ginseng)	138	Chloroplast;Plastid;RNA-binding;Ribonucleoprotein;Ribosomal protein;rRNA-binding	translation [GO:0006412]	chloroplast [GO:0009507]; ribosome [GO:0005840]	rRNA binding [GO:0019843]; structural constituent of ribosome [GO:0003735]
CRO_104317	1		50S ribosomal protein L2-B, chloroplastic	RK2B_COFAR	54.29	175	45	4	2	436	107	276	3e-47	161	RK2B_COFAR	A0A398		rpl2-B	Coffea arabica (Arabian coffee)	276	Chloroplast;Plastid;Ribonucleoprotein;Ribosomal protein	translation [GO:0006412]	chloroplast [GO:0009507]; large ribosomal subunit [GO:0015934]	rRNA binding [GO:0019843]; structural constituent of ribosome [GO:0003735]; transferase activity [GO:0016740]
CRO_104319	1		Photosystem II protein D1 (PSII D1 protein) (EC 1.10.3.9) (Photosystem II Q(B) protein)	PSBA_PICAB	93.86	114	7	0	403	744	79	192	2e-68	225	PSBA_PICAB	P50155		psbA	Picea abies (Norway spruce) (Picea excelsa)	353	Acetylation;Calcium;Chlorophyll;Chloroplast;Chromophore;Electron transport;Herbicide resistance;Iron;Magnesium;Manganese;Membrane;Metal-binding;Oxidoreductase;Phosphoprotein;Photosynthesis;Photosystem II;Plastid;Thylakoid;Transmembrane;Transmembrane helix;Transport	photosynthetic electron transport in photosystem II [GO:0009772]; protein-chromophore linkage [GO:0018298]; response to herbicide [GO:0009635]	chloroplast thylakoid membrane [GO:0009535]; integral component of membrane [GO:0016021]; photosystem II [GO:0009523]	chlorophyll binding [GO:0016168]; electron transporter, transferring electrons within the cyclic electron transport pathway of photosynthesis activity [GO:0045156]; iron ion binding [GO:0005506]; oxidoreductase activity, acting on diphenols and related substances as donors, oxygen as acceptor [GO:0016682]
CRO_105179	1		Gibberellin 20 oxidase 2 (EC 1.14.11.-) (GA 20-oxidase 2) (Gibberellin C-20 oxidase 2)	GAOX2_ARATH	47.23	343	164	5	79	1092	40	370	1e-103	317	GAOX2_ARATH	Q39111		GA20OX2 20ox At2353 At5g51810 MIO24.5	Arabidopsis thaliana (Mouse-ear cress)	378	Iron;Metal-binding;Oxidoreductase;Reference proteome	flower development [GO:0009908]; gibberellin biosynthetic process [GO:0009686]; response to gibberellin [GO:0009739]; response to karrikin [GO:0080167]; response to red or far red light [GO:0009639]; unidimensional cell growth [GO:0009826]		dioxygenase activity [GO:0051213]; gibberellin 20-oxidase activity [GO:0045544]; metal ion binding [GO:0046872]
CRO_105604	1		Inner membrane protein PPF-1, chloroplastic (Post-floral-specific protein 1)	PPF1_PEA	73.65	444	100	3	1	1332	1	427	0	599	PPF1_PEA	Q9FY06		PPF-1	Pisum sativum (Garden pea)	442	Chloroplast;Membrane;Plastid;Polymorphism;Thylakoid;Transit peptide;Transmembrane;Transmembrane helix		chloroplast thylakoid membrane [GO:0009535]; integral component of membrane [GO:0016021]	membrane insertase activity [GO:0032977]
CRO_106276	1		Probable mannitol dehydrogenase (EC 1.1.1.255) (NAD-dependent mannitol dehydrogenase)	MTDH_FRAAN	56.98	358	152	2	79	1152	4	359	2e-124	371	MTDH_FRAAN	Q9ZRF1		CAD	Fragaria ananassa (Strawberry) (Fragaria chiloensis x Fragaria virginiana)	359	Metal-binding;NAD;Oxidoreductase;Zinc			mannitol dehydrogenase activity [GO:0046029]; zinc ion binding [GO:0008270]
CRO_106598	1		GDSL esterase/lipase At1g29670 (EC 3.1.1.-) (Extracellular lipase At1g29670)	GDL15_ARATH	38.21	335	198	5	164	1153	33	363	3e-74	242	GDL15_ARATH	Q9C7N4		At1g29670 F15D2.22	Arabidopsis thaliana (Mouse-ear cress)	363	Hydrolase;Lipid degradation;Lipid metabolism;Reference proteome;Secreted;Signal	lipid catabolic process [GO:0016042]	apoplast [GO:0048046]; cell wall [GO:0005618]; chloroplast thylakoid [GO:0009534]; nucleus [GO:0005634]	hydrolase activity, acting on ester bonds [GO:0016788]
CRO_107528	1		30S ribosomal protein S7, chloroplastic	RR7_TOBAC	91.51	106	9	0	97	414	50	155	2e-64	200	RR7_TOBAC	P62732		rps7-A; rps7-B	Nicotiana tabacum (Common tobacco)	155	Chloroplast;Plastid;RNA-binding;Ribonucleoprotein;Ribosomal protein;rRNA-binding	translation [GO:0006412]	chloroplast [GO:0009507]; small ribosomal subunit [GO:0015935]	rRNA binding [GO:0019843]; structural constituent of ribosome [GO:0003735]
CRO_107530	1		Protein TIC 214 (Translocon at the inner envelope membrane of chloroplasts 214) (AtTIC214)	TI214_COFAR	50.89	336	81	7	1	777	401	729	2e-64	228	TI214_COFAR	A0A393		TIC214 ycf1	Coffea arabica (Arabian coffee)	1874	Chloroplast;Membrane;Plastid;Plastid inner membrane;Protein transport;Transmembrane;Transmembrane helix;Transport	protein transport [GO:0015031]	chloroplast inner membrane [GO:0009706]; integral component of membrane [GO:0016021]
CRO_107580	1		PsbP domain-containing protein 7, chloroplastic (Photosystem II reaction center PsbP family protein)	PPD7_ARATH	49.07	108	49	2	127	441	2	106	2e-25	102	PPD7_ARATH	F4J7A7		PPD7 At3g05410 F22F7.15	Arabidopsis thaliana (Mouse-ear cress)	280	Alternative splicing;Chloroplast;Plastid;Reference proteome;Transit peptide	photosynthesis [GO:0015979]	chloroplast [GO:0009507]; extrinsic component of membrane [GO:0019898]; photosystem II oxygen evolving complex [GO:0009654]	calcium ion binding [GO:0005509]
CRO_108190	1		Protein TIC 20-II, chloroplastic (Translocon at the inner envelope membrane of chloroplasts 20-II) (AtTIC20-II)	TI202_ARATH	58.73	189	76	2	46	609	21	208	1e-62	200	TI202_ARATH	O82251		TIC20-II At2g47840 F17A22.23	Arabidopsis thaliana (Mouse-ear cress)	208	Chloroplast;Membrane;Plastid;Plastid inner membrane;Protein transport;Reference proteome;Transit peptide;Transmembrane;Transmembrane helix;Transport	protein transport [GO:0015031]	chloroplast [GO:0009507]; chloroplast envelope [GO:0009941]; chloroplast inner membrane [GO:0009706]; cytosol [GO:0005829]; integral component of membrane [GO:0016021]; mitochondrion [GO:0005739]; plastid [GO:0009536]
CRO_108252	1		Ycf20-like protein	YC20L_ARATH	73.83	149	36	3	10	447	49	197	3e-59	191	YC20L_ARATH	O80813		At1g65420 T8F5.20	Arabidopsis thaliana (Mouse-ear cress)	197	Membrane;Reference proteome;Transmembrane;Transmembrane helix	nonphotochemical quenching [GO:0010196]	chloroplast [GO:0009507]; integral component of membrane [GO:0016021]
CRO_108412	1	DXS3	Probable 1-deoxy-D-xylulose-5-phosphate synthase 2, chloroplastic (1-deoxyxylulose-5-phosphate synthase) (DXP synthase) (DXPS) (EC 2.2.1.7)	DXS2_ORYSJ	79.35	712	143	4	180	2303	1	712	0	1166	DXS2_ORYSJ	Q6YU51		Os07g0190000 LOC_Os07g09190 OsJ_23394 OSJNBb0002L09.31 OSJNBb0003E08.7	Oryza sativa subsp. japonica (Rice)	713	Chloroplast;Isoprene biosynthesis;Magnesium;Metal-binding;Plastid;Reference proteome;Thiamine biosynthesis;Thiamine pyrophosphate;Transferase;Transit peptide	1-deoxy-D-xylulose 5-phosphate biosynthetic process [GO:0052865]; terpenoid biosynthetic process [GO:0016114]; thiamine biosynthetic process [GO:0009228]	chloroplast [GO:0009507]	1-deoxy-D-xylulose-5-phosphate synthase activity [GO:0008661]; metal ion binding [GO:0046872]
CRO_108434	1		30S ribosomal protein S15, chloroplastic	RR15_COFAR	69.88	83	23	1	4	252	5	85	4e-32	114	RR15_COFAR	A0A392		rps15	Coffea arabica (Arabian coffee)	87	Chloroplast;Plastid;Ribonucleoprotein;Ribosomal protein	translation [GO:0006412]	chloroplast [GO:0009507]; ribosome [GO:0005840]	structural constituent of ribosome [GO:0003735]
CRO_108446	1		UDP-sulfoquinovose synthase, chloroplastic (EC 3.13.1.1) (SoSQD1) (Sulfite:UDP-glucose sulfotransferase) (Sulfolipid biosynthesis protein)	SQD1_SPIOL	81.22	458	86	0	79	1452	25	482	0	771	SQD1_SPIOL	Q84KI6		SQD1	Spinacia oleracea (Spinach)	482	Chloroplast;Hydrolase;NAD;Plastid;Transit peptide		chloroplast stroma [GO:0009570]	coenzyme binding [GO:0050662]; enzyme binding [GO:0019899]; FMN-binding domain binding [GO:0101016]; UDPsulfoquinovose synthase activity [GO:0046507]
CRO_108706	1		PsbP domain-containing protein 1, chloroplastic (OEC23-like protein 3) (PsbP-related thylakoid lumenal protein 1)	PPD1_ARATH	73.21	224	56	2	127	786	64	287	5e-110	327	PPD1_ARATH	O23403		PPD1 At4g15510 dl3795w FCAALL.88	Arabidopsis thaliana (Mouse-ear cress)	287	Alternative splicing;Chloroplast;Direct protein sequencing;Plastid;Reference proteome;Thylakoid;Transit peptide	photosystem I assembly [GO:0048564]	chloroplast [GO:0009507]; chloroplast stroma [GO:0009570]; chloroplast thylakoid lumen [GO:0009543]; chloroplast thylakoid membrane [GO:0009535]; extrinsic component of membrane [GO:0019898]; photosystem II oxygen evolving complex [GO:0009654]; thylakoid [GO:0009579]; thylakoid lumen [GO:0031977]	calcium ion binding [GO:0005509]
CRO_109041	1		Major allergen Pru av 1 (Allergen Pru a 1) (allergen Pru av 1)	PRU1_PRUAV	59.86	142	57	0	276	701	3	144	3e-48	172	PRU1_PRUAV	O24248		PRUA1	Prunus avium (Cherry) (Cerasus avium)	160	3D-structure;Allergen;Pathogenesis-related protein;Plant defense	abscisic acid-activated signaling pathway [GO:0009738]; defense response [GO:0006952]; response to biotic stimulus [GO:0009607]		abscisic acid binding [GO:0010427]; protein phosphatase inhibitor activity [GO:0004864]; signaling receptor activity [GO:0038023]
CRO_109124	1		ATP synthase subunit beta, chloroplastic (EC 7.1.2.2) (ATP synthase F1 sector subunit beta) (F-ATPase subunit beta)	ATPB_PORPU	96.88	64	2	0	523	714	130	193	5e-32	128	ATPB_PORPU	P51259		atpB	Porphyra purpurea (Red seaweed) (Ulva purpurea)	475	ATP synthesis;ATP-binding;CF(1);Chloroplast;Hydrogen ion transport;Ion transport;Membrane;Nucleotide-binding;Plastid;Thylakoid;Translocase;Transport	ATP synthesis coupled proton transport [GO:0015986]	chloroplast thylakoid membrane [GO:0009535]; proton-transporting ATP synthase complex, catalytic core F(1) [GO:0045261]	ATP binding [GO:0005524]; proton-transporting ATP synthase activity, rotational mechanism [GO:0046933]
CRO_109136	1		ATP synthase subunit beta, chloroplastic (EC 7.1.2.2) (ATP synthase F1 sector subunit beta) (F-ATPase subunit beta)	ATPB_CALSE	97.12	104	3	0	1	312	372	475	2e-61	204	ATPB_CALSE	Q8MBM4		atpB	Calystegia sepium (Hedge bindweed) (Convolvulus sepium)	490	ATP synthesis;ATP-binding;CF(1);Chloroplast;Hydrogen ion transport;Ion transport;Membrane;Nucleotide-binding;Plastid;Thylakoid;Translocase;Transport	ATP synthesis coupled proton transport [GO:0015986]	chloroplast thylakoid membrane [GO:0009535]; proton-transporting ATP synthase complex, catalytic core F(1) [GO:0045261]	ATP binding [GO:0005524]; proton-transporting ATP synthase activity, rotational mechanism [GO:0046933]
CRO_109632	1		Transcription factor bHLH48 (Basic helix-loop-helix protein 48) (AtbHLH48) (bHLH 48) (Transcription factor EN 97) (bHLH transcription factor bHLH048)	BH048_ARATH	40.55	328	141	11	747	1640	8	311	3e-49	179	BH048_ARATH	Q8VZ02		BHLH48 EN97 At2g42300 MHK10.2	Arabidopsis thaliana (Mouse-ear cress)	327	Alternative splicing;DNA-binding;Nucleus;Reference proteome;Transcription;Transcription regulation	regulation of transcription, DNA-templated [GO:0006355]	nucleus [GO:0005634]	DNA-binding transcription factor activity [GO:0003700]; protein dimerization activity [GO:0046983]; sequence-specific DNA binding [GO:0043565]
CRO_109953	1		Protein ASPARTIC PROTEASE IN GUARD CELL 1 (AtASPG1) (EC 3.4.23.-)	ASPG1_ARATH	56.11	483	199	6	55	1467	19	500	6e-170	496	ASPG1_ARATH	Q9LS40		ASPG1 At3g18490 MYF24.22	Arabidopsis thaliana (Mouse-ear cress)	500	Aspartyl protease;DNA-binding;Disulfide bond;Endoplasmic reticulum;Hydrolase;Protease;Reference proteome;Signal	protein catabolic process [GO:0030163]; proteolysis [GO:0006508]; response to abscisic acid [GO:0009737]; response to water deprivation [GO:0009414]; systemic acquired resistance [GO:0009627]	endoplasmic reticulum [GO:0005783]	aspartic-type endopeptidase activity [GO:0004190]; aspartic-type peptidase activity [GO:0070001]; DNA binding [GO:0003677]
CRO_110041	1		Probable tRNA N6-adenosine threonylcarbamoyltransferase, mitochondrial (EC 2.3.1.234) (Glycoprotease 1) (N6-L-threonylcarbamoyladenine synthase) (t(6)A synthase) (t(6)A37 threonylcarbamoyladenosine biosynthesis protein GCP1) (tRNA threonylcarbamoyladenosine biosynthesis protein GCP1)	OSGP2_ARATH	71.7	470	126	3	37	1425	1	470	0	641	OSGP2_ARATH	O22145		GCP1 At2g45270 F4L23.22	Arabidopsis thaliana (Mouse-ear cress)	480	Acyltransferase;Membrane;Metal-binding;Mitochondrion;Mitochondrion inner membrane;Reference proteome;Transferase;Transit peptide;tRNA processing	embryo development ending in seed dormancy [GO:0009793]; tRNA threonylcarbamoyladenosine modification [GO:0002949]	EKC/KEOPS complex [GO:0000408]; mitochondrial inner membrane [GO:0005743]; mitochondrion [GO:0005739]	metal ion binding [GO:0046872]; metalloendopeptidase activity [GO:0004222]; N(6)-L-threonylcarbamoyladenine synthase activity [GO:0061711]
CRO_110203	1		WUSCHEL-related homeobox 1 (PFS2-like protein)	WOX1_ARATH	56.95	151	51	5	1	426	1	146	4e-43	152	WOX1_ARATH	Q6X7K0		WOX1 At3g18010 MEB5.20 MEB5.23	Arabidopsis thaliana (Mouse-ear cress)	350	DNA-binding;Developmental protein;Homeobox;Nucleus;Reference proteome;Transcription;Transcription regulation	plant organ development [GO:0099402]	cytosol [GO:0005829]; nucleus [GO:0005634]	DNA binding [GO:0003677]; DNA-binding transcription factor activity [GO:0003700]
CRO_110253	1		Magnesium protoporphyrin IX methyltransferase, chloroplastic (EC 2.1.1.11)	CHLM_ARATH	75.45	277	57	2	204	1034	44	309	2e-140	414	CHLM_ARATH	Q9SW18		CHLM At4g25080 F13M23.220	Arabidopsis thaliana (Mouse-ear cress)	312	Alternative splicing;Chlorophyll biosynthesis;Chloroplast;Membrane;Methyltransferase;Plastid;Reference proteome;S-adenosyl-L-methionine;Thylakoid;Transferase;Transit peptide	chlorophyll biosynthetic process [GO:0015995]; methylation [GO:0032259]	chloroplast [GO:0009507]; chloroplast envelope [GO:0009941]; chloroplast membrane [GO:0031969]; chloroplast thylakoid [GO:0009534]; chloroplast thylakoid membrane [GO:0009535]; cytosol [GO:0005829]	magnesium protoporphyrin IX methyltransferase activity [GO:0046406]
CRO_110484	1		50S ribosomal protein L2-A, chloroplastic	RK2A_COFAR	83.58	67	11	0	263	63	184	250	4e-28	108	RK2A_COFAR	A0A377		rpl2-A	Coffea arabica (Arabian coffee)	274	Chloroplast;Plastid;Ribonucleoprotein;Ribosomal protein	translation [GO:0006412]	chloroplast [GO:0009507]; large ribosomal subunit [GO:0015934]	rRNA binding [GO:0019843]; structural constituent of ribosome [GO:0003735]; transferase activity [GO:0016740]
CRO_110592	1		Probable protein phosphatase 2C 52 (AtPP2C52) (EC 3.1.3.16)	P2C52_ARATH	77.03	418	86	4	275	1519	1	411	0	597	P2C52_ARATH	Q8GY60		At4g03415 F9H3	Arabidopsis thaliana (Mouse-ear cress)	468	Hydrolase;Magnesium;Manganese;Metal-binding;Protein phosphatase;Reference proteome	protein dephosphorylation [GO:0006470]	plasma membrane [GO:0005886]	magnesium-dependent protein serine/threonine phosphatase activity [GO:0004724]; metal ion binding [GO:0046872]; phosphoprotein phosphatase activity [GO:0004721]; protein serine/threonine phosphatase activity [GO:0004722]
CRO_110596	1	16OMT	Tabersonine 16-O-methyltransferase (EC 2.1.1.94)	HTOMT_CATRO	98.31	355	6	0	42	1106	1	355	0	690	HTOMT_CATRO	B0EXJ8		16OMT	Catharanthus roseus (Madagascar periwinkle) (Vinca rosea)	355	Alkaloid metabolism;Cytoplasm;Methyltransferase;S-adenosyl-L-methionine;Transferase	alkaloid biosynthetic process [GO:0009821]; methylation [GO:0032259]	cytoplasm [GO:0005737]	11-O-demethyl-17-O-deacetylvindoline O-methyltransferase activity [GO:0030766]; O-methyltransferase activity [GO:0008171]; protein homodimerization activity [GO:0042803]
CRO_111273	1	NMT	Probable tocopherol O-methyltransferase, chloroplastic (EC 2.1.1.95) (Gamma-tocopherol methyltransferase) (Vitamin E pathway gene 4 protein)	GTOMC_ORYSJ	46.89	209	110	1	39	662	75	283	3e-63	207	GTOMC_ORYSJ	Q6ZIK0		VTE4 G-TMT TMT Os02g0701600 LOC_Os02g47310 OJ1111_E07.25	Oryza sativa subsp. japonica (Rice)	362	Chloroplast;Methyltransferase;Plastid;Reference proteome;S-adenosyl-L-methionine;Transferase;Transit peptide	methylation [GO:0032259]; vitamin E biosynthetic process [GO:0010189]	chloroplast [GO:0009507]	tocopherol O-methyltransferase activity [GO:0050342]
CRO_119458	1	GS	Geraniol synthase, chloroplastic (ObGES) (EC 3.1.7.11)	GERS_OCIBA	64.03	442	147	5	160	1479	44	475	0	528	GERS_OCIBA	Q6USK1		GES	Ocimum basilicum (Sweet basil)	567	Chloroplast;Hydrolase;Manganese;Metal-binding;Plastid;Transit peptide	geranyl diphosphate metabolic process [GO:0033383]; terpenoid biosynthetic process [GO:0016114]	chloroplast [GO:0009507]	hydrolase activity [GO:0016787]; magnesium ion binding [GO:0000287]; manganese ion binding [GO:0030145]; protein homodimerization activity [GO:0042803]; terpene synthase activity [GO:0010333]
CRO_124298	1	T3R	Mannitol dehydrogenase (EC 1.1.1.255) (NAD-dependent mannitol dehydrogenase)	MTDH_APIGR	57.7	357	147	2	184	1245	4	359	1e-133	397	MTDH_APIGR	Q38707		MTD	Apium graveolens (Celery)	365	Cytoplasm;Metal-binding;NAD;Oxidoreductase;Zinc		cytoplasm [GO:0005737]	mannitol dehydrogenase activity [GO:0046029]; zinc ion binding [GO:0008270]
CRO_130026	1	IS	Iridoid synthase (EC 1.3.1.99)	IRIS_CATRO	98.53	340	5	0	109	1128	18	357	0	699	IRIS_CATRO	K7WDL7			Catharanthus roseus (Madagascar periwinkle) (Vinca rosea)	388	3D-structure;Cytoplasm;NAD;Oxidoreductase	monoterpenoid biosynthetic process [GO:0016099]	cytosol [GO:0005829]	identical protein binding [GO:0042802]; oxidoreductase activity, acting on the CH-CH group of donors, NAD or NADP as acceptor [GO:0016628]; protein homodimerization activity [GO:0042803]
CRO_131714	1	DL7GT	7-deoxyloganetic acid glucosyltransferase (EC 2.4.1.323) (UDP-glucose glucosyltransferase 8) (CrUGT8) (UDP-glycosyltransferase 709C2)	UGT8_CATRO	99.79	469	1	0	240	1646	1	469	0	925	UGT8_CATRO	U3U992		UGT709C2 UGT8	Catharanthus roseus (Madagascar periwinkle) (Vinca rosea)	482	Glycosyltransferase;Transferase	(-)-secologanin biosynthetic process [GO:1900994]		7-deoxyloganetic acid glucosyltransferase activity [GO:0102970]; UDP-glucosyltransferase activity [GO:0035251]
CRO_138994	1	IO	Cytochrome P450 76A2 (EC 1.14.-.-) (CYPLXXVIA2) (Cytochrome P-450EG7)	C76A2_SOLME	51.63	490	233	3	64	1533	19	504	4e-177	515	C76A2_SOLME	P37122		CYP76A2 CYPEG7	Solanum melongena (Eggplant) (Aubergine)	505	Heme;Iron;Metal-binding;Monooxygenase;Oxidoreductase			heme binding [GO:0020037]; iron ion binding [GO:0005506]; monooxygenase activity [GO:0004497]; oxidoreductase activity, acting on paired donors, with incorporation or reduction of molecular oxygen [GO:0016705]
CRO_139139	1	HID1	2-hydroxyisoflavanone dehydratase (EC 3.1.1.1) (EC 4.2.1.105) (Carboxylesterase HIDM)	HIDM_GLYEC	44.72	322	159	7	43	981	16	327	2e-87	272	HIDM_GLYEC	Q5NUF4		HIDM	Glycyrrhiza echinata (Licorice)	328	Flavonoid biosynthesis;Hydrolase;Lyase	flavonoid biosynthetic process [GO:0009813]; isoflavonoid biosynthetic process [GO:0009717]; isoflavonoid metabolic process [GO:0046287]		2-hydroxyisoflavanone dehydratase activity [GO:0033987]; carboxylic ester hydrolase activity [GO:0052689]; methyl indole-3-acetate esterase activity [GO:0080030]
CRO_105087	1		L-ascorbate peroxidase 3 (AtAPx03) (EC 1.11.1.11)	APX3_ARATH	70.77	325	46	3	218	1186	10	287	2e-138	405	APX3_ARATH	Q42564		PLL5 At1g07630 F24B9.25 F24B9.31	Arabidopsis thaliana (Mouse-ear cress)	662	Developmental protein;Hydrolase;Magnesium;Manganese;Metal-binding;Nucleus;Phosphoprotein;Protein phosphatase;Reference proteome	leaf development [GO:0048366]	nucleus [GO:0005634]; plasma membrane [GO:0005886]	magnesium-dependent protein serine/threonine phosphatase activity [GO:0004724]; metal ion binding [GO:0046872]; protein serine/threonine phosphatase activity [GO:0004722]
CRO_107531	1		ATP-dependent Clp protease proteolytic subunit-related protein 3, chloroplastic (ClpR3) (nClpP8)	CLPR3_ARATH	78.45	297	49	1	149	1039	47	328	4e-159	464	CLPR3_ARATH	Q8L770		VHA-a1 At2g28520 T17D12.8	Arabidopsis thaliana (Mouse-ear cress)	817	Coiled coil;Golgi apparatus;Hydrogen ion transport;Ion transport;Membrane;Reference proteome;Transmembrane;Transmembrane helix;Transport;Vacuole	proton-transporting V-type ATPase complex assembly [GO:0070070]; vacuolar acidification [GO:0007035]	cell [GO:0005623]; endosome [GO:0005768]; Golgi apparatus [GO:0005794]; integral component of membrane [GO:0016021]; trans-Golgi network [GO:0005802]; trans-Golgi network transport vesicle membrane [GO:0012510]; vacuolar proton-transporting V-type ATPase, V0 domain [GO:0000220]; vacuolar proton-transporting V-type ATPase complex [GO:0016471]; vacuole [GO:0005773]	ATPase binding [GO:0051117]; proton-transporting ATPase activity, rotational mechanism [GO:0046961]
CRO_109946	1		30S ribosomal protein S18, chloroplastic	RR18_HELAN	83.05	59	10	0	124	300	15	73	4e-23	90.9	RR18_HELAN	Q1KXT7		GT4	Fragaria ananassa (Strawberry) (Fragaria chiloensis x Fragaria virginiana)	478	Glycoprotein;Glycosyltransferase;Membrane;Transferase;Transmembrane;Transmembrane helix		integral component of membrane [GO:0016021]	transferase activity, transferring hexosyl groups [GO:0016758]
CRO_110598	1	T16H2	Tabersonine 16-hydroxylase 1 (EC 1.14.14.103) (Cytochrome P450 71D12)	C71DC_CATRO	81.44	501	77	5	34	1512	1	493	0	780	C71DC_CATRO	P98183		SRG1 At1g17020 F20D23.28 F6I1.30	Arabidopsis thaliana (Mouse-ear cress)	358	Iron;Metal-binding;Oxidoreductase;Reference proteome	leaf senescence [GO:0010150]		dioxygenase activity [GO:0051213]; metal ion binding [GO:0046872]; oxidoreductase activity, acting on diphenols and related substances as donors, oxygen as acceptor [GO:0016682]
CRO_110865	1		Presequence protease 2, chloroplastic/mitochondrial (AtPreP2) (PreP 2) (EC 3.4.24.-) (Zinc metalloprotease 2) (AtZnMP2)	PREP2_ARATH	74.6	1071	239	4	182	3391	40	1078	0	1602	PREP2_ARATH	Q8VY06		OBE3 WEN9 At1g14740 F10B6.14	Arabidopsis thaliana (Mouse-ear cress)	733	Coiled coil;Metal-binding;Nucleus;Reference proteome;Transcription;Transcription regulation;Zinc;Zinc-finger	cell fate specification [GO:0001708]; embryonic meristem initiation [GO:0090421]; embryonic pattern specification [GO:0009880]; metal ion homeostasis [GO:0055065]	nucleus [GO:0005634]	metal ion binding [GO:0046872]
CRO_120021	1	DAT	Deacetylvindoline O-acetyltransferase (EC 2.3.1.107) (Acetyl-coenzyme A:deacetylvindoline 4-O-acetyltransferase)	DAT_CATRO	99.77	439	1	0	1	1317	1	439	0	907	DAT_CATRO	Q9ZTK5		GLO5 GOX3 At4g18360 F28J12.20	Arabidopsis thaliana (Mouse-ear cress)	368	Acetylation;Alternative splicing;FMN;Flavoprotein;Glycolate pathway;Oxidoreductase;Photorespiration;Reference proteome	defense response signaling pathway, resistance gene-independent [GO:0010204]; defense response to bacterium [GO:0042742]; hydrogen peroxide biosynthetic process [GO:0050665]; lactate oxidation [GO:0019516]; oxidative photosynthetic carbon pathway [GO:0009854]	peroxisome [GO:0005777]	FMN binding [GO:0010181]; glycolate oxidase activity [GO:0008891]; L-lactate dehydrogenase activity [GO:0004459]; long-chain-(S)-2-hydroxy-long-chain-acid oxidase activity [GO:0052853]; medium-chain-(S)-2-hydroxy-acid oxidase activity [GO:0052854]; very-long-chain-(S)-2-hydroxy-acid oxidase activity [GO:0052852]
CRO_127167	1	D4H	Deacetoxyvindoline 4-hydroxylase (EC 1.14.11.20)	DV4H_CATRO	96.44	393	5	1	1	1152	9	401	0	779	DV4H_CATRO	O04847		TBL39 At2g42570 F14N22.16	Arabidopsis thaliana (Mouse-ear cress)	367	Membrane;Reference proteome;Signal-anchor;Transmembrane;Transmembrane helix		Golgi apparatus [GO:0005794]; integral component of membrane [GO:0016021]; plasmodesma [GO:0009506]; vacuole [GO:0005773]	O-acetyltransferase activity [GO:0016413]
CRO_100091	2		NAD(P)H-quinone oxidoreductase subunit K, chloroplastic (EC 7.1.1.-) (NAD(P)H dehydrogenase subunit K) (NADH-plastoquinone oxidoreductase subunit K)	NDHK_EUCGG	89.19	222	22	1	1	666	1	220	8e-122	356	NDHK_EUCGG	Q49KZ4		RPS12	Helianthus annuus (Common sunflower)	125	Mitochondrion;RNA editing;Ribonucleoprotein;Ribosomal protein	translation [GO:0006412]	mitochondrion [GO:0005739]; small ribosomal subunit [GO:0015935]	structural constituent of ribosome [GO:0003735]
CRO_100794	2		Ribulose bisphosphate carboxylase/oxygenase activase 1, chloroplastic (RA 1) (RuBisCO activase 1) (RuBisCO activase alpha form)	RCA1_LARTR	76.46	497	89	7	118	1587	1	476	0	780	RCA1_LARTR	Q7X9A0		D6PKL2 PK5 At5g47750 MCA23.7	Arabidopsis thaliana (Mouse-ear cress)	586	ATP-binding;Auxin signaling pathway;Cell membrane;Kinase;Membrane;Nucleotide-binding;Reference proteome;Serine/threonine-protein kinase;Transferase	auxin-activated signaling pathway [GO:0009734]; basipetal auxin transport [GO:0010540]; phototropism [GO:0009638]; protein phosphorylation [GO:0006468]	cytoplasm [GO:0005737]; nucleolus [GO:0005730]; nucleus [GO:0005634]; plasma membrane [GO:0005886]	ATP binding [GO:0005524]; kinase activity [GO:0016301]; protein kinase activity [GO:0004672]; protein serine/threonine kinase activity [GO:0004674]
CRO_100999	2		Ferredoxin-dependent glutamate synthase 1, chloroplastic/mitochondrial (EC 1.4.7.1) (Fd-GOGAT 1)	GLTB1_ARATH	84.27	1570	231	2	289	4989	66	1622	0	2787	GLTB1_ARATH	Q9ZNZ7		GIF3 At4g00850 A_TM018A10_22	Arabidopsis thaliana (Mouse-ear cress)	223	Activator;Reference proteome;Transcription;Transcription regulation	cell division [GO:0051301]; cell population proliferation [GO:0008283]; leaf development [GO:0048366]; positive regulation of transcription, DNA-templated [GO:0045893]; positive regulation of transcription by RNA polymerase II [GO:0045944]	nucleus [GO:0005634]	transcription coactivator activity [GO:0003713]
CRO_101323	2		Ribosome-binding factor PSRP1, chloroplastic (30S ribosomal protein 1) (CS-S5) (CS5) (Plastid-specific 30S ribosomal protein 1) (PSrp-1) (Ribosomal protein 1) (S22) (Translation factor pY)	PRSP1_SPIOL	70.97	248	64	3	597	1319	56	302	4e-110	337	PRSP1_SPIOL	P19954		PCMP-E76 At2g13600 T10F5.14	Arabidopsis thaliana (Mouse-ear cress)	697	Reference proteome;Repeat	mitochondrial mRNA modification [GO:0080156]; RNA modification [GO:0009451]; sugar mediated signaling pathway [GO:0010182]	mitochondrion [GO:0005739]
CRO_101459	2		Protein phosphatase 2C 57 (AtPP2C57) (EC 3.1.3.16) (Protein phosphatase 2C PPH1) (PP2C PPH1)	P2C57_ARATH	59.21	407	144	4	16	1233	2	387	5e-159	464	P2C57_ARATH	P49599		PCMP-H77 At3g49142 F2K15.2 T2J13.20	Arabidopsis thaliana (Mouse-ear cress)	686	Reference proteome;Repeat	RNA modification [GO:0009451]		zinc ion binding [GO:0008270]
CRO_102256	2		RING-H2 finger protein ATL46 (EC 2.3.2.27) (RING-type E3 ubiquitin transferase ATL46)	ATL46_ARATH	45.82	299	130	8	88	915	67	356	2e-66	219	ATL46_ARATH	Q9FL07		GRXC9 GRX480 ROXY19 At1g28480 F3M18.8	Arabidopsis thaliana (Mouse-ear cress)	137	Cytoplasm;Disulfide bond;Electron transport;Nucleus;Redox-active center;Reference proteome;Transport	cell redox homeostasis [GO:0045454]; jasmonic acid mediated signaling pathway [GO:0009867]; negative regulation of transcription by RNA polymerase II [GO:0000122]; response to salicylic acid [GO:0009751]; salicylic acid mediated signaling pathway [GO:0009863]	cell [GO:0005623]; cytoplasm [GO:0005737]; nucleus [GO:0005634]	electron transfer activity [GO:0009055]; protein disulfide oxidoreductase activity [GO:0015035]
CRO_102434	2		Triose phosphate/phosphate translocator, chloroplastic (cTPT) (E29) (p36)	TPT_SPIOL	78.11	402	85	1	81	1286	1	399	0	597	TPT_SPIOL	P11869		ATL70 At2g35910 F11F19.18	Arabidopsis thaliana (Mouse-ear cress)	217	Membrane;Metal-binding;Reference proteome;Transferase;Transmembrane;Transmembrane helix;Ubl conjugation pathway;Zinc;Zinc-finger	protein ubiquitination [GO:0016567]	integral component of membrane [GO:0016021]	metal ion binding [GO:0046872]; transferase activity [GO:0016740]
CRO_102611	2		Pheophytinase, chloroplastic (EC 3.1.1.-) (Pheophytin pheophorbide hydrolase) (Protein CO-REGULATED WITH NYE1)	PPH_ARATH	25.07	347	181	8	420	1304	104	423	1e-21	101	PPH_ARATH	Q9FFZ1		CRS1	Zea mays (Maize)	715	Alternative splicing;Chloroplast;Coiled coil;Plastid;RNA-binding;Reference proteome;Repeat;Ribonucleoprotein;Transit peptide;Translation regulation;mRNA processing;mRNA splicing	mRNA processing [GO:0006397]; regulation of translation [GO:0006417]; RNA splicing [GO:0008380]	chloroplast stroma [GO:0009570]	RNA binding [GO:0003723]
CRO_102629	2		Photosystem II protein D1 (PSII D1 protein) (EC 1.10.3.9) (Photosystem II Q(B) protein)	PSBA_CUSRE	90.34	290	10	1	559	1374	5	294	6e-164	474	PSBA_CUSRE	P32036		AIH EMB1873 At5g08170 T22D6.110	Arabidopsis thaliana (Mouse-ear cress)	383	3D-structure;Hydrolase;Polyamine biosynthesis;Reference proteome	polyamine biosynthetic process [GO:0006596]; putrescine biosynthetic process from arginine [GO:0033388]		agmatine deiminase activity [GO:0047632]; protein-arginine deiminase activity [GO:0004668]
CRO_102964	2		ATP-dependent Clp protease adapter protein ClpS	CLPS_SYNE7	56.96	79	34	0	419	655	15	93	1e-22	95.1	CLPS_SYNE7	Q31QE7		LSH10 OBO10 At2g42610 F14N22	Arabidopsis thaliana (Mouse-ear cress)	177	DNA-binding;Developmental protein;Nucleus;Reference proteome;Transcription;Transcription regulation	mRNA transcription [GO:0009299]; multicellular organism development [GO:0007275]; post-embryonic plant morphogenesis [GO:0090698]; response to light stimulus [GO:0009416]	nucleus [GO:0005634]	DNA binding [GO:0003677]
CRO_102989	2		Peptidyl-prolyl cis-trans isomerase CYP26-2, chloroplastic (PPIase CYP26-2) (EC 5.2.1.8) (Cyclophilin of 26 kDa 2) (Cyclophilin-26-2)	CP26B_ARATH	66.09	230	76	1	688	1377	85	312	4e-100	315	CP26B_ARATH	F4HTT6		At1g06270 F9P14.13	Arabidopsis thaliana (Mouse-ear cress)	343	Reference proteome;Repeat		plastid membrane [GO:0042170]
CRO_103601	2		Long chain acyl-CoA synthetase 9, chloroplastic (EC 6.2.1.3)	LACS9_ARATH	77.12	695	155	1	1	2085	1	691	0	1148	LACS9_ARATH	Q9CAP8		ATR RAD3 At5g40820 MHK7.5	Arabidopsis thaliana (Mouse-ear cress)	2702	ATP-binding;Cell cycle;DNA damage;DNA repair;Kinase;Nucleotide-binding;Nucleus;Plant defense;Reference proteome;Serine/threonine-protein kinase;Transferase	defense response [GO:0006952]; DNA damage checkpoint [GO:0000077]; DNA repair [GO:0006281]; double-strand break repair via nonhomologous end joining [GO:0006303]; meiotic cell cycle [GO:0051321]; multicellular organism reproduction [GO:0032504]; regulation of chromosome organization [GO:0033044]; regulation of defense response [GO:0031347]; regulation of DNA repair [GO:0006282]; regulation of tel…	nucleus [GO:0005634]; plasmodesma [GO:0009506]	ATP binding [GO:0005524]; protein serine/threonine kinase activity [GO:0004674]
CRO_103604	2		TVP38/TMEM64 family membrane protein slr0305	Y305_SYNY3	45.83	144	77	1	689	1120	11	153	3e-23	101	Y305_SYNY3	Q55909		PCMP-H24 At4g02750 T5J8.5	Arabidopsis thaliana (Mouse-ear cress)	781	Reference proteome;Repeat	RNA modification [GO:0009451]		zinc ion binding [GO:0008270]
CRO_104315	2		Cytochrome b6-f complex subunit 4 (17 kDa polypeptide)	PETD_CITSI	82.5	80	6	2	331	546	52	131	5e-34	126	PETD_CITSI	Q09ME6		At1g07590 F22G5.3	Arabidopsis thaliana (Mouse-ear cress)	534	Mitochondrion;Reference proteome;Repeat;Transit peptide	response to cadmium ion [GO:0046686]	mitochondrion [GO:0005739]
CRO_104649	2		NAD(P)H-quinone oxidoreductase subunit M, chloroplastic (EC 7.1.1.-) (NAD(P)H dehydrogenase subunit M) (NDH subunit M) (NDH-M) (NADH-plastoquinone oxidoreductase subunit M)	NDHM_POPJC	86.21	145	19	1	191	625	60	203	3e-89	274	NDHM_POPJC	A9PJQ8		XBAT31 At2g28840 F8N16.13	Arabidopsis thaliana (Mouse-ear cress)	456	ANK repeat;Alternative splicing;Metal-binding;Reference proteome;Repeat;Transferase;Ubl conjugation pathway;Zinc;Zinc-finger	protein ubiquitination [GO:0016567]		metal ion binding [GO:0046872]; transferase activity [GO:0016740]
CRO_104967	2		Uncharacterized protein ycf39 (EC 1.-.-.-)	YCF39_CYAPA	50.64	312	151	2	279	1208	2	312	3e-110	337	YCF39_CYAPA	P48279		TCX5 At4g29000 F19B15.30	Arabidopsis thaliana (Mouse-ear cress)	603	Developmental protein;Metal-binding;Nucleus;Reference proteome;Zinc	multicellular organism development [GO:0007275]; regulation of transcription, DNA-templated [GO:0006355]	nucleus [GO:0005634]	DNA-binding transcription factor activity [GO:0003700]; metal ion binding [GO:0046872]; RNA polymerase II regulatory region sequence-specific DNA binding [GO:0000977]
CRO_105014	2		Serine/threonine/tyrosine-protein kinase HT1 (EC 2.7.10.1) (EC 2.7.11.1) (High leaf temperature protein 1)	HT1_ARATH	37.5	264	128	3	1244	1924	79	342	2e-57	206	HT1_ARATH	Q2MHE4		ABCC13 MRP11 MRP13 At2g07680 T5E7.1	Arabidopsis thaliana (Mouse-ear cress)	1410	ATP-binding;Membrane;Nucleotide-binding;Reference proteome;Repeat;Translocase;Transmembrane;Transmembrane helix;Transport		integral component of membrane [GO:0016021]	ATPase activity [GO:0016887]; ATPase-coupled xenobiotic transmembrane transporter activity [GO:0008559]; ATP binding [GO:0005524]
CRO_105047	2		MACPF domain-containing protein At1g14780	MACP1_ARATH	38.71	124	65	2	28	381	385	503	4e-21	95.5	MACP1_ARATH	Q8L612		At2g19130 T20K24.15	Arabidopsis thaliana (Mouse-ear cress)	828	ATP-binding;Cell membrane;Disulfide bond;EGF-like domain;Glycoprotein;Kinase;Lectin;Membrane;Nucleotide-binding;Phosphoprotein;Receptor;Reference proteome;Serine/threonine-protein kinase;Signal;Transferase;Transmembrane;Transmembrane helix	recognition of pollen [GO:0048544]	integral component of membrane [GO:0016021]; plasma membrane [GO:0005886]	ATP binding [GO:0005524]; calmodulin binding [GO:0005516]; carbohydrate binding [GO:0030246]; protein serine/threonine kinase activity [GO:0004674]
CRO_106054	2		(S)-2-hydroxy-acid oxidase GLO1 (EC 1.1.3.15) (Glycolate oxidase 1) (AtGLO1) (GOX 1) (Short chain alpha-hydroxy acid oxidase GLO1)	GLO1_ARATH	86.67	375	34	1	112	1236	1	359	0	651	GLO1_ARATH	Q9LRR9		CASTOR	Lotus japonicus (Lotus corniculatus var. japonicus)	853	3D-structure;Coiled coil;Ion channel;Ion transport;Membrane;Nucleus;Transmembrane;Transmembrane helix;Transport	ion transport [GO:0006811]	integral component of membrane [GO:0016021]; nuclear membrane [GO:0031965]
CRO_106089	2		Chlorophyll a-b binding protein 8, chloroplastic (LHCI type III CAB-8)	CB13_SOLLC	82.2	264	37	1	111	902	20	273	4e-153	439	CB13_SOLLC	P27522		UGT74E2 At1g05680 F3F20.13	Arabidopsis thaliana (Mouse-ear cress)	453	Glycosyltransferase;Reference proteome;Stress response;Transferase	cellular hyperosmotic salinity response [GO:0071475]; cellular response to abscisic acid stimulus [GO:0071215]; cellular response to hydrogen peroxide [GO:0070301]; cellular response to water deprivation [GO:0042631]; indolebutyric acid metabolic process [GO:0080024]; response to karrikin [GO:0080167]; shoot system morphogenesis [GO:0010016]	intracellular membrane-bounded organelle [GO:0043231]	indole-3-butyrate beta-glucosyltransferase activity [GO:0052638]; quercetin 3-O-glucosyltransferase activity [GO:0080043]; quercetin 7-O-glucosyltransferase activity [GO:0080044]; UDP-glucosyltransferase activity [GO:0035251]; UDP-glycosyltransferase activity [GO:0008194]
CRO_106489	2		Solanesyl diphosphate synthase 2, chloroplastic (AtSPS2) (EC 2.5.1.85) (All-trans-nonaprenyl-diphosphate synthase 2 (geranylgeranyl-diphosphate specific))	SPS2_ARATH	70.22	413	118	3	343	1578	1	409	0	542	SPS2_ARATH	Q76FS5		R1B-14 PGEC858M02.15	Solanum demissum (Wild potato)	1317	ATP-binding;Coiled coil;Cytoplasm;Hypersensitive response;Leucine-rich repeat;Membrane;Nucleotide-binding;Plant defense;Repeat	plant-type hypersensitive response [GO:0009626]	cytoplasm [GO:0005737]; membrane [GO:0016020]	ADP binding [GO:0043531]; ATP binding [GO:0005524]
CRO_106525	2		Valine N-monooxygenase 1 (EC 1.14.14.38) (Cytochrome P450 79D1)	C79D1_MANES	57.83	479	195	2	166	1602	69	540	0	581	C79D1_MANES	Q9M7B8		APX3 APX APXIII At4g35000 M4E13.60	Arabidopsis thaliana (Mouse-ear cress)	287	Acetylation;Calcium;Glyoxysome;Heme;Hydrogen peroxide;Iron;Membrane;Metal-binding;Oxidoreductase;Peroxidase;Peroxisome;Potassium;Reference proteome;Transmembrane;Transmembrane helix	cellular response to oxidative stress [GO:0034599]; hydrogen peroxide catabolic process [GO:0042744]; response to oxidative stress [GO:0006979]; response to reactive oxygen species [GO:0000302]	chloroplast [GO:0009507]; chloroplast envelope [GO:0009941]; glyoxysomal membrane [GO:0046861]; integral component of membrane [GO:0016021]; mitochondrion [GO:0005739]; peroxisomal membrane [GO:0005778]; peroxisome [GO:0005777]; plasma membrane [GO:0005886]; plasmodesma [GO:0009506]; plastid [GO:0009536]; vacuolar membrane [GO:0005774]; vacuole [GO:0005773]	heme binding [GO:0020037]; L-ascorbate peroxidase activity [GO:0016688]; metal ion binding [GO:0046872]; peroxidase activity [GO:0004601]
CRO_106682	2		ATP synthase delta chain, chloroplastic (F-ATPase delta chain)	ATPD_TOBAC	74.5	251	60	1	1	753	1	247	1e-130	377	ATPD_TOBAC	P32980		CLPR3 NCLPP8 At1g09130 F7G19.1	Arabidopsis thaliana (Mouse-ear cress)	330	3D-structure;Alternative splicing;Chloroplast;Direct protein sequencing;Plastid;Reference proteome;Transit peptide	protein quality control for misfolded or incompletely synthesized proteins [GO:0006515]	chloroplast [GO:0009507]; endopeptidase Clp complex [GO:0009368]	ATPase binding [GO:0051117]; ATP-dependent peptidase activity [GO:0004176]; serine-type endopeptidase activity [GO:0004252]
CRO_106931	2		7-deoxyloganetin glucosyltransferase (EC 2.4.1.324) (Iridoid 1-O-glucosyltransferase) (UDP-glucose glucosyltransferase 6) (CrUGT6) (UDP-glycosyltransferase 85A23)	UGT6_CATRO	64.9	490	167	4	75	1538	1	487	0	649	UGT6_CATRO	F8WLS6		rps18	Helianthus annuus (Common sunflower)	101	Chloroplast;Plastid;RNA-binding;Ribonucleoprotein;Ribosomal protein;rRNA-binding	translation [GO:0006412]	chloroplast [GO:0009507]; ribosome [GO:0005840]	rRNA binding [GO:0019843]; structural constituent of ribosome [GO:0003735]
CRO_107249	2		Transcription factor UNE10 (Basic helix-loop-helix protein 16) (AtbHLH16) (bHLH 16) (Protein UNFERTILIZED EMBRYO SAC 10) (Transcription factor EN 108) (bHLH transcription factor bHLH016)	UNE10_ARATH	52.71	129	58	2	459	845	150	275	5e-25	108	UNE10_ARATH	Q8GZ38		CYP71D12 T16H1	Catharanthus roseus (Madagascar periwinkle) (Vinca rosea)	506	Alkaloid metabolism;Endoplasmic reticulum;Heme;Iron;Membrane;Metal-binding;Monooxygenase;Oxidoreductase;Transmembrane;Transmembrane helix	alkaloid metabolic process [GO:0009820]	endoplasmic reticulum membrane [GO:0005789]; integral component of membrane [GO:0016021]	heme binding [GO:0020037]; iron ion binding [GO:0005506]; tabersonine 16-hydroxylase activity [GO:0050594]
CRO_107392	2		Myb-related protein 306	MYB06_ANTMA	61.43	210	50	3	70	609	1	209	3e-85	262	MYB06_ANTMA	P81392		PREP2 ZNMP2 At1g49630 F14J22.13	Arabidopsis thaliana (Mouse-ear cress)	1080	Chloroplast;Hydrolase;Magnesium;Metal-binding;Metalloprotease;Mitochondrion;Plastid;Protease;Reference proteome;Transit peptide;Zinc	protein processing [GO:0016485]	chloroplast [GO:0009507]; chloroplast stroma [GO:0009570]; mitochondrial matrix [GO:0005759]; mitochondrion [GO:0005739]; nucleus [GO:0005634]	metal ion binding [GO:0046872]; metalloendopeptidase activity [GO:0004222]
CRO_107527	2		NAD(P)H-quinone oxidoreductase subunit 2 B, chloroplastic (EC 7.1.1.-) (NAD(P)H dehydrogenase, subunit 2 B) (NADH-plastoquinone oxidoreductase subunit 2 B)	NU2C2_DAUCA	72.22	270	31	2	1	678	124	393	1e-108	329	NU2C2_DAUCA	P0CC55		DAT	Catharanthus roseus (Madagascar periwinkle) (Vinca rosea)	439	Acyltransferase;Alkaloid metabolism;Coiled coil;Cytoplasm;Direct protein sequencing;Nucleus;Transferase	alkaloid metabolic process [GO:0009820]	cytoplasm [GO:0005737]; nucleus [GO:0005634]	17-O-deacetylvindoline O-acetyltransferase activity [GO:0047162]
CRO_107613	2		Linolenate hydroperoxide lyase, chloroplastic (EC 4.2.99.-) (Cytochrome P450 74B2) (Hydroperoxide lyase 1)	C74B2_ARATH	55.72	472	190	4	128	1537	38	492	2e-179	520	C74B2_ARATH	Q9ZSY9		D4H	Catharanthus roseus (Madagascar periwinkle) (Vinca rosea)	401	Alkaloid metabolism;Cytoplasm;Dioxygenase;Direct protein sequencing;Iron;Metal-binding;Nucleus;Oxidoreductase;Vitamin C	alkaloid metabolic process [GO:0009820]	cytoplasm [GO:0005737]; nucleus [GO:0005634]	desacetoxyvindoline 4-hydroxylase activity [GO:0050590]; L-ascorbic acid binding [GO:0031418]; metal ion binding [GO:0046872]
CRO_107732	2		Phosphoribulokinase, chloroplastic (PRK) (PRKase) (EC 2.7.1.19) (Phosphopentokinase)	KPPR_WHEAT	80	410	75	3	1	1230	1	403	0	679	KPPR_WHEAT	P26302			Panax ginseng (Korean ginseng)	518	Heme;Iron;Membrane;Metal-binding;Monooxygenase;Oxidoreductase;Transmembrane;Transmembrane helix		integral component of membrane [GO:0016021]	heme binding [GO:0020037]; iron ion binding [GO:0005506]; monooxygenase activity [GO:0004497]; oxidoreductase activity, acting on paired donors, with incorporation or reduction of molecular oxygen [GO:0016705]
CRO_107879	2	8HGO	Aspartate aminotransferase 3, chloroplastic (EC 2.6.1.1) (Protein YELLOW-LEAF-SPECIFIC GENE 4) (Transaminase A)	AAT3_ARATH	81.01	437	76	1	1225	2514	13	449	0	734	AAT3_ARATH	P46644		Ankk1	Mus musculus (Mouse)	745	ANK repeat;ATP-binding;Kinase;Nucleotide-binding;Reference proteome;Repeat;Serine/threonine-protein kinase;Transferase	regulation of cell cycle process [GO:0010564]	cell projection [GO:0042995]; cytoplasm [GO:0005737]; nucleus [GO:0005634]	ATP binding [GO:0005524]; protein serine/threonine kinase activity [GO:0004674]
CRO_108429	2		Glycine dehydrogenase (decarboxylating) A, mitochondrial (EC 1.4.4.2) (Glycine cleavage system P protein A) (Glycine decarboxylase A) (Glycine dehydrogenase (aminomethyl-transferring) A)	GCSPA_FLAPR	82.9	1076	133	5	429	3656	1	1025	0	1793	GCSPA_FLAPR	P49361		EMB3003 At1g34430 F12K21.24 F7P12.2	Arabidopsis thaliana (Mouse-ear cress)	465	Acyltransferase;Chloroplast;Glycolysis;Lipoyl;Plastid;Reference proteome;Transferase;Transit peptide	glycolytic process [GO:0006096]	chloroplast [GO:0009507]; chloroplast envelope [GO:0009941]; chloroplast stroma [GO:0009570]; cytosolic ribosome [GO:0022626]; nucleus [GO:0005634]; plasma membrane [GO:0005886]	dihydrolipoyllysine-residue acetyltransferase activity [GO:0004742]; protein domain specific binding [GO:0019904]
CRO_109128	2		Photosystem II CP43 reaction center protein (PSII 43 kDa protein) (Protein CP-43)	PSBC_LOTJA	90.24	205	20	0	70	684	257	461	1e-111	335	PSBC_LOTJA	Q9BBT1			Glycine max (Soybean) (Glycine hispida)	103	Acetylation;Chromosome;DNA-binding;Methylation;Nucleosome core;Nucleus;Reference proteome	nucleosome assembly [GO:0006334]; response to water deprivation [GO:0009414]	chloroplast [GO:0009507]; cytosol [GO:0005829]; nucleolus [GO:0005730]; nucleosome [GO:0000786]; plasma membrane [GO:0005886]; plasmodesma [GO:0009506]; thylakoid [GO:0009579]; vacuolar membrane [GO:0005774]	DNA binding [GO:0003677]; protein heterodimerization activity [GO:0046982]
CRO_109130	2		Photosystem II CP43 reaction center protein (PSII 43 kDa protein) (Protein CP-43)	PSBC_RANMC	88.73	71	8	0	181	393	13	83	9e-37	136	PSBC_RANMC	Q4FFN5		At5g64970 MXK3.20	Arabidopsis thaliana (Mouse-ear cress)	428	Membrane;Mitochondrion;Mitochondrion inner membrane;Reference proteome;Repeat;Transmembrane;Transmembrane helix;Transport		integral component of membrane [GO:0016021]; mitochondrial inner membrane [GO:0005743]; mitochondrion [GO:0005739]; plastid [GO:0009536]	transmembrane transporter activity [GO:0022857]
CRO_109132	2		Cytochrome b6	CYB6_NYMAL	94.84	155	8	0	1	465	54	208	4e-102	298	CYB6_NYMAL	Q6EW22		GRF5 Os06g0116200 LOC_Os06g02560 OSJNBa0019F11.24	Oryza sativa subsp. japonica (Rice)	348	Activator;Nucleus;Reference proteome;Transcription;Transcription regulation	developmental process [GO:0032502]; regulation of transcription, DNA-templated [GO:0006355]; transcription, DNA-templated [GO:0006351]	nucleus [GO:0005634]	ATP binding [GO:0005524]
CRO_109133	2		Photosystem II CP47 reaction center protein (PSII 47 kDa protein) (Protein CP-47)	PSBB_TOBAC	93.74	479	24	1	41	1459	11	489	0	880	PSBB_TOBAC	P06411		At4g27190 T24A18.140	Arabidopsis thaliana (Mouse-ear cress)	985	ATP-binding;Coiled coil;Leucine-rich repeat;Nucleotide-binding;Plant defense;Reference proteome;Repeat	defense response [GO:0006952]		ADP binding [GO:0043531]; ATP binding [GO:0005524]
CRO_110038	2		Transketolase, chloroplastic (TK) (EC 2.2.1.1)	TKTC_SOLTU	87.5	744	88	2	46	2274	1	740	0	1297	TKTC_SOLTU	Q43848		ANN5 ANNAT5 At1g68090 T23K23.6	Arabidopsis thaliana (Mouse-ear cress)	316	Acetylation;Annexin;Calcium;Calcium/phospholipid-binding;Phosphoprotein;Reference proteome;Repeat	pollen development [GO:0009555]; pollen germination [GO:0009846]; pollen tube growth [GO:0009860]; response to cold [GO:0009409]; response to heat [GO:0009408]; response to red or far red light [GO:0009639]; response to salt stress [GO:0009651]; response to water deprivation [GO:0009414]		actin filament binding [GO:0051015]; calcium-dependent phospholipid binding [GO:0005544]; calcium ion binding [GO:0005509]; phospholipid binding [GO:0005543]
CRO_110065	2		Transcription factor UNE10 (Basic helix-loop-helix protein 16) (AtbHLH16) (bHLH 16) (Protein UNFERTILIZED EMBRYO SAC 10) (Transcription factor EN 108) (bHLH transcription factor bHLH016)	UNE10_ARATH	46.13	297	76	11	97	885	28	274	2e-51	185	UNE10_ARATH	Q8GZ38		At2g24330 T28I24.6	Arabidopsis thaliana (Mouse-ear cress)	408	Reference proteome	endoplasmic reticulum cisternal network assembly [GO:0071784]; endoplasmic reticulum tubular network organization [GO:0071786]	endoplasmic reticulum [GO:0005783]; endoplasmic reticulum tubular network [GO:0071782]
CRO_110174	2		Beta-amyrin synthase (EC 5.4.99.39)	BAMS_BETPL	57.22	748	317	2	134	2374	10	755	0	957	BAMS_BETPL	Q8W3Z1		ndhK	Eucalyptus globulus subsp. globulus (Tasmanian blue gum)	225	4Fe-4S;Chloroplast;Iron;Iron-sulfur;Membrane;Metal-binding;NAD;NADP;Plastid;Plastoquinone;Quinone;Thylakoid;Translocase;Transport	photosynthesis, light reaction [GO:0019684]	chloroplast thylakoid membrane [GO:0009535]	4 iron, 4 sulfur cluster binding [GO:0051539]; iron ion binding [GO:0005506]; NADH dehydrogenase (ubiquinone) activity [GO:0008137]; quinone binding [GO:0048038]
CRO_110292	2		Ribulose bisphosphate carboxylase/oxygenase activase, chloroplastic (RA) (RuBisCO activase)	RCA_SOLPN	43.48	184	79	6	313	825	65	236	9e-37	145	RCA_SOLPN	O49074		RCA1	Larrea tridentata (Creosote bush) (Zygophyllum tridentatum)	476	3D-structure;ATP-binding;Chloroplast;Nucleotide-binding;Plastid;Transit peptide		chloroplast stroma [GO:0009570]	ATP binding [GO:0005524]
CRO_110430	2		Photosystem II CP43 reaction center protein (PSII 43 kDa protein) (Protein CP-43)	PSBC_NANDO	93.33	90	6	0	745	1014	324	413	1e-55	172	PSBC_NANDO	Q09FW5		GLU1 GLS1 At5g04140 F21E1_60	Arabidopsis thaliana (Mouse-ear cress)	1622	3Fe-4S;Alternative splicing;Amino-acid biosynthesis;Chloroplast;FAD;FMN;Flavoprotein;Glutamate biosynthesis;Glutamine amidotransferase;Iron;Iron-sulfur;Metal-binding;Mitochondrion;Oxidoreductase;Plastid;Reference proteome;Transit peptide	ammonia assimilation cycle [GO:0019676]; glutamate biosynthetic process [GO:0006537]; L-glutamate biosynthetic process [GO:0097054]; photorespiration [GO:0009853]; positive regulation of glycine hydroxymethyltransferase activity [GO:0080114]; response to light stimulus [GO:0009416]; response to sucrose [GO:0009744]	apoplast [GO:0048046]; chloroplast [GO:0009507]; chloroplast envelope [GO:0009941]; chloroplast stroma [GO:0009570]; mitochondrial matrix [GO:0005759]; mitochondrion [GO:0005739]; plasma membrane [GO:0005886]	3 iron, 4 sulfur cluster binding [GO:0051538]; glutamate synthase (ferredoxin) activity [GO:0016041]; metal ion binding [GO:0046872]
CRO_110433	2		Haloacid dehalogenase-like hydrolase domain-containing protein Sgpp (EC 3.1.3.-) (Subclass I phosphosugar phosphatase) (AtSgpp)	SGGP_ARATH	54.44	270	90	2	349	1158	8	244	3e-92	286	SGGP_ARATH	Q9ZVJ5		PSRP1 RPS22 RPS30 SOVF_177810	Spinacia oleracea (Spinach)	302	3D-structure;Chloroplast;Direct protein sequencing;Plastid;RNA-binding;Reference proteome;Transit peptide;Translation regulation;rRNA-binding	primary metabolic process [GO:0044238]; regulation of translation [GO:0006417]	chloroplast stroma [GO:0009570]	rRNA binding [GO:0019843]
CRO_110725	2		Cytokinin riboside 5'-monophosphate phosphoribohydrolase LOG5 (EC 3.2.2.n1) (Protein LONELY GUY 5)	LOG5_ARATH	72.3	213	43	3	3	635	5	203	6e-90	273	LOG5_ARATH	Q8LBB7		PPH1 At4g27800 T27E11.40	Arabidopsis thaliana (Mouse-ear cress)	388	3D-structure;Alternative splicing;Hydrolase;Magnesium;Manganese;Membrane;Metal-binding;Protein phosphatase;Reference proteome;Transmembrane;Transmembrane helix	dephosphorylation [GO:0016311]; photosynthetic electron transport chain [GO:0009767]; photosystem stoichiometry adjustment [GO:0080005]	chloroplast [GO:0009507]; chloroplast stroma [GO:0009570]; cytoplasm [GO:0005737]; integral component of membrane [GO:0016021]; nucleolus [GO:0005730]; nucleus [GO:0005634]; thylakoid [GO:0009579]	magnesium-dependent protein serine/threonine phosphatase activity [GO:0004724]; metal ion binding [GO:0046872]; phosphatase activity [GO:0016791]; protein serine/threonine phosphatase activity [GO:0004722]
CRO_110793	2	HDR	4-hydroxy-3-methylbut-2-enyl diphosphate reductase, chloroplastic (EC 1.17.7.4) (Protein CHLOROPLAST BIOGENESIS 6)	ISPH_ARATH	78.16	467	96	2	110	1495	1	466	0	757	ISPH_ARATH	Q94B35		ATL46 At5g40250 MSN9.150 MSN9.16	Arabidopsis thaliana (Mouse-ear cress)	376	Membrane;Metal-binding;Reference proteome;Transferase;Transmembrane;Transmembrane helix;Ubl conjugation pathway;Zinc;Zinc-finger	protein ubiquitination [GO:0016567]	integral component of membrane [GO:0016021]	metal ion binding [GO:0046872]; transferase activity [GO:0016740]; ubiquitin protein ligase binding [GO:0031625]
CRO_111397	2		Protein NRT1/ PTR FAMILY 6.2 (AtNPF6.2) (Nitrate transporter 1.4)	PTR27_ARATH	77.35	565	118	3	64	1758	1	555	0	753	PTR27_ARATH	Q9SZY4			Spinacia oleracea (Spinach)	404	Chloroplast;Direct protein sequencing;Membrane;Plastid;Transit peptide;Transmembrane;Transmembrane helix;Transport		chloroplast membrane [GO:0031969]; integral component of membrane [GO:0016021]	transmembrane transporter activity [GO:0022857]
CRO_111662	2		Protein CHUP1, chloroplastic (Protein CHLOROPLAST UNUSUAL POSITIONING 1)	CHUP1_ARATH	66.11	661	175	10	2515	4413	6	645	0	616	CHUP1_ARATH	Q9LI74		PPH CRN1 At5g13800 MAC12.25	Arabidopsis thaliana (Mouse-ear cress)	484	Chlorophyll catabolism;Chloroplast;Hydrolase;Membrane;Plastid;Reference proteome;Thylakoid;Transit peptide	chlorophyll catabolic process [GO:0015996]	chloroplast [GO:0009507]; chloroplast stroma [GO:0009570]; chloroplast thylakoid membrane [GO:0009535]	pheophytinase activity [GO:0080124]
CRO_130236	2	MECS	2-C-methyl-D-erythritol 2,4-cyclodiphosphate synthase, chloroplastic (MECDP-synthase) (MECPS) (EC 4.6.1.12)	ISPF_CATRO	99.15	236	2	0	52	759	1	236	1e-155	442	ISPF_CATRO	Q9M4W3		psbA	Cuscuta reflexa (Southern Asian dodder)	353	Acetylation;Calcium;Chlorophyll;Chromophore;Electron transport;Herbicide resistance;Iron;Magnesium;Manganese;Membrane;Metal-binding;Oxidoreductase;Phosphoprotein;Photosynthesis;Photosystem II;Plastid;Transmembrane;Transmembrane helix;Transport	photosynthetic electron transport in photosystem II [GO:0009772]; protein-chromophore linkage [GO:0018298]; response to herbicide [GO:0009635]	integral component of membrane [GO:0016021]; photosystem II [GO:0009523]; plastid membrane [GO:0042170]; thylakoid membrane [GO:0042651]	chlorophyll binding [GO:0016168]; electron transporter, transferring electrons within the cyclic electron transport pathway of photosynthesis activity [GO:0045156]; iron ion binding [GO:0005506]; oxidoreductase activity, acting on diphenols and related substances as donors, oxygen as acceptor [GO:0016682]
CRO_130745	2	HDS	4-hydroxy-3-methylbut-2-en-1-yl diphosphate synthase (ferredoxin), chloroplastic (EC 1.17.7.1) (1-hydroxy-2-methyl-2-(E)-butenyl 4-diphosphate synthase) (Protein CHLOROPLAST BIOGENESIS 4) (Protein CONSTITUTIVE SUBTILISIN 3)	ISPG_ARATH	83.29	754	112	1	219	2480	1	740	0	1247	ISPG_ARATH	F4K0E8		clpS Synpcc7942_0690	Synechococcus elongatus (strain PCC 7942) (Anacystis nidulans R2)	95	Reference proteome	protein catabolic process [GO:0030163]; proteolysis [GO:0006508]
CRO_136385	2	DXS2	Probable 1-deoxy-D-xylulose-5-phosphate synthase 2, chloroplastic (1-deoxyxylulose-5-phosphate synthase) (DXP synthase) (DXPS) (EC 2.2.1.7)	DXS2_ORYSJ	78.44	654	140	1	365	2323	59	712	0	1083	DXS2_ORYSJ	Q6YU51		CYP26-2 At1g74070 F2P9.6	Arabidopsis thaliana (Mouse-ear cress)	317	Chaperone;Chloroplast;Isomerase;Plastid;Reference proteome;Rotamase;Thylakoid;Transit peptide		chloroplast [GO:0009507]; chloroplast thylakoid [GO:0009534]; mitochondrion [GO:0005739]	peptidyl-prolyl cis-trans isomerase activity [GO:0003755]
CRO_102972	2		Transcription factor DIVARICATA	DIV_ANTMA	47.06	221	90	6	90	743	23	219	2e-44	161	DIV_ANTMA	Q8S9H7		LACS9 At1g77590 T5M16.18	Arabidopsis thaliana (Mouse-ear cress)	691	ATP-binding;Chloroplast;Fatty acid metabolism;Ligase;Lipid metabolism;Magnesium;Nucleotide-binding;Plastid;Reference proteome	fatty acid metabolic process [GO:0006631]	chloroplast [GO:0009507]; chloroplast envelope [GO:0009941]; mitochondrion [GO:0005739]; plastid [GO:0009536]	acyl-CoA ligase activity [GO:0003996]; ATP binding [GO:0005524]; decanoate-CoA ligase activity [GO:0102391]; long-chain fatty acid-CoA ligase activity [GO:0004467]
CRO_103006	2		Calcium sensing receptor, chloroplastic (Sulfurtransferase 3) (AtStr3)	CAS_ARATH	63.81	409	106	4	379	1590	15	386	7e-149	442	CAS_ARATH	Q9FN48		slr0305	Synechocystis sp. (strain PCC 6803 / Kazusa)	209	Cell membrane;Membrane;Reference proteome;Transmembrane;Transmembrane helix		integral component of membrane [GO:0016021]; plasma membrane [GO:0005886]
CRO_106080	2		Translation initiation factor IF-2, chloroplastic	IF2C_ARATH	68.34	1033	268	19	502	3498	3	1010	0	1120	IF2C_ARATH	Q9SHI1		petD	Citrus sinensis (Sweet orange) (Citrus aurantium var. sinensis)	160	Chloroplast;Electron transport;Membrane;Photosynthesis;Plastid;Thylakoid;Transmembrane;Transmembrane helix;Transport	photosynthetic electron transport chain [GO:0009767]	chloroplast thylakoid membrane [GO:0009535]; integral component of membrane [GO:0016021]	electron transporter, transferring electrons within cytochrome b6/f complex of photosystem II activity [GO:0045158]; electron transporter, transferring electrons within the cyclic electron transport pathway of photosynthesis activity [GO:0045156]
CRO_106903	2		Cryptochrome-1 (AtCry) (Atcry1) (Blue light photoreceptor) (Protein BLUE LIGHT UNINHIBITED 1) (Protein ELONGATED HYPOCOTYL 4) (Protein OUT OF PHASE 2) (OOP2)	CRY1_ARATH	79.33	682	119	9	319	2343	15	681	0	1011	CRY1_ARATH	Q43125		ndhM NDH-M	Populus jackii (Balm of Gilead) (Populus deltoides x Populus balsamifera)	203	Chloroplast;Membrane;NAD;NADP;Plastid;Plastoquinone;Quinone;Thylakoid;Transit peptide;Translocase;Transport		chloroplast thylakoid membrane [GO:0009535]	oxidoreductase activity, acting on NAD(P)H, quinone or similar compound as acceptor [GO:0016655]; quinone binding [GO:0048038]
CRO_110594	2		Photosystem II repair protein PSB27-H1, chloroplastic (Psb27-H1) (Thylakoid lumenal protein PSB27-H1)	PB27A_ARATH	70.37	135	35	2	133	525	41	174	4e-60	191	PB27A_ARATH	Q9LR64		ycf39	Cyanophora paradoxa	321	Cyanelle;Oxidoreductase;Plastid		cyanelle [GO:0009842]	oxidoreductase activity [GO:0016491]
CRO_123921	2	DXS1	Probable 1-deoxy-D-xylulose-5-phosphate synthase, chloroplastic (1-deoxyxylulose-5-phosphate synthase) (DXP synthase) (DXPS) (EC 2.2.1.7) (CapTKT2)	DXS_CAPAN	87.24	721	88	2	299	2455	1	719	0	1271	DXS_CAPAN	O78328		HT1 SUU At1g62400 F24O1.13	Arabidopsis thaliana (Mouse-ear cress)	390	ATP-binding;Cell membrane;Kinase;Membrane;Nucleotide-binding;Phosphoprotein;Reference proteome;Serine/threonine-protein kinase;Transferase;Tyrosine-protein kinase	cellular response to carbon dioxide [GO:0071244]; protein autophosphorylation [GO:0046777]; regulation of response to red or far red light [GO:2000030]; regulation of stomatal closure [GO:0090333]; regulation of stomatal movement [GO:0010119]	plasma membrane [GO:0005886]	ATP binding [GO:0005524]; protein kinase activity [GO:0004672]; protein serine/threonine kinase activity [GO:0004674]; transmembrane receptor protein tyrosine kinase activity [GO:0004714]
CRO_133061	2	G10H	Geraniol 8-hydroxylase (EC 1.14.14.83) (Cytochrome P450 76B6) (Geraniol 10-hydroxylase) (CrG10H)	C76B6_CATRO	100	473	0	0	86	1504	21	493	0	973	C76B6_CATRO	Q8VWZ7		At1g14780 F10B6.18	Arabidopsis thaliana (Mouse-ear cress)	627	Hypersensitive response;Immunity;Innate immunity;Plant defense;Reference proteome	immune response [GO:0006955]; plant-type hypersensitive response [GO:0009626]	plasma membrane [GO:0005886]
CRO_100523	3		Arginine biosynthesis bifunctional protein ArgJ, chloroplastic [Cleaved into: Arginine biosynthesis bifunctional protein ArgJ alpha chain; Arginine biosynthesis bifunctional protein ArgJ beta chain] [Includes: Glutamate N-acetyltransferase (GAT) (EC 2.3.1.35) (Ornithine acetyltransferase) (OATase) (Ornithine transacetylase); Amino-acid acetyltransferase (EC 2.3.1.1) (N-acetylglutamate synthase) (…	ARGJ_RICCO	46.39	194	36	3	1	555	237	371	8e-32	123	ARGJ_RICCO	B9SZB6		GLO1 At3g14420 MAO2.2	Arabidopsis thaliana (Mouse-ear cress)	367	Acetylation;Alternative splicing;FMN;Flavoprotein;Glycolate pathway;Oxidoreductase;Photorespiration;Reference proteome	defense response to bacterium [GO:0042742]; hydrogen peroxide biosynthetic process [GO:0050665]; lactate oxidation [GO:0019516]; oxidative photosynthetic carbon pathway [GO:0009854]	apoplast [GO:0048046]; chloroplast [GO:0009507]; chloroplast stroma [GO:0009570]; cytosol [GO:0005829]; cytosolic ribosome [GO:0022626]; nucleus [GO:0005634]; peroxisome [GO:0005777]; plasmodesma [GO:0009506]	FMN binding [GO:0010181]; glycolate oxidase activity [GO:0008891]; L-lactate dehydrogenase activity [GO:0004459]; long-chain-(S)-2-hydroxy-long-chain-acid oxidase activity [GO:0052853]; medium-chain-(S)-2-hydroxy-acid oxidase activity [GO:0052854]; very-long-chain-(S)-2-hydroxy-acid oxidase activity [GO:0052852]
CRO_100640	3		Probable protein phosphatase 2C 23 (AtPP2C23) (EC 3.1.3.16) (Protein POLTERGEIST-LIKE 4) (Protein phosphatase 2C PLL4) (PP2C PLL4)	P2C23_ARATH	49.57	692	227	17	141	1964	1	654	0	575	P2C23_ARATH	Q9ZV25		CAB8	Solanum lycopersicum (Tomato) (Lycopersicon esculentum)	273	Acetylation;Chlorophyll;Chloroplast;Chromophore;Magnesium;Membrane;Metal-binding;Phosphoprotein;Photosynthesis;Photosystem I;Photosystem II;Plastid;Reference proteome;Thylakoid;Transit peptide;Transmembrane;Transmembrane helix	photosynthesis, light harvesting in photosystem I [GO:0009768]; protein-chromophore linkage [GO:0018298]; response to light stimulus [GO:0009416]	chloroplast thylakoid membrane [GO:0009535]; integral component of membrane [GO:0016021]; photosystem I [GO:0009522]; photosystem II [GO:0009523]; plastoglobule [GO:0010287]	chlorophyll binding [GO:0016168]; metal ion binding [GO:0046872]
CRO_104049	3		E3 ubiquitin-protein ligase ATL41 (EC 2.3.2.27) (RING-H2 finger protein ATL41) (RING-type E3 ubiquitin transferase ATL41)	ATL41_ARATH	45.04	262	103	10	1	741	1	236	1e-38	140	ATL41_ARATH	Q9SLC3		SPS2 SPPS At1g17050 F20D23.25	Arabidopsis thaliana (Mouse-ear cress)	417	Chloroplast;Isoprene biosynthesis;Magnesium;Metal-binding;Plastid;Reference proteome;Stress response;Transferase;Transit peptide	isoprenoid biosynthetic process [GO:0008299]; plastoquinone biosynthetic process [GO:0010236]	chloroplast [GO:0009507]; chloroplast stroma [GO:0009570]; plastid [GO:0009536]	all-trans-nonaprenyl-diphosphate synthase (geranylgeranyl-diphosphate specific) activity [GO:0052924]; metal ion binding [GO:0046872]; trans-octaprenyltranstransferase activity [GO:0050347]
CRO_105617	3		UDP-glucuronic acid decarboxylase 6 (EC 4.1.1.35) (UDP-XYL synthase 6) (UDP-glucuronate decarboxylase 6) (UGD) (UXS-6)	UXS6_ARATH	89.4	349	31	2	64	1110	1	343	0	629	UXS6_ARATH	Q9ZV36		CYP79D1	Manihot esculenta (Cassava) (Jatropha manihot)	542	Direct protein sequencing;Endoplasmic reticulum;Heme;Iron;Membrane;Metal-binding;Microsome;Monooxygenase;Oxidoreductase;Transmembrane;Transmembrane helix	cyanogenic glycoside biosynthetic process [GO:0019756]	endoplasmic reticulum [GO:0005783]; integral component of membrane [GO:0016021]; organelle membrane [GO:0031090]	heme binding [GO:0020037]; iron ion binding [GO:0005506]; monooxygenase activity [GO:0004497]; valine N-monooxygenase (oxime forming) activity [GO:0102002]
CRO_106240	3		Probable xyloglucan endotransglucosylase/hydrolase protein 32 (At-XTH32) (XTH-32) (EC 2.4.1.207)	XTH32_ARATH	82.89	263	45	0	134	922	37	299	2e-165	474	XTH32_ARATH	Q9SJL9		ATPD	Nicotiana tabacum (Common tobacco)	248	ATP synthesis;CF(1);Chloroplast;Hydrogen ion transport;Ion transport;Membrane;Plastid;Reference proteome;Thylakoid;Transit peptide;Transport	ATP synthesis coupled proton transport [GO:0015986]	chloroplast thylakoid membrane [GO:0009535]; proton-transporting ATP synthase complex, catalytic core F(1) [GO:0045261]	proton-transporting ATP synthase activity, rotational mechanism [GO:0046933]
CRO_106659	3		Cytochrome P450 78A7 (EC 1.14.-.-)	C78A7_ARATH	64.86	535	174	5	19	1611	8	532	0	689	C78A7_ARATH	Q9FIB0		UGT85A23 UGT6	Catharanthus roseus (Madagascar periwinkle) (Vinca rosea)	487	Transferase	(-)-secologanin biosynthetic process [GO:1900994]		UDP-glucosyltransferase activity [GO:0035251]
CRO_110081	3		7-deoxyloganetic acid glucosyltransferase (EC 2.4.1.323) (UDP-glucose glucosyltransferase 8) (CrUGT8) (UDP-glycosyltransferase 709C2)	UGT8_CATRO	60.44	498	173	4	4	1488	5	481	0	557	UGT8_CATRO	U3U992		UNE10 BHLH16 EN108 At4g00050 F6N15.11	Arabidopsis thaliana (Mouse-ear cress)	399	DNA-binding;Nucleus;Reference proteome;Transcription;Transcription regulation	double fertilization forming a zygote and endosperm [GO:0009567]; regulation of transcription, DNA-templated [GO:0006355]	nucleus [GO:0005634]; plasmodesma [GO:0009506]	DNA binding [GO:0003677]; DNA-binding transcription factor activity [GO:0003700]; protein dimerization activity [GO:0046983]
CRO_110083	3		UDP-glycosyltransferase 92A1 (EC 2.4.1.-)	U92A1_ARATH	41.11	506	261	9	13	1503	8	485	1e-123	377	U92A1_ARATH	Q9LXV0		MYB306	Antirrhinum majus (Garden snapdragon)	316	DNA-binding;Nucleus;Repeat;Transcription;Transcription regulation		nucleus [GO:0005634]	DNA binding [GO:0003677]
CRO_110263	3		Glycine--tRNA ligase, mitochondrial 1 (EC 6.1.1.14) (Diadenosine tetraphosphate synthetase) (Ap4A synthetase) (EC 2.7.7.-) (Glycyl-tRNA synthetase 1) (GlyRS-1)	SYGM1_ARATH	78.01	614	108	2	313	2073	111	724	0	1005	SYGM1_ARATH	O23627		ndhB2	Daucus carota (Wild carrot)	510	Chloroplast;Membrane;NAD;NADP;Plastid;Plastoquinone;Quinone;Thylakoid;Translocase;Transmembrane;Transmembrane helix;Transport	ATP synthesis coupled electron transport [GO:0042773]; photosynthesis, light reaction [GO:0019684]	chloroplast thylakoid membrane [GO:0009535]; integral component of membrane [GO:0016021]	NADH dehydrogenase (ubiquinone) activity [GO:0008137]; quinone binding [GO:0048038]
CRO_110891	3		Thioredoxin M3, chloroplastic (AtTrxm3) (Protein GFP ARRESTED TRAFFICKING 1)	TRXM3_ARATH	68.87	106	33	0	448	765	68	173	3e-48	166	TRXM3_ARATH	Q9SEU7		CYP74B2 HPL1	Arabidopsis thaliana (Mouse-ear cress)	492	Chloroplast;Heme;Iron;Lyase;Metal-binding;Plastid;Transit peptide	green leaf volatile biosynthetic process [GO:0010597]	chloroplast [GO:0009507]	heme binding [GO:0020037]; iron ion binding [GO:0005506]; lyase activity [GO:0016829]; monooxygenase activity [GO:0004497]; oxidoreductase activity, acting on paired donors, with incorporation or reduction of molecular oxygen [GO:0016705]
CRO_110954	3		Transcription factor bHLH113 (Basic helix-loop-helix protein 113) (AtbHLH113) (bHLH 113) (Transcription factor EN 61) (bHLH transcription factor bHLH113)	BH113_ARATH	42.74	234	94	6	136	813	64	265	1e-39	145	BH113_ARATH	Q9LT67			Triticum aestivum (Wheat)	404	ATP-binding;Calvin cycle;Chloroplast;Disulfide bond;Kinase;Nucleotide-binding;Photosynthesis;Plastid;Reference proteome;Transferase;Transit peptide	reductive pentose-phosphate cycle [GO:0019253]	chloroplast [GO:0009507]	ATP binding [GO:0005524]; phosphoribulokinase activity [GO:0008974]
CRO_113153	3	GS1	Probable mannitol dehydrogenase (EC 1.1.1.255) (NAD-dependent mannitol dehydrogenase)	MTDH_FRAAN	54.35	368	147	3	86	1189	10	356	5e-114	344	MTDH_FRAAN	Q9ZRF1		ASP3 YLS4 At5g11520 F15N18.110	Arabidopsis thaliana (Mouse-ear cress)	449	Aminotransferase;Chloroplast;Plastid;Pyridoxal phosphate;Reference proteome;Transferase;Transit peptide	2-oxoglutarate metabolic process [GO:0006103]; aspartate metabolic process [GO:0006531]; biosynthetic process [GO:0009058]; glutamate metabolic process [GO:0006536]; leaf senescence [GO:0010150]	chloroplast [GO:0009507]; cytosol [GO:0005829]; peroxisome [GO:0005777]; plasma membrane [GO:0005886]; plastid [GO:0009536]	L-aspartate:2-oxoglutarate aminotransferase activity [GO:0004069]; pyridoxal phosphate binding [GO:0030170]
CRO_113154	3	GS2	Probable mannitol dehydrogenase (EC 1.1.1.255) (NAD-dependent mannitol dehydrogenase)	MTDH_FRAAN	58.17	349	144	2	226	1272	10	356	2e-121	370	MTDH_FRAAN	Q9ZRF1		GDCSPA	Flaveria pringlei	1037	Mitochondrion;Oxidoreductase;Pyridoxal phosphate;Transit peptide	glycine catabolic process [GO:0006546]	mitochondrion [GO:0005739]	glycine dehydrogenase (decarboxylating) activity [GO:0004375]
CRO_113649	3	THAS3	Geraniol dehydrogenase 1 (ObaGEDH1) (EC 1.1.1.183)	GEDH1_OCIBA	53.29	289	127	1	1	867	75	355	4e-87	281	GEDH1_OCIBA	Q2KNL6		psbC	Lotus japonicus (Lotus corniculatus var. japonicus)	461	Acetylation;Chlorophyll;Chloroplast;Chromophore;Manganese;Membrane;Metal-binding;Phosphoprotein;Photosynthesis;Photosystem II;Plastid;Thylakoid;Transmembrane;Transmembrane helix	photosynthetic electron transport in photosystem II [GO:0009772]; protein-chromophore linkage [GO:0018298]	chloroplast thylakoid membrane [GO:0009535]; integral component of membrane [GO:0016021]; photosystem II [GO:0009523]	chlorophyll binding [GO:0016168]; electron transporter, transferring electrons within the cyclic electron transport pathway of photosynthesis activity [GO:0045156]; metal ion binding [GO:0046872]
CRO_113666	3	THAS1	8-hydroxygeraniol dehydrogenase (Cr10HGO) (EC 1.1.1.324)	10HGO_CATRO	63.26	362	118	4	58	1110	2	359	2e-142	418	10HGO_CATRO	Q6V4H0		psbC	Ranunculus macranthus (Large buttercup)	473	Acetylation;Chlorophyll;Chloroplast;Chromophore;Manganese;Membrane;Metal-binding;Phosphoprotein;Photosynthesis;Photosystem II;Plastid;Thylakoid;Transmembrane;Transmembrane helix	photosynthetic electron transport in photosystem II [GO:0009772]; protein-chromophore linkage [GO:0018298]	chloroplast thylakoid membrane [GO:0009535]; integral component of membrane [GO:0016021]; photosystem II [GO:0009523]	chlorophyll binding [GO:0016168]; electron transporter, transferring electrons within the cyclic electron transport pathway of photosynthesis activity [GO:0045156]; metal ion binding [GO:0046872]
CRO_116107	3	THAS4	8-hydroxygeraniol dehydrogenase (Cr10HGO) (EC 1.1.1.324)	10HGO_CATRO	62.01	358	132	1	90	1151	2	359	3e-119	359	10HGO_CATRO	Q6V4H0		petB	Nymphaea alba (White water-lily) (Castalia alba)	215	Chloroplast;Electron transport;Heme;Iron;Membrane;Metal-binding;Photosynthesis;Plastid;Thylakoid;Transmembrane;Transmembrane helix;Transport	photosynthesis [GO:0015979]; respiratory electron transport chain [GO:0022904]	chloroplast thylakoid membrane [GO:0009535]; integral component of membrane [GO:0016021]	electron transporter, transferring electrons within cytochrome b6/f complex of photosystem II activity [GO:0045158]; metal ion binding [GO:0046872]
CRO_101111	4		Transcription factor bHLH30 (Basic helix-loop-helix protein 30) (AtbHLH30) (bHLH 30) (Transcription factor EN 53) (bHLH transcription factor bHLH030)	BH030_ARATH	40.18	224	114	6	889	1515	116	334	5e-30	125	BH030_ARATH	Q9S7Y1		psbB	Nicotiana tabacum (Common tobacco)	508	Chlorophyll;Chloroplast;Chromophore;Membrane;Photosynthesis;Photosystem II;Plastid;Thylakoid;Transmembrane;Transmembrane helix	photosynthetic electron transport in photosystem II [GO:0009772]; protein-chromophore linkage [GO:0018298]	chloroplast thylakoid membrane [GO:0009535]; integral component of membrane [GO:0016021]; photosystem II [GO:0009523]	chlorophyll binding [GO:0016168]; electron transporter, transferring electrons within the cyclic electron transport pathway of photosynthesis activity [GO:0045156]
CRO_108223	4		Pathogenesis-related genes transcriptional activator PTI6 (PTO-interacting protein 6)	PTI6_SOLLC	59.51	163	45	5	76	552	9	154	3e-39	144	PTI6_SOLLC	O04682			Solanum tuberosum (Potato)	741	Calcium;Chloroplast;Magnesium;Membrane;Metal-binding;Plastid;Reference proteome;Thiamine pyrophosphate;Thylakoid;Transferase;Transit peptide	reductive pentose-phosphate cycle [GO:0019253]	chloroplast thylakoid membrane [GO:0009535]	metal ion binding [GO:0046872]; transketolase activity [GO:0004802]
CRO_110360	4	ORCA3	Ethylene-responsive transcription factor 13 (AtERF13) (Ethylene-responsive element-binding factor 13) (EREBP-13)	ERF99_ARATH	65.35	101	32	2	250	546	74	173	1e-30	117	ERF99_ARATH	Q8L9K1		UNE10 BHLH16 EN108 At4g00050 F6N15.11	Arabidopsis thaliana (Mouse-ear cress)	399	DNA-binding;Nucleus;Reference proteome;Transcription;Transcription regulation	double fertilization forming a zygote and endosperm [GO:0009567]; regulation of transcription, DNA-templated [GO:0006355]	nucleus [GO:0005634]; plasmodesma [GO:0009506]	DNA binding [GO:0003677]; DNA-binding transcription factor activity [GO:0003700]; protein dimerization activity [GO:0046983]
CRO_125329	4	STR	Strictosidine synthase (EC 4.3.3.2)	STSY_CATRO	96.34	355	10	1	61	1125	1	352	0	654	STSY_CATRO	P18417		OSCBPY	Betula platyphylla (Asian white birch)	779	Isomerase;Repeat	pentacyclic triterpenoid biosynthetic process [GO:0019745]	lipid droplet [GO:0005811]	beta-amyrin synthase activity [GO:0042300]; lanosterol synthase activity [GO:0000250]
CRO_100584	5		Probable mediator of RNA polymerase II transcription subunit 37e (Heat shock 70 kDa protein 1) (Heat shock cognate 70 kDa protein 1) (Heat shock cognate protein 70-1) (AtHsc70-1) (Heat shock protein 70-1) (AtHsp70-1) (Protein EARLY-RESPONSIVE TO DEHYDRATION 2)	MD37E_ARATH	91.78	365	6	1	1194	172	153	517	0	682	MD37E_ARATH	P22953			Solanum pennellii (Tomato) (Lycopersicon pennellii)	459	ATP-binding;Chloroplast;Nucleotide-binding;Plastid;Transit peptide		chloroplast stroma [GO:0009570]	ATP binding [GO:0005524]
CRO_101037	5		Transcription factor PCF5	PCF5_ORYSJ	85.92	71	10	0	1	213	78	148	4e-35	134	PCF5_ORYSJ	Q8LT07		psbC	Nandina domestica (Heavenly bamboo)	461	Acetylation;Chlorophyll;Chloroplast;Chromophore;Manganese;Membrane;Metal-binding;Phosphoprotein;Photosynthesis;Photosystem II;Plastid;Thylakoid;Transmembrane;Transmembrane helix	photosynthetic electron transport in photosystem II [GO:0009772]; protein-chromophore linkage [GO:0018298]	chloroplast thylakoid membrane [GO:0009535]; integral component of membrane [GO:0016021]; photosystem II [GO:0009523]	chlorophyll binding [GO:0016168]; electron transporter, transferring electrons within the cyclic electron transport pathway of photosynthesis activity [GO:0045156]; metal ion binding [GO:0046872]
CRO_101093	5		Protein CHUP1, chloroplastic (Protein CHLOROPLAST UNUSUAL POSITIONING 1)	CHUP1_ARATH	59.36	251	84	3	1198	1920	720	962	2e-86	297	CHUP1_ARATH	Q9LI74		SGPP At2g38740 T6A23.6	Arabidopsis thaliana (Mouse-ear cress)	244	Hydrolase;Magnesium;Metal-binding;Reference proteome		cytosol [GO:0005829]; plasma membrane [GO:0005886]	metal ion binding [GO:0046872]; sugar-phosphatase activity [GO:0050308]
CRO_101179	5		Lysine-specific demethylase JMJ706 (EC 1.14.11.-) (Jumonji domain-containing protein 706) (Lysine-specific histone demethylase JMJ706) (Protein JUMONJI 706)	JM706_ORYSJ	48.81	547	197	6	167	1753	87	568	6e-173	521	JM706_ORYSJ	Q336N8		LOG5 At4g35190 T12J5.60	Arabidopsis thaliana (Mouse-ear cress)	228	Cytokinin biosynthesis;Cytoplasm;Hydrolase;Nucleus;Reference proteome	cytokinin biosynthetic process [GO:0009691]	cytosol [GO:0005829]; nucleus [GO:0005634]	hydrolase activity, hydrolyzing N-glycosyl compounds [GO:0016799]
CRO_102229	5		Bidirectional sugar transporter SWEET5 (AtSWEET5) (Protein SUGARS WILL EVENTUALLY BE EXPORTED TRANSPORTERS 5) (Protein VEGETATIVE CELL EXPRESSED 1) (AtVEX1)	SWET5_ARATH	59.62	213	81	2	652	1275	28	240	2e-73	239	SWET5_ARATH	Q9FM10		ISPH CLB6 HDR At4g34350 F10M10.120	Arabidopsis thaliana (Mouse-ear cress)	466	4Fe-4S;Chloroplast;Iron;Iron-sulfur;Isoprene biosynthesis;Metal-binding;Oxidoreductase;Plastid;Reference proteome;Transit peptide	dimethylallyl diphosphate biosynthetic process [GO:0050992]; isopentenyl diphosphate biosynthetic process, methylerythritol 4-phosphate pathway [GO:0019288]	chloroplast [GO:0009507]; chloroplast stroma [GO:0009570]; plasma membrane [GO:0005886]	4-hydroxy-3-methylbut-2-en-1-yl diphosphate reductase activity [GO:0051745]; 4-hydroxy-3-methylbut-2-en-1-yl diphosphate synthase activity [GO:0046429]; 4 iron, 4 sulfur cluster binding [GO:0051539]; metal ion binding [GO:0046872]
CRO_102366	5		Transcription factor bHLH79 (Basic helix-loop-helix protein 79) (AtbHLH79) (bHLH 79) (Transcription factor EN 81) (bHLH transcription factor bHLH079)	BH079_ARATH	57.19	285	111	7	290	1123	1	281	2e-80	256	BH079_ARATH	Q9LV17		NPF6.2 NRT1.4 NTP2 At2g26690 F18A8.6	Arabidopsis thaliana (Mouse-ear cress)	577	Membrane;Nitrate assimilation;Reference proteome;Symport;Transmembrane;Transmembrane helix;Transport	nitrate assimilation [GO:0042128]; response to jasmonic acid [GO:0009753]; response to wounding [GO:0009611]	integral component of membrane [GO:0016021]	oligopeptide transmembrane transporter activity [GO:0035673]; peptide:proton symporter activity [GO:0015333]; peptide transmembrane transporter activity [GO:1904680]
CRO_103138	5		3-oxoacyl-[acyl-carrier-protein] synthase 3 A, chloroplastic (EC 2.3.1.180) (3-oxoacyl-[acyl-carrier-protein] synthase III A) (Beta-ketoacyl-ACP synthase III A) (KAS III A)	FABH1_CUPWR	75.74	404	94	3	533	1744	1	400	0	591	FABH1_CUPWR	P49244		CHUP1 At3g25690 T5M7.14	Arabidopsis thaliana (Mouse-ear cress)	1004	Alternative splicing;Chloroplast;Coiled coil;Membrane;Phosphoprotein;Plastid;Plastid outer membrane;Reference proteome;Repeat	chloroplast relocation [GO:0009902]	cell [GO:0005623]; chloroplast [GO:0009507]; chloroplast outer membrane [GO:0009707]; cytosol [GO:0005829]
CRO_104457	5		Cyclopropane-fatty-acyl-phospholipid synthase (CFA synthase) (Cyclopropane fatty acid synthase) (EC 2.1.1.79)	CFA_ECOLI	30.73	410	223	12	1390	2616	23	372	8e-44	169	CFA_ECOLI	P0A9H7		ISPF MECS	Catharanthus roseus (Madagascar periwinkle) (Vinca rosea)	236	Chloroplast;Isoprene biosynthesis;Lyase;Metal-binding;Plastid;Transit peptide	isopentenyl diphosphate biosynthetic process, methylerythritol 4-phosphate pathway [GO:0019288]; terpenoid biosynthetic process [GO:0016114]	chloroplast stroma [GO:0009570]	2-C-methyl-D-erythritol 2,4-cyclodiphosphate synthase activity [GO:0008685]; metal ion binding [GO:0046872]
CRO_106547	5		Interactor of constitutive active ROPs 4 (ROP-interactive partner 4)	ICR4_ARATH	50.5	398	114	12	217	1383	1	324	1e-54	192	ICR4_ARATH	Q9M9F9		ISPG CLB4 CSB3 HDS At5g60600 MUP24.2	Arabidopsis thaliana (Mouse-ear cress)	741	4Fe-4S;Alternative splicing;Chloroplast;Iron;Iron-sulfur;Isoprene biosynthesis;Metal-binding;Oxidoreductase;Plastid;Reference proteome;Transit peptide	isopentenyl diphosphate biosynthetic process, methylerythritol 4-phosphate pathway [GO:0019288]; response to bacterium [GO:0009617]; systemic acquired resistance, salicylic acid mediated signaling pathway [GO:0009862]; terpenoid biosynthetic process [GO:0016114]	chloroplast [GO:0009507]; chloroplast envelope [GO:0009941]; chloroplast stroma [GO:0009570]; plastid [GO:0009536]	4-hydroxy-3-methylbut-2-en-1-yl diphosphate synthase activity [GO:0046429]; 4 iron, 4 sulfur cluster binding [GO:0051539]; iron ion binding [GO:0005506]
CRO_107139	5		21 kDa protein (1.2 protein)	21KD_DAUCA	45.62	160	79	4	103	558	28	187	2e-43	149	21KD_DAUCA	P17407		Os07g0190000 LOC_Os07g09190 OsJ_23394 OSJNBb0002L09.31 OSJNBb0003E08.7	Oryza sativa subsp. japonica (Rice)	713	Chloroplast;Isoprene biosynthesis;Magnesium;Metal-binding;Plastid;Reference proteome;Thiamine biosynthesis;Thiamine pyrophosphate;Transferase;Transit peptide	1-deoxy-D-xylulose 5-phosphate biosynthetic process [GO:0052865]; terpenoid biosynthetic process [GO:0016114]; thiamine biosynthetic process [GO:0009228]	chloroplast [GO:0009507]	1-deoxy-D-xylulose-5-phosphate synthase activity [GO:0008661]; metal ion binding [GO:0046872]
CRO_107245	5		Heparanase-like protein 1 (EC 3.2.-.-)	HPSE1_ARATH	56.27	574	191	8	496	2205	25	542	0	642	HPSE1_ARATH	Q9FF10		Ncapd2 Capd2 Cnap1 Kiaa0159	Mus musculus (Mouse)	1392	Alternative splicing;Cell cycle;Cell division;Chromosome;Cytoplasm;DNA condensation;Mitosis;Nucleus;Phosphoprotein;Reference proteome	cell division [GO:0051301]; chromosome separation [GO:0051304]; meiotic chromosome condensation [GO:0010032]; mitotic chromosome condensation [GO:0007076]	condensed chromosome [GO:0000793]; condensed chromosome, centromeric region [GO:0000779]; condensin complex [GO:0000796]; cytosol [GO:0005829]; nuclear condensin complex [GO:0000799]; nucleoplasm [GO:0005654]; pronucleus [GO:0045120]	chromatin binding [GO:0003682]; histone binding [GO:0042393]
CRO_107295	5		Protein NEN1 (NAC45/NAC86-dependent exonuclease-domain protein 1) (EC 3.1.11.-)	NEN1_ARATH	56.26	503	173	8	144	1643	5	463	8e-175	512	NEN1_ARATH	Q9FLR0		TK Os03g0113100 LOC_Os03g02200 OSJNBa0090O10.3	Oryza sativa subsp. japonica (Rice)	271	ATP-binding;Alternative splicing;DNA synthesis;Kinase;Metal-binding;Nucleotide-binding;Reference proteome;Transferase;Zinc	DNA biosynthetic process [GO:0071897]; DNA metabolic process [GO:0006259]; thymidine metabolic process [GO:0046104]		ATP binding [GO:0005524]; metal ion binding [GO:0046872]; thymidine kinase activity [GO:0004797]
CRO_107564	5		Formin-like protein 11 (AtFH11)	FH11_ARATH	73.55	431	111	3	1360	2646	455	884	0	613	FH11_ARATH	Q9MA60			Triticum aestivum (Wheat)	136	Acetylation;Chromosome;DNA-binding;Direct protein sequencing;Methylation;Nucleosome core;Nucleus;Phosphoprotein;Reference proteome		nucleosome [GO:0000786]; nucleus [GO:0005634]	DNA binding [GO:0003677]; protein heterodimerization activity [GO:0046982]
CRO_107791	5		UDP-glycosyltransferase 74F2 (EC 2.4.1.-) (AtSGT1) (Salicylic acid glucosyltransferase 1)	U74F2_ARATH	51.29	464	198	9	16	1389	5	446	1e-152	449	U74F2_ARATH	O22822		wdhd1	Xenopus laevis (African clawed frog)	1127	Cytoplasm;DNA-binding;Nucleus;Repeat;WD repeat		cytoplasm [GO:0005737]; nucleoplasm [GO:0005654]	DNA binding [GO:0003677]
CRO_107824	5		Acyl-CoA-binding protein (ACBP)	ACBP_RICCO	85.54	83	12	0	925	1173	3	85	6e-40	144	ACBP_RICCO	O04066		Fancm Kiaa1596	Mus musculus (Mouse)	2021	ATP-binding;Alternative splicing;DNA damage;DNA repair;DNA-binding;Direct protein sequencing;Helicase;Hydrolase;Nucleotide-binding;Nucleus;Phosphoprotein;Reference proteome	DNA repair [GO:0006281]; positive regulation of protein monoubiquitination [GO:1902527]; replication fork processing [GO:0031297]; resolution of meiotic recombination intermediates [GO:0000712]	FANCM-MHF complex [GO:0071821]; Fanconi anaemia nuclear complex [GO:0043240]; nucleoplasm [GO:0005654]	ATP binding [GO:0005524]; chromatin binding [GO:0003682]; DNA binding [GO:0003677]; nuclease activity [GO:0004518]; RNA helicase activity [GO:0003724]
CRO_108158	5	IDI1	Isopentenyl-diphosphate Delta-isomerase I (EC 5.3.3.2) (Isopentenyl pyrophosphate isomerase I) (IPP isomerase I)	IDI1_CAMAC	89.79	235	24	0	287	991	1	235	8e-156	447	IDI1_CAMAC	O48964		UBC20 At1g50490 F11F12.16 F17J6.3	Arabidopsis thaliana (Mouse-ear cress)	180	ATP-binding;Cyclin;Nucleotide-binding;Reference proteome;Transferase;Ubl conjugation pathway	anaphase-promoting complex-dependent catabolic process [GO:0031145]	nucleus [GO:0005634]	ATP binding [GO:0005524]; ubiquitin conjugating enzyme activity [GO:0061631]; ubiquitin-protein transferase activity [GO:0004842]
CRO_108225	5		Probable inactive receptor kinase At3g08680	Y3868_ARATH	58.49	636	244	8	399	2264	2	631	0	612	Y3868_ARATH	Q9C9Y8		CAPH2 HEB2 At3g16730 MGL6.20	Arabidopsis thaliana (Mouse-ear cress)	683	Chromosome;DNA condensation;Nucleus;Reference proteome	chromosome organization [GO:0051276]; meiotic chromosome condensation [GO:0010032]; mitotic sister chromatid separation [GO:0051306]; positive regulation of DNA repair [GO:0045739]; positive regulation of response to DNA damage stimulus [GO:2001022]	condensed chromosome [GO:0000793]; condensin complex [GO:0000796]; nucleolus [GO:0005730]; nucleus [GO:0005634]	chromatin binding [GO:0003682]
CRO_108510	5		Serine/threonine-protein kinase D6PKL2 (EC 2.7.11.1) (D6 protein kinase-like 2) (Serine/threonine-protein kinase AtPK5)	D6KL2_ARATH	51.85	405	161	8	350	1534	164	544	3e-130	399	D6KL2_ARATH	Q39183		At3g60660 T4C21_70	Arabidopsis thaliana (Mouse-ear cress)	272	Coiled coil;Reference proteome	cell division [GO:0051301]; chromosome segregation [GO:0007059]; mitotic cell cycle [GO:0000278]; regulation of microtubule polymerization or depolymerization [GO:0031110]	condensed chromosome outer kinetochore [GO:0000940]; mitotic spindle [GO:0072686]; spindle microtubule [GO:0005876]	microtubule binding [GO:0008017]
CRO_109152	5		14 kDa proline-rich protein DC2.15	14KD_DAUCA	59.04	83	33	1	142	387	54	136	2e-21	88.6	14KD_DAUCA	P14009		At3g63540 TEL3S	Arabidopsis thaliana (Mouse-ear cress)	229	Chloroplast;Direct protein sequencing;Plastid;Reference proteome;Thylakoid;Transit peptide	photosynthesis [GO:0015979]	chloroplast thylakoid lumen [GO:0009543]; extrinsic component of membrane [GO:0019898]; photosystem II oxygen evolving complex [GO:0009654]	calcium ion binding [GO:0005509]
CRO_109448	5	SLS2	Secologanin synthase (SLS) (EC 1.14.19.62) (CYPLXXII) (Cytochrome P450 72A1)	C72A1_CATRO	97.51	523	13	0	85	1653	1	523	0	1068	C72A1_CATRO	Q05047		DIVARICATA	Antirrhinum majus (Garden snapdragon)	307	DNA-binding;Developmental protein;Nucleus;Transcription;Transcription regulation	determination of dorsal/ventral asymmetry [GO:0048262]; flower development [GO:0009908]	nucleus [GO:0005634]	DNA binding [GO:0003677]
CRO_110034	5		UDP-glucuronate 4-epimerase 3 (EC 5.1.3.6) (UDP-glucuronic acid epimerase 3)	GAE3_ARATH	82.99	435	67	3	1	1302	1	429	0	687	GAE3_ARATH	O81312		CAS STR3 At5g23060 MYJ24.5	Arabidopsis thaliana (Mouse-ear cress)	387	Chloroplast;Membrane;Phosphoprotein;Plastid;Receptor;Reference proteome;Thylakoid;Transit peptide;Transmembrane;Transmembrane helix	cellular response to calcium ion [GO:0071277]; de-etiolation [GO:0009704]; regulation of stomatal closure [GO:0090333]	chloroplast [GO:0009507]; chloroplast thylakoid [GO:0009534]; chloroplast thylakoid membrane [GO:0009535]; integral component of membrane [GO:0016021]; mitochondrion [GO:0005739]; plastid [GO:0009536]; thylakoid [GO:0009579]
CRO_110108	5		Axial regulator YABBY 1 (Fl-54) (Protein ABNORMAL FLORAL ORGANS) (Protein FILAMENTOUS FLOWER) (Protein antherless)	YAB1_ARATH	65.12	215	60	8	363	980	21	229	3e-82	259	YAB1_ARATH	O22152		At1g17220 F20D23.8	Arabidopsis thaliana (Mouse-ear cress)	1026	Chloroplast;GTP-binding;Initiation factor;Nucleotide-binding;Plastid;Protein biosynthesis;Reference proteome;Transit peptide		chloroplast [GO:0009507]; chloroplast envelope [GO:0009941]; chloroplast stroma [GO:0009570]; nucleus [GO:0005634]	GTPase activity [GO:0003924]; GTP binding [GO:0005525]; translation initiation factor activity [GO:0003743]
CRO_110200	5		Uncharacterized GPI-anchored protein At4g28100	UGPI7_ARATH	40.07	297	115	7	431	1309	40	277	8e-59	203	UGPI7_ARATH	Q9SUC9		CRY1 BLU1 HY4 At4g08920 T3H13.14 T3H13.5	Arabidopsis thaliana (Mouse-ear cress)	681	3D-structure;ATP-binding;Apoptosis;Chromophore;Cytoplasm;Disulfide bond;FAD;Flavoprotein;Magnesium;Metal-binding;Nucleotide-binding;Nucleus;Phosphoprotein;Photoreceptor protein;Plant defense;Receptor;Reference proteome;Sensory transduction	anthocyanin-containing compound metabolic process [GO:0046283]; auxin transport [GO:0060918]; blue light signaling pathway [GO:0009785]; circadian regulation of calcium ion oscillation [GO:0010617]; circadian rhythm [GO:0007623]; defense response [GO:0006952]; detection of light stimulus [GO:0009583]; flavin adenine dinucleotide metabolic process [GO:0072387]; negative regulation of lateral root …	cell [GO:0005623]; cytoplasm [GO:0005737]; cytosol [GO:0005829]; nuclear body [GO:0016604]; nucleus [GO:0005634]; PML body [GO:0016605]	ATP binding [GO:0005524]; blue light photoreceptor activity [GO:0009882]; FAD binding [GO:0071949]; identical protein binding [GO:0042802]; kinase activity [GO:0016301]; metal ion binding [GO:0046872]; protein kinase activity [GO:0004672]
CRO_110248	5		Transcription factor ICE1 (Basic helix-loop-helix protein 116) (AtbHLH116) (bHLH 116) (Inducer of CBF expression 1) (Transcription factor EN 45) (Transcription factor SCREAM) (bHLH transcription factor bHLH116)	ICE1_ARATH	60.62	325	86	4	931	1905	212	494	2e-102	330	ICE1_ARATH	Q9LSE2		PSB27-1 At1g03600 F21B7.14 F21B7.21 F21B7.22 F21B7_140	Arabidopsis thaliana (Mouse-ear cress)	174	3D-structure;Chloroplast;Direct protein sequencing;Membrane;Phosphoprotein;Plastid;Reference proteome;Thylakoid;Transit peptide	cellular response to light intensity [GO:0071484]; photosystem II assembly [GO:0010207]; photosystem II repair [GO:0010206]	chloroplast [GO:0009507]; chloroplast thylakoid [GO:0009534]; chloroplast thylakoid lumen [GO:0009543]; chloroplast thylakoid membrane [GO:0009535]; extracellular region [GO:0005576]; thylakoid [GO:0009579]
CRO_110579	5		Pentatricopeptide repeat-containing protein At1g73710	PP118_ARATH	60.93	883	339	4	373	3012	82	961	0	1129	PP118_ARATH	Q9C9U0		TKT2	Capsicum annuum (Capsicum pepper)	719	Chloroplast;Isoprene biosynthesis;Magnesium;Metal-binding;Plastid;Thiamine biosynthesis;Thiamine pyrophosphate;Transferase;Transit peptide	1-deoxy-D-xylulose 5-phosphate biosynthetic process [GO:0052865]; terpenoid biosynthetic process [GO:0016114]; thiamine biosynthetic process [GO:0009228]	chloroplast [GO:0009507]	1-deoxy-D-xylulose-5-phosphate synthase activity [GO:0008661]; metal ion binding [GO:0046872]
CRO_110620	5		Expansin-B17 (Beta-expansin-17) (OsEXPB17) (OsaEXPb1.13)	EXB17_ORYSJ	76.19	231	55	0	304	996	45	275	9e-111	335	EXB17_ORYSJ	Q7X6J9		CYP76B6 G10H	Catharanthus roseus (Madagascar periwinkle) (Vinca rosea)	493	Direct protein sequencing;Endoplasmic reticulum;Heme;Iron;Membrane;Metal-binding;Monooxygenase;NADP;Oxidoreductase;Transmembrane;Transmembrane helix	monoterpenoid biosynthetic process [GO:0016099]	endoplasmic reticulum membrane [GO:0005789]; integral component of membrane [GO:0016021]	geraniol 10-hydroxylase activity [GO:0102811]; heme binding [GO:0020037]; iron ion binding [GO:0005506]; oxidoreductase activity, acting on paired donors, with incorporation or reduction of molecular oxygen, NAD(P)H as one donor, and incorporation of one atom of oxygen [GO:0016709]
CRO_110993	5		QWRF motif-containing protein 2	QWRF2_ARATH	57.45	564	187	19	352	1956	104	643	2e-153	466	QWRF2_ARATH	Q94AI1		trpB2 aq_1410	Aquifex aeolicus (strain VF5)	434	Amino-acid biosynthesis;Aromatic amino acid biosynthesis;Lyase;Pyridoxal phosphate;Reference proteome;Tryptophan biosynthesis	tryptophan biosynthetic process [GO:0000162]		L-serine hydro-lyase (adding indole, L-tryptophan-forming) activity [GO:0052684]; pyridoxal phosphate binding [GO:0030170]; tryptophan synthase activity [GO:0004834]
CRO_111295	5		Non-specific lipid-transfer protein 2 (LTP 2) (LpLTP2)	NLTP2_SOLPN	55.24	105	45	2	98	412	11	113	8e-32	118	NLTP2_SOLPN	O24038		MTX1 At2g19080 T20K24.9	Arabidopsis thaliana (Mouse-ear cress)	315	Acetylation;Coiled coil;Membrane;Mitochondrion;Mitochondrion inner membrane;Mitochondrion outer membrane;Reference proteome;Transmembrane;Transmembrane helix	protein targeting to mitochondrion [GO:0006626]	integral component of membrane [GO:0016021]; mitochondrial inner membrane [GO:0005743]; mitochondrial outer membrane [GO:0005741]; mitochondrion [GO:0005739]; plastid [GO:0009536]; SAM complex [GO:0001401]
CRO_111457	5		50S ribosomal protein L15	RL15_METEP	51.61	155	71	4	530	991	1	152	4e-25	105	RL15_METEP	A9W4S1		AKR4C9 At2g37770 F13M22 T8P21.32	Arabidopsis thaliana (Mouse-ear cress)	315	3D-structure;Acetylation;Alternative splicing;Chloroplast;Detoxification;NADP;Oxidoreductase;Plastid;Reference proteome;Stress response	oxidation-reduction process [GO:0055114]; response to cold [GO:0009409]; response to salt stress [GO:0009651]; response to toxic substance [GO:0009636]; response to water deprivation [GO:0009414]	chloroplast [GO:0009507]; cytosol [GO:0005829]; endoplasmic reticulum [GO:0005783]	alcohol dehydrogenase (NADP+) activity [GO:0008106]; alditol:NADP+ 1-oxidoreductase activity [GO:0004032]; aldo-keto reductase (NADP) activity [GO:0004033]; NADP+ binding [GO:0070401]; oxidoreductase activity [GO:0016491]; steroid dehydrogenase activity [GO:0016229]
CRO_105584			Probable protein phosphatase 2C 4 (AtPP2C04) (EC 3.1.3.16) (Protein POLTERGEIST-LIKE 5) (Protein phosphatase 2C PLL5) (PP2C PLL5)	P2C04_ARATH	59.81	617	153	22	161	1957	1	540	0	581	P2C04_ARATH	Q9LQN6		At3g53970 F5K20_270	Arabidopsis thaliana (Mouse-ear cress)	302	Acetylation;Alternative splicing;Proteasome;Reference proteome	cellular response to auxin stimulus [GO:0071365]; negative regulation of proteasomal protein catabolic process [GO:1901799]; ubiquitin-dependent protein catabolic process [GO:0006511]	cytosol [GO:0005829]; endoplasmic reticulum [GO:0005783]; nucleus [GO:0005634]; plasma membrane [GO:0005886]; proteasome complex [GO:0000502]
CRO_105705			V-type proton ATPase subunit a1 (V-ATPase subunit a1) (V-type proton ATPase 95 kDa subunit a isoform 1) (V-ATPase 95 kDa isoform a1) (Vacuolar H(+)-ATPase subunit a isoform 1) (Vacuolar proton pump subunit a1) (Vacuolar proton translocating ATPase 95 kDa subunit a isoform 1)	VHAA1_ARATH	79.7	813	159	2	348	2768	3	815	0	1311	VHAA1_ARATH	Q8RWZ7		IQD1 At3g09710 F11F8.30	Arabidopsis thaliana (Mouse-ear cress)	454	Alternative splicing;Calmodulin-binding;Cytoplasm;Cytoskeleton;Nucleus;Reference proteome		cytoplasm [GO:0005737]; microtubule [GO:0005874]; nucleus [GO:0005634]	calmodulin binding [GO:0005516]; microtubule binding [GO:0008017]
CRO_108400			Putative UDP-rhamnose:rhamnosyltransferase 1 (FaRT1) (EC 2.4.1.-) (Glycosyltransferase 4) (FaGT4)	URT1_FRAAN	55.34	459	197	6	49	1404	10	467	3e-170	495	URT1_FRAAN	Q66PF2		At1g28590 F1K23.17	Arabidopsis thaliana (Mouse-ear cress)	403	Glycoprotein;Hydrolase;Lipid degradation;Lipid metabolism;Reference proteome;Secreted;Signal	lipid catabolic process [GO:0016042]	extracellular region [GO:0005576]	hydrolase activity, acting on ester bonds [GO:0016788]
CRO_108439			Protein SRG1 (AtSRG1) (Protein SENESCENCE-RELATED GENE 1)	SRG1_ARATH	39.48	347	195	8	123	1130	16	358	1e-70	236	SRG1_ARATH	Q39224		DOF1.5 COG1 At1g29160 F28N24.35	Arabidopsis thaliana (Mouse-ear cress)	175	DNA-binding;Metal-binding;Nucleus;Reference proteome;Transcription;Transcription regulation;Zinc;Zinc-finger	regulation of transcription, DNA-templated [GO:0006355]; seed coat development [GO:0010214]	nucleus [GO:0005634]	DNA binding [GO:0003677]; DNA-binding transcription factor activity [GO:0003700]; metal ion binding [GO:0046872]; sequence-specific DNA binding [GO:0043565]; transcription regulatory region DNA binding [GO:0044212]
CRO_108581			Protein OBERON 3 (Protein TITANIA 1) (Protein WUS ENHANCER 9)	OBE3_ARATH	53.4	809	264	24	457	2868	33	733	0	683	OBE3_ARATH	Q94B71		CTR1 At5g03730 F17C15_150	Arabidopsis thaliana (Mouse-ear cress)	821	3D-structure;ATP-binding;Ethylene signaling pathway;Kinase;Nucleotide-binding;Reference proteome;Serine/threonine-protein kinase;Transferase	ethylene-activated signaling pathway [GO:0009873]; gibberellin biosynthetic process [GO:0009686]; negative regulation of ethylene-activated signaling pathway [GO:0010105]; protein autophosphorylation [GO:0046777]; regulation of post-embryonic root development [GO:2000069]; regulation of stem cell division [GO:2000035]; regulation of timing of transition from vegetative to reproductive phase [GO:0…	endoplasmic reticulum membrane [GO:0005789]	ATP binding [GO:0005524]; protein serine/threonine/tyrosine kinase activity [GO:0004712]; protein serine/threonine kinase activity [GO:0004674]
CRO_110139			Peroxisomal (S)-2-hydroxy-acid oxidase GLO5 (EC 1.1.3.15) (Glycolate oxidase 3) (AtGLO5) (GOX 3) (Short chain alpha-hydroxy acid oxidase GLO5)	GLO5_ARATH	83.97	368	59	0	289	1392	1	368	0	650	GLO5_ARATH	O49506		CSLD3 KJK At3g03050 T17B22.26	Arabidopsis thaliana (Mouse-ear cress)	1145	Cell wall biogenesis/degradation;Glycosyltransferase;Golgi apparatus;Membrane;Phosphoprotein;Reference proteome;Transferase;Transmembrane;Transmembrane helix	cellulose biosynthetic process [GO:0030244]; cell wall organization [GO:0071555]; plant-type primary cell wall biogenesis [GO:0009833]; response to cold [GO:0009409]	endoplasmic reticulum [GO:0005783]; endosome [GO:0005768]; Golgi apparatus [GO:0005794]; Golgi membrane [GO:0000139]; integral component of membrane [GO:0016021]; plasma membrane [GO:0005886]; trans-Golgi network [GO:0005802]	cellulose synthase (UDP-forming) activity [GO:0016760]; mannan synthase activity [GO:0051753]
CRO_104027			Protein trichome birefringence-like 39	TBL39_ARATH	67.68	297	95	1	1081	1968	69	365	1e-143	434	TBL39_ARATH	Q9SIN2		CRK4 CP4 At5g24430 K16H17.14	Arabidopsis thaliana (Mouse-ear cress)	594	ATP-binding;Calcium;Cell membrane;Kinase;Lipoprotein;Membrane;Metal-binding;Myristate;Nucleotide-binding;Phosphoprotein;Reference proteome;Repeat;Serine/threonine-protein kinase;Transferase	intracellular signal transduction [GO:0035556]; peptidyl-serine phosphorylation [GO:0018105]; protein autophosphorylation [GO:0046777]	cytoplasm [GO:0005737]; nucleus [GO:0005634]; plasma membrane [GO:0005886]; plasmodesma [GO:0009506]	ATP binding [GO:0005524]; calcium-dependent protein serine/threonine kinase activity [GO:0009931]; calmodulin binding [GO:0005516]; calmodulin-dependent protein kinase activity [GO:0004683]; metal ion binding [GO:0046872]; protein serine/threonine kinase activity [GO:0004674]
CRO_106632			Ribosomal protein S12, mitochondrial	RT12_HELAN	87.7	122	15	0	1	366	1	122	9e-74	226	RT12_HELAN	Q96033		fam135b	Xenopus laevis (African clawed frog)	1376
CRO_110370			Serine/threonine-protein kinase D6PKL2 (EC 2.7.11.1) (D6 protein kinase-like 2) (Serine/threonine-protein kinase AtPK5)	D6KL2_ARATH	68.88	498	135	7	814	2289	103	586	0	650	D6KL2_ARATH	Q39183		SPAC644.07	Schizosaccharomyces pombe (strain 972 / ATCC 24843) (Fission yeast)	449	ATP-binding;Chaperone;Membrane;Mitochondrion;Mitochondrion inner membrane;Nucleotide-binding;Reference proteome;Transmembrane;Transmembrane helix	mitochondrial respiratory chain complex III assembly [GO:0034551]	integral component of membrane [GO:0016021]; mitochondrial inner membrane [GO:0005743]; mitochondrion [GO:0005739]	ATPase activity, coupled [GO:0042623]; ATP binding [GO:0005524]
CRO_101376			GRF1-interacting factor 3 (AtGIF3) (Transcription coactivator GIF3)	GIF3_ARATH	89.66	58	5	1	168	338	15	72	1e-24	104	GIF3_ARATH	Q93VH6		DELTA-ADR PAT4 At1g48760 F11I4.7	Arabidopsis thaliana (Mouse-ear cress)	869	Acetylation;Cytoplasm;Golgi apparatus;Membrane;Protein transport;Reference proteome;Repeat;Transport	endosome organization [GO:0007032]; Golgi to vacuole transport [GO:0006896]; intracellular protein transport [GO:0006886]; lytic vacuole organization [GO:0080171]; protein storage vacuole organization [GO:1990019]; protein targeting to vacuole [GO:0006623]; vesicle targeting [GO:0006903]	AP-3 adaptor complex [GO:0030123]; endosome membrane [GO:0010008]; Golgi apparatus [GO:0005794]; Golgi membrane [GO:0000139]; nucleus [GO:0005634]
CRO_101548			Pentatricopeptide repeat-containing protein At2g13600	PP151_ARATH	30.95	656	401	8	391	2211	23	675	5e-109	353	PP151_ARATH	Q9SIT7		CASP At3g18480 MYF24.37	Arabidopsis thaliana (Mouse-ear cress)	689	Acetylation;Coiled coil;Golgi apparatus;Membrane;Reference proteome;Transmembrane;Transmembrane helix;Transport	Golgi vesicle transport [GO:0048193]; intra-Golgi vesicle-mediated transport [GO:0006891]	endosome [GO:0005768]; Golgi apparatus [GO:0005794]; Golgi membrane [GO:0000139]; integral component of Golgi membrane [GO:0030173]; integral component of membrane [GO:0016021]; trans-Golgi network [GO:0005802]
CRO_101605			Putative pentatricopeptide repeat-containing protein At3g49142	PP271_ARATH	52.96	372	128	5	1	975	300	671	8e-123	375	PP271_ARATH	P0C899		AAE17 At5g23050 MYJ24.4	Arabidopsis thaliana (Mouse-ear cress)	721	Fatty acid metabolism;Ligase;Lipid metabolism;Peroxisome;Reference proteome	fatty acid metabolic process [GO:0006631]	peroxisome [GO:0005777]	ligase activity [GO:0016874]
CRO_102462			Glutaredoxin-C9 (AtGrxC9) (Protein ROXY 19)	GRXC9_ARATH	61.9	105	38	1	124	438	35	137	2e-39	135	GRXC9_ARATH	Q9SGP6		ENO1 At1g74030 F2P9.10	Arabidopsis thaliana (Mouse-ear cress)	477	Chloroplast;Glycolysis;Lyase;Magnesium;Metal-binding;Phosphoprotein;Plastid;Reference proteome;Transit peptide	glycolytic process [GO:0006096]; trichome morphogenesis [GO:0010090]	chloroplast [GO:0009507]; chloroplast stroma [GO:0009570]; phosphopyruvate hydratase complex [GO:0000015]	magnesium ion binding [GO:0000287]; phosphopyruvate hydratase activity [GO:0004634]
CRO_102660			RING-H2 finger protein ATL70 (EC 2.3.2.27) (RING-type E3 ubiquitin transferase ATL70)	ATL70_ARATH	38.85	139	78	2	37	450	61	193	1e-24	100	ATL70_ARATH	Q8RX29		At5g08180 T22D6.120	Arabidopsis thaliana (Mouse-ear cress)	156	Nucleus;RNA-binding;Reference proteome;Ribonucleoprotein;Ribosome biogenesis;rRNA processing	cleavage involved in rRNA processing [GO:0000469]; maturation of LSU-rRNA [GO:0000470]; rRNA pseudouridine synthesis [GO:0031118]; snRNA pseudouridine synthesis [GO:0031120]	box H/ACA snoRNP complex [GO:0031429]; nucleolus [GO:0005730]; small nucleolar ribonucleoprotein complex [GO:0005732]	box H/ACA snoRNA binding [GO:0034513]; RNA binding [GO:0003723]
CRO_102932			Chloroplastic group IIA intron splicing facilitator CRS1, chloroplastic (Chloroplastic RNA splicing factor 1) (Protein CHLOROPLAST RNA SPLICING 1)	CRS1_MAIZE	40.16	610	312	8	3352	5163	141	703	5e-119	398	CRS1_MAIZE	Q9FYT6		At5g08100 T22D6_40	Arabidopsis thaliana (Mouse-ear cress)	315	Alternative splicing;Autocatalytic cleavage;Direct protein sequencing;Hydrolase;Phosphoprotein;Protease;Reference proteome	protein autoprocessing [GO:0016540]	cytoplasm [GO:0005737]; cytosol [GO:0005829]; plasma membrane [GO:0005886]	asparaginase activity [GO:0004067]; beta-aspartyl-peptidase activity [GO:0008798]
CRO_103021			Agmatine deiminase (EC 3.5.3.12) (Agmatine iminohydrolase) (Protein EMBRYO DEFECTIVE 1873)	AGUA_ARATH	72.24	371	102	1	244	1353	5	375	0	590	AGUA_ARATH	Q8GWW7		EPHX2	Homo sapiens (Human)	555	3D-structure;Acetylation;Alternative splicing;Aromatic hydrocarbons catabolism;Cytoplasm;Detoxification;Direct protein sequencing;Hydrolase;Lipid metabolism;Lipoprotein;Magnesium;Metal-binding;Multifunctional enzyme;Peroxisome;Phosphoprotein;Polymorphism;Reference proteome	cellular calcium ion homeostasis [GO:0006874]; cholesterol homeostasis [GO:0042632]; dephosphorylation [GO:0016311]; drug metabolic process [GO:0017144]; epoxide metabolic process [GO:0097176]; epoxygenase P450 pathway [GO:0019373]; inflammatory response [GO:0006954]; long-chain fatty acid biosynthetic process [GO:0042759]; phospholipid dephosphorylation [GO:0046839]; positive regulation of blood…	cell [GO:0005623]; cytosol [GO:0005829]; extracellular exosome [GO:0070062]; peroxisomal matrix [GO:0005782]; peroxisome [GO:0005777]	10-hydroxy-9-(phosphonooxy)octadecanoate phosphatase activity [GO:0033885]; epoxide hydrolase activity [GO:0004301]; lipid phosphatase activity [GO:0042577]; magnesium ion binding [GO:0000287]; phosphatase activity [GO:0016791]; protein homodimerization activity [GO:0042803]; toxic substance binding [GO:0015643]
CRO_103986			Protein LIGHT-DEPENDENT SHORT HYPOCOTYLS 10 (Protein ORGAN BOUNDARY 10)	LSH10_ARATH	89.15	129	14	0	52	438	20	148	1e-82	248	LSH10_ARATH	Q9S7R3		PLT4 At2g20780 F5H14.25	Arabidopsis thaliana (Mouse-ear cress)	526	Membrane;Reference proteome;Sugar transport;Symport;Transmembrane;Transmembrane helix;Transport		integral component of plasma membrane [GO:0005887]	carbohydrate:proton symporter activity [GO:0005351]
CRO_104064			Pentatricopeptide repeat-containing protein At1g06270	PPR16_ARATH	57.59	316	134	0	82	1029	28	343	3e-130	383	PPR16_ARATH	Q9LNC0		At4g04980 C17L7.1 T32N4.10	Arabidopsis thaliana (Mouse-ear cress)	724	Coiled coil;Reference proteome		chloroplast outer membrane [GO:0009707]
CRO_105016			Serine/threonine-protein kinase ATR (AtATR) (EC 2.7.11.1) (Ataxia telangiectasia-mutated and Rad3-related homolog) (DNA repair protein ATR) (Rad3-like protein) (AtRAD3)	ATR_ARATH	61.75	2753	973	23	7	8196	7	2702	0	3223	ATR_ARATH	Q9FKS4		UBC35 UBC13A UBG13A At1g78870 F9K20.8	Arabidopsis thaliana (Mouse-ear cress)	153	ATP-binding;Alternative splicing;Nucleotide-binding;Reference proteome;Transferase;Ubl conjugation pathway	postreplication repair [GO:0006301]; protein K63-linked ubiquitination [GO:0070534]; response to cadmium ion [GO:0046686]; response to iron ion [GO:0010039]; root epidermal cell differentiation [GO:0010053]; ubiquitin-dependent protein catabolic process [GO:0006511]	mitochondrion [GO:0005739]; nucleus [GO:0005634]; UBC13-MMS2 complex [GO:0031372]	ATP binding [GO:0005524]; ubiquitin conjugating enzyme activity [GO:0061631]; ubiquitin-protein transferase activity [GO:0004842]
CRO_105104			Pentatricopeptide repeat-containing protein At4g02750	PP301_ARATH	41.57	635	332	4	415	2205	52	685	3e-163	498	PP301_ARATH	Q9SY02		BHLH32 EN54 TMO5 At3g25710 K13N2.1	Arabidopsis thaliana (Mouse-ear cress)	344	DNA-binding;Nucleus;Reference proteome;Transcription;Transcription regulation	anthocyanin-containing compound biosynthetic process [GO:0009718]; cellular response to phosphate starvation [GO:0016036]; regulation of transcription, DNA-templated [GO:0006355]; root development [GO:0048364]; root hair cell development [GO:0080147]	nucleus [GO:0005634]	DNA binding [GO:0003677]; DNA-binding transcription factor activity [GO:0003700]; protein dimerization activity [GO:0046983]
CRO_105579			Pentatricopeptide repeat-containing protein At1g07590, mitochondrial	PPR19_ARATH	67.02	467	154	0	208	1608	66	532	0	671	PPR19_ARATH	Q940Q2		PHO1 At3g23430 MLM24.26	Arabidopsis thaliana (Mouse-ear cress)	782	Endoplasmic reticulum;Golgi apparatus;Membrane;Phosphate transport;Reference proteome;Transmembrane;Transmembrane helix;Transport	cellular response to phosphate starvation [GO:0016036]; inositol phosphate-mediated signaling [GO:0048016]; phosphate ion transport [GO:0006817]; polyphosphate biosynthetic process [GO:0006799]	endoplasmic reticulum membrane [GO:0005789]; Golgi apparatus [GO:0005794]; Golgi membrane [GO:0000139]; integral component of membrane [GO:0016021]; plasma membrane [GO:0005886]; trans-Golgi network [GO:0005802]	inositol hexakisphosphate binding [GO:0000822]; phosphate ion transmembrane transporter activity [GO:0015114]
CRO_105593			Putative E3 ubiquitin-protein ligase XBAT31 (EC 2.3.2.27) (Ankyrin repeat domain and RING finger-containing protein XBAT31) (Protein XB3 homolog 1) (RING-type E3 ubiquitin transferase XB31)	XB31_ARATH	70.24	457	123	2	159	1496	1	455	0	672	XB31_ARATH	Q94B55		FRK2	Solanum lycopersicum (Tomato) (Lycopersicon esculentum)	328	ATP-binding;Carbohydrate metabolism;Kinase;Nucleotide-binding;Reference proteome;Transferase	fructose metabolic process [GO:0006000]; starch biosynthetic process [GO:0019252]	cytosol [GO:0005829]	ATP binding [GO:0005524]; carbohydrate kinase activity [GO:0019200]; fructokinase activity [GO:0008865]
CRO_107866			Protein tesmin/TSO1-like CXC 5 (AtTCX5)	TCX5_ARATH	47.04	406	178	5	552	1670	120	521	2e-96	324	TCX5_ARATH	Q9SZD1		At5g27430 F21A20.140	Arabidopsis thaliana (Mouse-ear cress)	167	Endoplasmic reticulum;Glycoprotein;Hydrolase;Membrane;Microsome;Protease;Reference proteome;Signal-anchor;Transmembrane;Transmembrane helix	protein targeting to ER [GO:0045047]; signal peptide processing [GO:0006465]	cell wall [GO:0005618]; integral component of membrane [GO:0016021]; signal peptidase complex [GO:0005787]	peptidase activity [GO:0008233]
CRO_110330			ABC transporter C family member 13 (ABC transporter ABCC.13) (AtABCC13) (EC 7.6.2.2) (ATP-energized glutathione S-conjugate pump 11) (Glutathione S-conjugate-transporting ATPase 11) (Multidrug resistance-associated protein 11)	AB13C_ARATH	56.23	1492	488	17	365	4660	24	1410	0	1397	AB13C_ARATH	Q9SKX0		Npc1	Mus musculus (Mouse)	1277	Cholesterol metabolism;Disulfide bond;Endosome;Glycoprotein;Lipid metabolism;Lipid transport;Lysosome;Membrane;Reference proteome;Signal;Steroid metabolism;Sterol metabolism;Transmembrane;Transmembrane helix;Transport	adult walking behavior [GO:0007628]; autophagy [GO:0006914]; bile acid metabolic process [GO:0008206]; cellular response to low-density lipoprotein particle stimulus [GO:0071404]; cellular response to steroid hormone stimulus [GO:0071383]; cholesterol efflux [GO:0033344]; cholesterol homeostasis [GO:0042632]; cholesterol metabolic process [GO:0008203]; cholesterol transport [GO:0030301]; endocyto…	endoplasmic reticulum [GO:0005783]; endosome [GO:0005768]; extracellular region [GO:0005576]; Golgi apparatus [GO:0005794]; integral component of lysosomal membrane [GO:1905103]; integral component of plasma membrane [GO:0005887]; late endosome membrane [GO:0031902]; lysosome [GO:0005764]; membrane [GO:0016020]; membrane raft [GO:0045121]; nuclear envelope [GO:0005635]; perinuclear region of cyto…	cholesterol binding [GO:0015485]; lipid transporter activity [GO:0005319]
CRO_110524			G-type lectin S-receptor-like serine/threonine-protein kinase At2g19130 (EC 2.7.11.1)	Y2913_ARATH	57.29	789	315	11	61	2391	18	796	0	830	Y2913_ARATH	O64477		KAO1 CYP88A3 At1g05160 YUP8H12.23	Arabidopsis thaliana (Mouse-ear cress)	490	Endoplasmic reticulum;Heme;Iron;Membrane;Metal-binding;Monooxygenase;Oxidoreductase;Reference proteome;Transmembrane;Transmembrane helix	brassinosteroid biosynthetic process [GO:0016132]; brassinosteroid homeostasis [GO:0010268]; gibberellin biosynthetic process [GO:0009686]; multicellular organism development [GO:0007275]; oxidation-reduction process [GO:0055114]; sterol metabolic process [GO:0016125]	endoplasmic reticulum [GO:0005783]; endoplasmic reticulum membrane [GO:0005789]; integral component of membrane [GO:0016021]	ent-kaurenoate oxidase activity [GO:0051777]; heme binding [GO:0020037]; iron ion binding [GO:0005506]; monooxygenase activity [GO:0004497]
CRO_110635			Ion channel CASTOR	CASTO_LOTJA	77.68	757	113	6	613	2823	133	853	0	1130	CASTO_LOTJA	Q5H8A6		ANAC094 At5g39820 MKM21.14	Arabidopsis thaliana (Mouse-ear cress)	337	DNA-binding;Nucleus;Reference proteome;Transcription;Transcription regulation		nucleus [GO:0005634]	DNA binding [GO:0003677]; DNA-binding transcription factor activity [GO:0003700]
CRO_110662			UDP-glycosyltransferase 74E2 (EC 2.4.1.-)	U74E2_ARATH	43.33	450	244	5	108	1436	5	450	1e-116	360	U74E2_ARATH	Q9SYK9		AATL1 At1g47670 F16N3.4	Arabidopsis thaliana (Mouse-ear cress)	519	Amino-acid transport;Cell membrane;Membrane;Reference proteome;Transmembrane;Transmembrane helix;Transport	amino acid transmembrane transport [GO:0003333]	integral component of membrane [GO:0016021]; plasma membrane [GO:0005886]	amino acid transmembrane transporter activity [GO:0015171]
CRO_111659			Putative late blight resistance protein homolog R1B-14	R1B14_SOLDE	29.63	1134	676	36	2014	5256	177	1241	7e-102	363	R1B14_SOLDE	Q6L3Z7		MSL8 At2g17010 F6P23.17	Arabidopsis thaliana (Mouse-ear cress)	908	Cell membrane;Ion channel;Ion transport;Membrane;Reference proteome;Transmembrane;Transmembrane helix;Transport	anion transport [GO:0006820]	endomembrane system [GO:0012505]; integral component of membrane [GO:0016021]; plasma membrane [GO:0005886]	mechanosensitive ion channel activity [GO:0008381]
CRO_103884			Cytochrome P450 CYP72A219 (EC 1.14.-.-) (Cytochrome P450 CYP72A129)	C7A29_PANGI	58.61	517	214	0	173	1723	1	517	0	600	C7A29_PANGI	H2DH21		PERK1 At3g24550 MOB24.13	Arabidopsis thaliana (Mouse-ear cress)	652	ATP-binding;Alternative splicing;Cell membrane;Glycoprotein;Kinase;Membrane;Nucleotide-binding;Phosphoprotein;Reference proteome;Serine/threonine-protein kinase;Transferase;Transmembrane;Transmembrane helix	protein autophosphorylation [GO:0046777]; protein phosphorylation [GO:0006468]; response to fungus [GO:0009620]; response to wounding [GO:0009611]	integral component of membrane [GO:0016021]; plasma membrane [GO:0005886]	ATP binding [GO:0005524]; protein kinase activity [GO:0004672]; protein serine/threonine kinase activity [GO:0004674]; transmembrane receptor protein serine/threonine kinase activity [GO:0004675]
CRO_107362			Ankyrin repeat and protein kinase domain-containing protein 1 (EC 2.7.11.1)	ANKK1_MOUSE	34.37	355	214	7	448	1467	345	695	8e-43	166	ANKK1_MOUSE	Q8BZ25		ABCG25 WBC26 At1g71960 F17M19.11	Arabidopsis thaliana (Mouse-ear cress)	662	ATP-binding;Membrane;Nucleotide-binding;Reference proteome;Transmembrane;Transmembrane helix;Transport	abscisic acid transport [GO:0080168]; response to abscisic acid [GO:0009737]; transmembrane transport [GO:0055085]	integral component of membrane [GO:0016021]; plasma membrane [GO:0005886]	ATPase activity [GO:0016887]; ATPase-coupled transmembrane transporter activity [GO:0042626]; ATP binding [GO:0005524]
CRO_105417			Dihydrolipoyllysine-residue acetyltransferase component 5 of pyruvate dehydrogenase complex, chloroplastic (EC 2.3.1.12) (Dihydrolipoamide S-acetyltransferase component 5 of pyruvate dehydrogenase complex) (Protein EMBRYO DEFECTIVE 3003) (Pyruvate dehydrogenase complex component E2 5) (PDC-E2 5) (PDCE2 5)	ODP25_ARATH	71.22	476	120	4	179	1588	1	465	0	575	ODP25_ARATH	Q9C8P0		UFC At5g10150 T31P16.140	Arabidopsis thaliana (Mouse-ear cress)	414	Reference proteome		basal plasma membrane [GO:0009925]
CRO_105619			Histone H4	H4_SOYBN	100	82	0	0	64	309	22	103	4e-51	162	H4_SOYBN	P0CG89		UTR5B At5g59740 MTH12.11	Arabidopsis thaliana (Mouse-ear cress)	344	Antiport;Membrane;Reference proteome;Sugar transport;Transmembrane;Transmembrane helix;Transport	carbohydrate transport [GO:0008643]	integral component of endoplasmic reticulum membrane [GO:0030176]; integral component of Golgi membrane [GO:0030173]	3'-phosphoadenosine 5'-phosphosulfate transmembrane transporter activity [GO:0046964]; antiporter activity [GO:0015297]; transmembrane transporter activity [GO:0022857]
CRO_106886			Probable mitochondrial adenine nucleotide transporter BTL3 (Adenine nucleotide transporter BT1-like protein 3)	BRTL3_ARATH	80.2	298	59	0	556	1449	128	425	3e-170	497	BRTL3_ARATH	Q9LV81		Dcaf8 D1Ucla4 H326 Wdr42a	Mus musculus (Mouse)	591	Alternative splicing;Cytoplasm;Methylation;Nucleus;Phosphoprotein;Reference proteome;Repeat;Ubl conjugation pathway;WD repeat	protein ubiquitination [GO:0016567]	Cul4-RING E3 ubiquitin ligase complex [GO:0080008]; cytoplasm [GO:0005737]; cytosol [GO:0005829]; mitochondrion [GO:0005739]; nucleoplasm [GO:0005654]; nucleus [GO:0005634]
CRO_107795			Growth-regulating factor 5 (OsGRF5) (Transcription activator GRF5)	GRF5_ORYSJ	42.55	275	136	7	60	863	85	344	2e-55	192	GRF5_ORYSJ	Q6AWY4		HPA	Nicotiana tabacum (Common tobacco)	413	Amino-acid biosynthesis;Aminotransferase;Chloroplast;Histidine biosynthesis;Plastid;Pyridoxal phosphate;Reference proteome;Transferase;Transit peptide	histidine biosynthetic process [GO:0000105]	chloroplast [GO:0009507]	histidinol-phosphate transaminase activity [GO:0004400]; pyridoxal phosphate binding [GO:0030170]
CRO_108601			Disease resistance protein At4g27190	DRL27_ARATH	29.93	548	344	18	307	1908	123	644	2e-55	214	DRL27_ARATH	Q9T048		CAX5 At1g55730 F20N2.14 F20N2.16 F20N2.30	Arabidopsis thaliana (Mouse-ear cress)	441	Antiport;Calcium;Calcium transport;Ion transport;Lipoprotein;Membrane;Myristate;Palmitate;Reference proteome;Transmembrane;Transmembrane helix;Transport;Vacuole	calcium ion transmembrane transport [GO:0070588]; cellular calcium ion homeostasis [GO:0006874]	cell [GO:0005623]; integral component of membrane [GO:0016021]; plant-type vacuole membrane [GO:0009705]	calcium:proton antiporter activity [GO:0015369]
CRO_108604			Annexin D5 (AnnAt5)	ANXD5_ARATH	57.59	290	122	1	837	1703	26	315	4e-114	349	ANXD5_ARATH	Q9C9X3		ICDH-1	Solanum tuberosum (Potato)	416	Cytoplasm;Glyoxylate bypass;Magnesium;Manganese;Metal-binding;NADP;Oxidoreductase;Reference proteome;Tricarboxylic acid cycle	glyoxylate cycle [GO:0006097]; isocitrate metabolic process [GO:0006102]; tricarboxylic acid cycle [GO:0006099]	cytoplasm [GO:0005737]	isocitrate dehydrogenase (NADP+) activity [GO:0004450]; magnesium ion binding [GO:0000287]; NAD binding [GO:0051287]
CRO_110532			Uncharacterized protein At2g24330	Y2433_ARATH	61.94	310	115	2	163	1089	39	346	1e-115	355	Y2433_ARATH	Q9ZQ34		SPX1 At5g20150 F5O24.40	Arabidopsis thaliana (Mouse-ear cress)	256	Nucleus;Reference proteome	cellular response to hypoxia [GO:0071456]; cellular response to phosphate starvation [GO:0016036]; positive regulation of cellular response to phosphate starvation [GO:0080040]	nucleus [GO:0005634]
CRO_101031			Condensin complex subunit 1 (Chromosome condensation-related SMC-associated protein 1) (Chromosome-associated protein D2) (mCAP-D2) (Non-SMC condensin I complex subunit D2) (XCAP-D2 homolog)	CND1_MOUSE	28.26	1295	760	27	190	3759	58	1288	5e-143	482	CND1_MOUSE	Q8K2Z4		BXL7 At1g78060 F28K19.27 F28K19.32	Arabidopsis thaliana (Mouse-ear cress)	767	Extracellular matrix;Glycoprotein;Glycosidase;Hydrolase;Reference proteome;Secreted;Signal	arabinan catabolic process [GO:0031222]; xylan catabolic process [GO:0045493]	apoplast [GO:0048046]; cell wall [GO:0005618]; chloroplast [GO:0009507]; mitochondrion [GO:0005739]; plant-type cell wall [GO:0009505]; plasmodesma [GO:0009506]	alpha-L-arabinofuranosidase activity [GO:0046556]; xylan 1,4-beta-xylosidase activity [GO:0009044]
CRO_101948			Thymidine kinase (EC 2.7.1.21)	KITH_ORYSJ	73.54	189	49	1	135	698	67	255	4e-100	302	KITH_ORYSJ	O81263		GBP2	Homo sapiens (Human)	591	Cytoplasm;GTP-binding;Golgi apparatus;Hydrolase;Lipoprotein;Membrane;Methylation;Nucleotide-binding;Polymorphism;Prenylation;Reference proteome	cellular response to interferon-gamma [GO:0071346]; cellular response to interleukin-1 [GO:0071347]; cellular response to tumor necrosis factor [GO:0071356]; defense response to Gram-positive bacterium [GO:0050830]; defense response to protozoan [GO:0042832]; immune response [GO:0006955]; interferon-gamma-mediated signaling pathway [GO:0060333]; protein localization to nucleus [GO:0034504]; type …	actin cytoskeleton [GO:0015629]; cytoplasm [GO:0005737]; cytoplasmic vesicle [GO:0031410]; cytosol [GO:0005829]; Golgi apparatus [GO:0005794]; Golgi membrane [GO:0000139]; nucleoplasm [GO:0005654]; nucleus [GO:0005634]; perinuclear region of cytoplasm [GO:0048471]; symbiont-containing vacuole membrane [GO:0020005]	GTPase activity [GO:0003924]; GTP binding [GO:0005525]; protein homodimerization activity [GO:0042803]
CRO_102473			Histone H3.2	H32_WHEAT	99.26	136	1	0	1	408	1	136	1e-78	235	H32_WHEAT	P68428		CBWD1	Homo sapiens (Human)	395	ATP-binding;Alternative splicing;Nucleotide-binding;Polymorphism;Reference proteome			ATP binding [GO:0005524]
CRO_103049			WD repeat and HMG-box DNA-binding protein 1 (Acidic nucleoplasmic DNA-binding protein 1) (And-1)	WDHD1_XENLA	26.6	782	507	25	247	2505	67	810	1e-67	250	WDHD1_XENLA	O13046		RGP5 At5g16510 MQK4.26	Arabidopsis thaliana (Mouse-ear cress)	348	Cell wall biogenesis/degradation;Cytoplasm;Glycoprotein;Golgi apparatus;Isomerase;Reference proteome	cell wall organization [GO:0071555]; plant-type cell wall biogenesis [GO:0009832]; UDP-L-arabinose metabolic process [GO:0033356]	cytosol [GO:0005829]; Golgi apparatus [GO:0005794]; plasmodesma [GO:0009506]; plastid [GO:0009536]	UDP-arabinopyranose mutase activity [GO:0052691]
CRO_105556			Fanconi anemia group M protein homolog (Protein FACM) (EC 3.6.4.13) (ATP-dependent RNA helicase FANCM)	FANCM_MOUSE	34.98	709	345	12	518	2377	66	747	6e-113	399	FANCM_MOUSE	Q8BGE5		BZW2 RCJMB04_7o12	Gallus gallus (Chicken)	414	Developmental protein;Differentiation;Neurogenesis;Reference proteome	cell differentiation [GO:0030154]; nervous system development [GO:0007399]	cytoplasm [GO:0005737]
CRO_108756			Ubiquitin-conjugating enzyme E2 20 (EC 2.3.2.23) (E2 ubiquitin-conjugating enzyme 20) (Ubiquitin carrier protein 20)	UBC20_ARATH	86.9	168	22	0	74	577	10	177	1e-96	287	UBC20_ARATH	Q8L7T3		LACS7 At5g27600 F15A18.60	Arabidopsis thaliana (Mouse-ear cress)	700	ATP-binding;Fatty acid metabolism;Ligase;Lipid metabolism;Magnesium;Nucleotide-binding;Peroxisome;Reference proteome	fatty acid metabolic process [GO:0006631]; response to ozone [GO:0010193]; response to salt stress [GO:0009651]	peroxisome [GO:0005777]; plastid [GO:0009536]	acyl-CoA ligase activity [GO:0003996]; ATP binding [GO:0005524]; decanoate-CoA ligase activity [GO:0102391]; long-chain fatty acid-CoA ligase activity [GO:0004467]
CRO_109070			Condensin-2 complex subunit H2 (Chromosome-associated protein H2) (AtCAP-H2) (Non-SMC condensin II complex subunit H2) (Protein HYPERSENSITIVE TO EXCESS BORON 2) (Hypersensitive to excess B 2)	CNDH2_ARATH	50.3	668	302	17	143	2107	13	663	9e-175	526	CNDH2_ARATH	Q9LUR0		NAT11 At4g38050 F20D10.170	Arabidopsis thaliana (Mouse-ear cress)	709	Membrane;Reference proteome;Transmembrane;Transmembrane helix;Transport		integral component of membrane [GO:0016021]; plasma membrane [GO:0005886]	transmembrane transporter activity [GO:0022857]
CRO_110100			Spindle and kinetochore-associated protein 1 homolog	SKA1_ARATH	58.24	273	83	6	1	732	1	271	4e-85	261	SKA1_ARATH	Q9LZZ7		GT4	Fragaria ananassa (Strawberry) (Fragaria chiloensis x Fragaria virginiana)	478	Glycoprotein;Glycosyltransferase;Membrane;Transferase;Transmembrane;Transmembrane helix		integral component of membrane [GO:0016021]	transferase activity, transferring hexosyl groups [GO:0016758]
CRO_100323			Thylakoid lumenal 19 kDa protein, chloroplastic (P19)	TL19_ARATH	81.76	148	27	0	295	738	79	226	1e-88	269	TL19_ARATH	P82658		sec61a DDB_G0278885	Dictyostelium discoideum (Slime mold)	475	Endoplasmic reticulum;Membrane;Protein transport;Reference proteome;Translocation;Transmembrane;Transmembrane helix;Transport	posttranslational protein targeting to endoplasmic reticulum membrane [GO:0006620]; posttranslational protein targeting to membrane, translocation [GO:0031204]; SRP-dependent cotranslational protein targeting to membrane, translocation [GO:0006616]	endoplasmic reticulum [GO:0005783]; endoplasmic reticulum membrane [GO:0005789]; integral component of membrane [GO:0016021]; Sec61 translocon complex [GO:0005784]	P-P-bond-hydrolysis-driven protein transmembrane transporter activity [GO:0015450]; protein transmembrane transporter activity [GO:0008320]; signal sequence binding [GO:0005048]
CRO_100025			Tryptophan synthase beta chain 2 (EC 4.2.1.20)	TRPB2_AQUAE	61.88	425	159	1	408	1673	10	434	0	538	TRPB2_AQUAE	O67409		BPC2 BBR At1g14685 F10B6.5 T5E21.17	Arabidopsis thaliana (Mouse-ear cress)	279	DNA-binding;Nucleus;Reference proteome;Transcription;Transcription regulation	regulation of developmental process [GO:0050793]; response to ethylene [GO:0009723]	nucleus [GO:0005634]	DNA-binding transcription factor activity [GO:0003700]; sequence-specific DNA binding [GO:0043565]
CRO_100483			Mitochondrial outer membrane import complex protein METAXIN	MTX_ARATH	59.41	239	97	0	177	893	1	239	2e-98	308	MTX_ARATH	O64471		COBL7 SEB1 At4g16120 dl4100c	Arabidopsis thaliana (Mouse-ear cress)	661	Cell membrane;GPI-anchor;Glycoprotein;Lipoprotein;Membrane;Reference proteome;Signal	cellulose microfibril organization [GO:0010215]	anchored component of membrane [GO:0031225]; anchored component of plasma membrane [GO:0046658]; endosome [GO:0005768]; Golgi apparatus [GO:0005794]; plasmodesma [GO:0009506]; trans-Golgi network [GO:0005802]
CRO_100886			NADPH-dependent aldo-keto reductase, chloroplastic (AtChlAKR) (EC 1.1.1.-) (Aldo-keto reductase family 4 member C9)	AKRC9_ARATH	73.33	315	83	1	86	1027	1	315	8e-163	468	AKRC9_ARATH	Q0PGJ6		Acad10	Mus musculus (Mouse)	1069	Acetylation;FAD;Flavoprotein;Oxidoreductase;Reference proteome		mitochondrion [GO:0005739]	flavin adenine dinucleotide binding [GO:0050660]; hydrolase activity [GO:0016787]; oxidoreductase activity, acting on the CH-CH group of donors [GO:0016627]
CRO_100907			Probable proteasome inhibitor	PSMF1_ARATH	44.94	356	138	8	382	1440	2	302	1e-67	228	PSMF1_ARATH	Q9M330		GSTU10 At1g74590 F1M20.27	Arabidopsis thaliana (Mouse-ear cress)	232	Cytoplasm;Detoxification;Reference proteome;Transferase	glutathione metabolic process [GO:0006749]; toxin catabolic process [GO:0009407]	cytoplasm [GO:0005737]; cytosol [GO:0005829]	glutathione transferase activity [GO:0004364]
CRO_101036			Protein IQ-DOMAIN 1	IQD1_ARATH	36.57	175	96	5	400	900	107	274	2e-27	117	IQD1_ARATH	Q9SF32		PAN At1g68640 F24J5.12	Arabidopsis thaliana (Mouse-ear cress)	452	Activator;Coiled coil;DNA-binding;Nucleus;Reference proteome;Transcription;Transcription regulation	regulation of flower development [GO:0009909]; transcription, DNA-templated [GO:0006351]	nucleus [GO:0005634]	DNA binding [GO:0003677]; DNA-binding transcription factor activity [GO:0003700]; sequence-specific DNA binding [GO:0043565]; transcription regulatory region DNA binding [GO:0044212]
CRO_101077			GDSL esterase/lipase At1g28590 (EC 3.1.1.-) (Extracellular lipase At1g28590)	GDL8_ARATH	53.64	371	164	4	124	1230	15	379	1e-134	401	GDL8_ARATH	Q8RXT9		PAT14 At3g60800 T4C21_210	Arabidopsis thaliana (Mouse-ear cress)	307	Acyltransferase;Golgi apparatus;Lipoprotein;Membrane;Palmitate;Reference proteome;Transferase;Transmembrane;Transmembrane helix	leaf senescence [GO:0010150]; peptidyl-L-cysteine S-palmitoylation [GO:0018230]; protein targeting to membrane [GO:0006612]; regulation of leaf senescence [GO:1900055]; regulation of reactive oxygen species metabolic process [GO:2000377]	early endosome [GO:0005769]; endoplasmic reticulum [GO:0005783]; Golgi apparatus [GO:0005794]; Golgi trans cisterna [GO:0000138]; integral component of membrane [GO:0016021]; trans-Golgi network [GO:0005802]	protein-cysteine S-acyltransferase activity [GO:0019707]; protein-cysteine S-palmitoyltransferase activity [GO:0019706]
CRO_101122			Dof zinc finger protein DOF1.5 (AtDOF1.5)	DOF15_ARATH	57.23	159	55	5	16	459	8	164	5e-48	161	DOF15_ARATH	P68350			Daucus carota (Wild carrot)	193	Signal			enzyme inhibitor activity [GO:0004857]
CRO_101135			Serine/threonine-protein kinase CTR1 (EC 2.7.11.1) (Protein CONSTITUTIVE TRIPLE RESPONSE1)	CTR1_ARATH	47.44	234	120	2	1591	2283	529	762	3e-65	238	CTR1_ARATH	Q05609		CYCU2-2 At3g60550 T8B10.210	Arabidopsis thaliana (Mouse-ear cress)	230	Cell cycle;Cell division;Cyclin;Reference proteome	cell cycle [GO:0007049]; cell division [GO:0051301]; regulation of cyclin-dependent protein serine/threonine kinase activity [GO:0000079]		protein kinase binding [GO:0019901]
CRO_101188			Cellulose synthase-like protein D3 (AtCslD3) (EC 2.4.1.-) (Protein KOJAK)	CSLD3_ARATH	82.63	1134	184	11	159	3539	13	1140	0	1901	CSLD3_ARATH	Q9M9M4		CCT1 At3g20050 MAL21.5	Arabidopsis thaliana (Mouse-ear cress)	545	ATP-binding;Acetylation;Chaperone;Cytoplasm;Nucleotide-binding;Reference proteome	protein folding [GO:0006457]	chaperonin-containing T-complex [GO:0005832]; cytosol [GO:0005829]	ATP binding [GO:0005524]; unfolded protein binding [GO:0051082]
CRO_101382			CDPK-related kinase 4 (AtCRK4) (EC 2.7.11.1) (Calcium/calmodulin-dependent protein kinase CRK4)	CAMK4_ARATH	65.9	607	144	7	139	1926	38	592	0	777	CAMK4_ARATH	Q9FIM9		At1g62620 T3P18.18	Arabidopsis thaliana (Mouse-ear cress)	450	FAD;Flavoprotein;Monooxygenase;NADP;Oxidoreductase;Reference proteome			flavin adenine dinucleotide binding [GO:0050660]; N,N-dimethylaniline monooxygenase activity [GO:0004499]; NADP binding [GO:0050661]
CRO_102349			Protein FAM135B	F135B_XENLA	40.98	266	141	5	2157	2948	1111	1362	2e-48	192	F135B_XENLA	Q641I1		MPK9 At3g18040 MRC8.2 MRC8.4	Arabidopsis thaliana (Mouse-ear cress)	510	ATP-binding;Alternative splicing;Kinase;Nucleotide-binding;Phosphoprotein;Reference proteome;Serine/threonine-protein kinase;Transferase	abscisic acid-activated signaling pathway [GO:0009738]; intracellular signal transduction [GO:0035556]; regulation of gene expression [GO:0010468]	cytoplasm [GO:0005737]; cytosol [GO:0005829]; mitochondrion [GO:0005739]; nucleus [GO:0005634]	ATP binding [GO:0005524]; MAP kinase activity [GO:0004707]
CRO_102376			Probable mitochondrial chaperone bcs1 (BCS1-like protein)	BCS1_SCHPO	31.54	241	134	5	604	1275	198	424	3e-24	108	BCS1_SCHPO	Q9P6Q3			Vigna aconitifolia (Moth bean) (Phaseolus aconitifolius)	356	ATP-binding;Cytoplasm;Ligase;Nitrogen fixation;Nucleotide-binding	glutamine biosynthetic process [GO:0006542]	cytoplasm [GO:0005737]	ATP binding [GO:0005524]; glutamate-ammonia ligase activity [GO:0004356]
CRO_102916			AP-3 complex subunit delta (Adaptor-related protein complex 3 subunit delta) (Delta-adaptin) (At-d-Ad) (At-delta-Ad) (Protein-affected trafficking 4)	AP3D_ARATH	70.84	535	145	2	13	1617	7	530	0	767	AP3D_ARATH	Q9C744		SCD2 At3g48860 T21J18.130	Arabidopsis thaliana (Mouse-ear cress)	577	Alternative splicing;Cell cycle;Cell division;Cell membrane;Coiled coil;Cytoplasmic vesicle;Growth regulation;Membrane;Phosphoprotein;Reference proteome	cytokinesis by cell plate formation [GO:0000911]; multidimensional cell growth [GO:0009825]; regulation of growth [GO:0040008]	clathrin-coated vesicle [GO:0030136]; plasma membrane [GO:0005886]
CRO_102961			Protein CASP	CASP_ARATH	67.83	746	128	6	343	2580	36	669	0	837	CASP_ARATH	Q9LS42		At1g61280 T1F9.23	Arabidopsis thaliana (Mouse-ear cress)	137	GPI-anchor biosynthesis;Glycosyltransferase;Membrane;Reference proteome;Transferase;Transmembrane;Transmembrane helix	GPI anchor biosynthetic process [GO:0006506]	integral component of membrane [GO:0016021]	phosphatidylinositol N-acetylglucosaminyltransferase activity [GO:0017176]
CRO_103007			Probable acyl-activating enzyme 17, peroxisomal (EC 6.2.1.-)	AAE17_ARATH	70.51	719	209	2	198	2348	4	721	0	999	AAE17_ARATH	F4KBF3		OSTC RCJMB04_16e19	Gallus gallus (Chicken)	149	Membrane;Reference proteome;Transmembrane;Transmembrane helix	protein glycosylation [GO:0006486]	integral component of membrane [GO:0016021]; oligosaccharyltransferase complex [GO:0008250]
CRO_103014			Enolase 1, chloroplastic (EC 4.2.1.11) (2-phospho-D-glycerate hydro-lyase 1) (2-phosphoglycerate dehydratase 1)	ENO1_ARATH	90.28	432	38	1	370	1665	50	477	0	812	ENO1_ARATH	Q9C9C4		PLT4 At2g20780 F5H14.25	Arabidopsis thaliana (Mouse-ear cress)	526	Membrane;Reference proteome;Sugar transport;Symport;Transmembrane;Transmembrane helix;Transport		integral component of plasma membrane [GO:0005887]	carbohydrate:proton symporter activity [GO:0005351]
CRO_103019			H/ACA ribonucleoprotein complex subunit 2-like protein (Nhp2-like protein)	NHP2_ARATH	62.64	182	42	2	71	616	1	156	2e-64	204	NHP2_ARATH	Q9LEY9		BUBR1 MAD3 At2g33560 F4P9.33	Arabidopsis thaliana (Mouse-ear cress)	395	Alternative splicing;Cell cycle;Centromere;Chromosome;Cytoplasm;Cytoskeleton;Kinetochore;Nucleus;Reference proteome	meiotic sister chromatid cohesion, centromeric [GO:0051754]; mitotic spindle assembly checkpoint [GO:0007094]	chromocenter [GO:0010369]; condensed nuclear chromosome kinetochore [GO:0000778]; cytoplasm [GO:0005737]; kinetochore [GO:0000776]; kinetochore microtubule [GO:0005828]; spindle microtubule [GO:0005876]	protein kinase activity [GO:0004672]
CRO_103071			Isoaspartyl peptidase/L-asparaginase 1 (EC 3.4.19.5) (L-asparagine amidohydrolase 1) [Cleaved into: Isoaspartyl peptidase/L-asparaginase 1 subunit alpha; Isoaspartyl peptidase/L-asparaginase 1 subunit beta]	ASPGA_ARATH	78.41	315	64	1	112	1056	2	312	3e-163	469	ASPGA_ARATH	P50287		AGPS1	Solanum tuberosum (Potato)	470	ATP-binding;Allosteric enzyme;Amyloplast;Chloroplast;Nucleotide-binding;Nucleotidyltransferase;Plastid;Reference proteome;Starch biosynthesis;Transferase	glycogen biosynthetic process [GO:0005978]; starch biosynthetic process [GO:0019252]	amyloplast [GO:0009501]; chloroplast [GO:0009507]	ATP binding [GO:0005524]; glucose-1-phosphate adenylyltransferase activity [GO:0008878]
CRO_103406			Bifunctional epoxide hydrolase 2 [Includes: Cytosolic epoxide hydrolase 2 (CEH) (EC 3.3.2.10) (Epoxide hydratase) (Soluble epoxide hydrolase) (SEH); Lipid-phosphate phosphatase (EC 3.1.3.76)]	HYES_HUMAN	32.92	322	190	11	129	1052	237	546	8e-41	158	HYES_HUMAN	P34913		At4g39280 T22F8.180	Arabidopsis thaliana (Mouse-ear cress)	485	ATP-binding;Alternative splicing;Aminoacyl-tRNA synthetase;Cytoplasm;Ligase;Nucleotide-binding;Protein biosynthesis;Reference proteome	phenylalanyl-tRNA aminoacylation [GO:0006432]	cytoplasm [GO:0005737]; cytosol [GO:0005829]; phenylalanine-tRNA ligase complex [GO:0009328]; plasma membrane [GO:0005886]	ATP binding [GO:0005524]; phenylalanine-tRNA ligase activity [GO:0004826]; tRNA binding [GO:0000049]
CRO_103409			Probable polyol transporter 4	PLT4_ARATH	69.9	525	139	5	320	1846	2	523	0	664	PLT4_ARATH	Q0WUU6		PER10 P10 At1g49570 F14J22.19	Arabidopsis thaliana (Mouse-ear cress)	350	Calcium;Disulfide bond;Glycoprotein;Heme;Hydrogen peroxide;Iron;Metal-binding;Oxidoreductase;Peroxidase;Reference proteome;Secreted;Signal	hydrogen peroxide catabolic process [GO:0042744]; response to oxidative stress [GO:0006979]	extracellular region [GO:0005576]	heme binding [GO:0020037]; metal ion binding [GO:0046872]; peroxidase activity [GO:0004601]
CRO_103417			Uncharacterized protein At4g04980	Y4498_ARATH	61.25	289	100	3	2130	2969	428	713	1e-85	299	Y4498_ARATH	Q1PEB4		FUT11 At3g19280 MVI11.20	Arabidopsis thaliana (Mouse-ear cress)	501	Cell wall biogenesis/degradation;Glycoprotein;Glycosyltransferase;Golgi apparatus;Magnesium;Manganese;Membrane;Metal-binding;Reference proteome;Signal-anchor;Transferase;Transmembrane;Transmembrane helix	cell wall organization [GO:0071555]; fucosylation [GO:0036065]; L-fucose catabolic process [GO:0042355]; protein glycosylation [GO:0006486]; protein N-linked glycosylation [GO:0006487]	Golgi apparatus [GO:0005794]; Golgi cisterna membrane [GO:0032580]; integral component of membrane [GO:0016021]	alpha-(1->3)-fucosyltransferase activity [GO:0046920]; fucosyltransferase activity [GO:0008417]; glycoprotein 3-alpha-L-fucosyltransferase activity [GO:0018392]; metal ion binding [GO:0046872]
CRO_104008			Ubiquitin-conjugating enzyme E2 35 (EC 2.3.2.23) (E2 ubiquitin-conjugating enzyme 35) (Ubiquitin carrier protein 35)	UBC35_ARATH	79.14	187	5	1	175	735	1	153	6e-97	290	UBC35_ARATH	Q94A97		RD21A At1g47128 F2G19.31	Arabidopsis thaliana (Mouse-ear cress)	462	Cytoplasm;Disulfide bond;Glycoprotein;Golgi apparatus;Hydrolase;Protease;Reference proteome;Signal;Thiol protease;Vacuole	defense response to fungus [GO:0050832]; proteolysis [GO:0006508]; proteolysis involved in cellular protein catabolic process [GO:0051603]	apoplast [GO:0048046]; cytoplasmic stress granule [GO:0010494]; extracellular space [GO:0005615]; Golgi apparatus [GO:0005794]; lysosome [GO:0005764]; nucleus [GO:0005634]; P-body [GO:0000932]; plasmodesma [GO:0009506]; secretory vesicle [GO:0099503]; vacuole [GO:0005773]	cysteine-type endopeptidase activity [GO:0004197]; cysteine-type peptidase activity [GO:0008234]; peptidase activity [GO:0008233]
CRO_104017			Transcription factor AIG1 (AtAIG1) (Basic helix-loop-helix protein 32) (AtbHLH32) (bHLH 32) (Protein TARGET OF MOOPTEROS 5) (Transcription factor EN 54) (bHLH transcription factor bHLH032)	BH032_ARATH	41.76	182	88	3	662	1156	128	308	5e-30	123	BH032_ARATH	Q9LS08			Digitalis lanata (Grecian foxglove)	389	3D-structure;NADP;Nucleotide-binding;Oxidoreductase			coenzyme binding [GO:0050662]; delta4-3-oxosteroid 5beta-reductase activity [GO:0047787]; nucleotide binding [GO:0000166]
CRO_104519			Phosphate transporter PHO1 (Protein PHO1) (AtPHO1)	PHO1_ARATH	63.68	804	247	13	90	2435	1	781	0	952	PHO1_ARATH	Q8S403		NAT7 At1g60030 T2K10.8	Arabidopsis thaliana (Mouse-ear cress)	538	Cell membrane;Membrane;Reference proteome;Transmembrane;Transmembrane helix;Transport		integral component of membrane [GO:0016021]; plasma membrane [GO:0005886]; plasmodesma [GO:0009506]	transmembrane transporter activity [GO:0022857]
CRO_104764			Fructokinase-2 (EC 2.7.1.4)	SCRK2_SOLLC	89.26	326	35	0	111	1088	2	327	0	570	SCRK2_SOLLC	Q42896		Ankrd13b	Mus musculus (Mouse)	626	ANK repeat;Acetylation;Alternative splicing;Cell membrane;Endosome;Membrane;Reference proteome;Repeat	negative regulation of receptor internalization [GO:0002091]	cytoplasm [GO:0005737]; early endosome [GO:0005769]; intracellular membrane-bounded organelle [GO:0043231]; late endosome [GO:0005770]; perinuclear region of cytoplasm [GO:0048471]; plasma membrane [GO:0005886]	ubiquitin-dependent protein binding [GO:0140036]
CRO_104828			Signal peptidase complex subunit 3B (EC 3.4.-.-) (Microsomal signal peptidase 22 kDa subunit) (SPC22) (SPase 22 kDa subunit)	SPC3B_ARATH	80.24	167	33	0	37	537	1	167	5e-89	267	SPC3B_ARATH	Q53YF3		NUDT1 NUDX1 At1g68760 F14K14.13	Arabidopsis thaliana (Mouse-ear cress)	147	3D-structure;Acetylation;Cytoplasm;Hydrolase;Magnesium;Manganese;Metal-binding;NAD;Reference proteome	cellular response to DNA damage stimulus [GO:0006974]; dGTP catabolic process [GO:0006203]	cytosol [GO:0005829]	8-oxo-7,8-dihydrodeoxyguanosine triphosphate pyrophosphatase activity [GO:0035539]; 8-oxo-7,8-dihydroguanosine triphosphate pyrophosphatase activity [GO:0008413]; dihydroneopterin triphosphate pyrophosphohydrolase activity [GO:0019177]; metal ion binding [GO:0046872]; NAD+ diphosphatase activity [GO:0000210]
CRO_104946			NPC intracellular cholesterol transporter 1 (Niemann-Pick C1 protein)	NPC1_MOUSE	31.46	1278	686	37	208	3849	25	1176	3e-151	500	NPC1_MOUSE	O35604		RPP8L2 At1g53350 F12M16.35	Arabidopsis thaliana (Mouse-ear cress)	906	ATP-binding;Coiled coil;Leucine-rich repeat;Nucleotide-binding;Plant defense;Reference proteome;Repeat	defense response [GO:0006952]		ADP binding [GO:0043531]; ATP binding [GO:0005524]
CRO_104965			Ent-kaurenoic acid oxidase 1 (AtKAO1) (EC 1.14.14.107) (Cytochrome P450 88A3)	KAO1_ARATH	70.88	340	99	0	1145	2164	80	419	4e-169	503	KAO1_ARATH	O23051		BHLH130 EN69 At2g42280 T24P15.19	Arabidopsis thaliana (Mouse-ear cress)	359	Alternative splicing;DNA-binding;Nucleus;Phosphoprotein;Reference proteome;Transcription;Transcription regulation	photoperiodism, flowering [GO:0048573]; regulation of transcription, DNA-templated [GO:0006355]	nucleus [GO:0005634]	DNA binding [GO:0003677]; DNA-binding transcription activator activity, RNA polymerase II-specific [GO:0001228]; DNA-binding transcription factor activity [GO:0003700]; protein dimerization activity [GO:0046983]
CRO_104987			Putative NAC domain-containing protein 94 (ANAC094)	NAC94_ARATH	59.26	135	54	1	22	426	18	151	7e-51	177	NAC94_ARATH	Q9FIW5		UGT73C1 ZOG1 At2g36750 F13K3.15	Arabidopsis thaliana (Mouse-ear cress)	491	Detoxification;Glycosyltransferase;Reference proteome;Transferase	response to toxic substance [GO:0009636]; response to UV-B [GO:0010224]	intracellular membrane-bounded organelle [GO:0043231]	cis-zeatin O-beta-D-glucosyltransferase activity [GO:0050502]; trans-zeatin O-beta-D-glucosyltransferase activity [GO:0050403]; UDP-glucosyltransferase activity [GO:0035251]; UDP-glycosyltransferase activity [GO:0008194]
CRO_104993			Lysine histidine transporter-like 8 (Amino acid transporter-like protein 1)	LHTL8_ARATH	47.95	440	223	4	10	1323	82	517	9e-128	388	LHTL8_ARATH	Q9SX98		TT10 LAC15 At5g48100 MDN11.18	Arabidopsis thaliana (Mouse-ear cress)	565	Apoplast;Copper;Glycoprotein;Lignin degradation;Metal-binding;Oxidoreductase;Reference proteome;Repeat;Secreted;Signal	iron ion homeostasis [GO:0055072]; iron ion transport [GO:0006826]; lignin biosynthetic process [GO:0009809]; lignin catabolic process [GO:0046274]; proanthocyanidin biosynthetic process [GO:0010023]; response to copper ion [GO:0046688]	apoplast [GO:0048046]; plasma membrane [GO:0005886]	copper ion binding [GO:0005507]; ferroxidase activity [GO:0004322]; hydroquinone:oxygen oxidoreductase activity [GO:0052716]
CRO_105015			Mechanosensitive ion channel protein 8 (Mechanosensitive channel of small conductance-like 8) (MscS-Like protein 8)	MSL8_ARATH	51.79	838	338	15	388	2874	122	902	0	745	MSL8_ARATH	F4IME2		UGT91A1 At2g22590 T9I22.3	Arabidopsis thaliana (Mouse-ear cress)	470	Glycosyltransferase;Reference proteome;Transferase		intracellular membrane-bounded organelle [GO:0043231]	transferase activity, transferring hexosyl groups [GO:0016758]; UDP-glycosyltransferase activity [GO:0008194]
CRO_105076			Proline-rich receptor-like protein kinase PERK1 (EC 2.7.11.1) (Proline-rich extensin-like receptor kinase 1) (AtPERK1)	PERK1_ARATH	43.62	298	161	4	1137	2015	267	562	8e-73	255	PERK1_ARATH	Q9LV48		rpl23-A; rpl23-B	Gossypium hirsutum (Upland cotton) (Gossypium mexicanum)	93	Chloroplast;Plastid;RNA-binding;Ribonucleoprotein;Ribosomal protein;rRNA-binding	translation [GO:0006412]	chloroplast [GO:0009507]; ribosome [GO:0005840]	rRNA binding [GO:0019843]; structural constituent of ribosome [GO:0003735]
CRO_105426			ABC transporter G family member 25 (ABC transporter ABCG.25) (AtABCG25) (White-brown complex homolog protein 26) (AtWBC26)	AB25G_ARATH	60.89	652	238	8	115	2040	14	658	0	803	AB25G_ARATH	Q84TH5		ndhA ndh1	Nicotiana tabacum (Common tobacco)	367	Chloroplast;Membrane;NAD;NADP;Plastid;Plastoquinone;Quinone;Thylakoid;Translocase;Transmembrane;Transmembrane helix	photosynthesis, light reaction [GO:0019684]	chloroplast thylakoid membrane [GO:0009535]; integral component of membrane [GO:0016021]	oxidoreductase activity, acting on NAD(P)H, quinone or similar compound as acceptor [GO:0016655]; quinone binding [GO:0048038]
CRO_105648			Protein UPSTREAM OF FLC	UFC_ARATH	65.93	91	30	1	152	424	44	133	4e-33	134	UFC_ARATH	Q9LX14		GAF1 IDD2 At3g50700 T3A5.80	Arabidopsis thaliana (Mouse-ear cress)	452	DNA-binding;Gibberellin signaling pathway;Metal-binding;Nucleus;Phosphoprotein;Reference proteome;Repeat;Transcription;Transcription regulation;Zinc;Zinc-finger	gibberellic acid homeostasis [GO:0010336]; gibberellic acid mediated signaling pathway [GO:0009740]; regulation of gibberellic acid mediated signaling pathway [GO:0009937]; regulation of transcription, DNA-templated [GO:0006355]	nucleus [GO:0005634]	DNA binding [GO:0003677]; DNA-binding transcription factor activity [GO:0003700]; metal ion binding [GO:0046872]
CRO_105655			UDP-galactose/UDP-glucose transporter 5B (AtUTr5B)	UTR5B_ARATH	78.47	339	67	2	94	1098	1	337	0	546	UTR5B_ARATH	Q6NMB6		atpA	Manihot esculenta (Cassava) (Jatropha manihot)	507	ATP synthesis;ATP-binding;CF(1);Chloroplast;Hydrogen ion transport;Ion transport;Membrane;Nucleotide-binding;Plastid;Thylakoid;Translocase;Transport	ATP synthesis coupled proton transport [GO:0015986]	chloroplast thylakoid membrane [GO:0009535]; proton-transporting ATP synthase complex, catalytic core F(1) [GO:0045261]	ATP binding [GO:0005524]; proton-transporting ATP synthase activity, rotational mechanism [GO:0046933]
CRO_105706			DDB1- and CUL4-associated factor 8 (WD repeat-containing protein 42A)	DCAF8_MOUSE	40.48	378	197	10	380	1498	173	527	8e-85	283	DCAF8_MOUSE	Q8N7N5		MPK20 At2g42880 F7D19.12	Arabidopsis thaliana (Mouse-ear cress)	606	ATP-binding;Kinase;Nucleotide-binding;Phosphoprotein;Reference proteome;Serine/threonine-protein kinase;Transferase	intracellular signal transduction [GO:0035556]; regulation of gene expression [GO:0010468]	cytoplasm [GO:0005737]; nucleus [GO:0005634]	ATP binding [GO:0005524]; MAP kinase activity [GO:0004707]
CRO_105874			Histidinol-phosphate aminotransferase, chloroplastic (EC 2.6.1.9) (Imidazole acetol-phosphate transaminase)	HIS8_TOBAC	76.87	281	60	2	139	981	1	276	4e-132	400	HIS8_TOBAC	O82030		RanBPM CG42236	Drosophila melanogaster (Fruit fly)	962	Alternative splicing;Cytoplasm;Membrane;Nucleus;Phosphoprotein;Reference proteome	cytoskeleton organization [GO:0007010]; dorsal appendage formation [GO:0046843]; germ-line stem-cell niche homeostasis [GO:0060250]; larval feeding behavior [GO:0030536]; negative regulation of cell adhesion [GO:0007162]; ovarian follicle cell-cell adhesion [GO:0007299]; receptor signaling pathway via JAK-STAT [GO:0007259]	cytoplasm [GO:0005737]; membrane [GO:0016020]; nucleus [GO:0005634]	Ran GTPase binding [GO:0008536]
CRO_106112			Vacuolar cation/proton exchanger 5 (Ca(2+)/H(+) antiporter CAX5) (Ca(2+)/H(+) exchanger 5) (Protein CATION EXCHANGER 5)	CAX5_ARATH	66.04	321	91	5	785	1741	65	369	3e-127	389	CAX5_ARATH	Q8L783		pyd2 DDB_G0269246	Dictyostelium discoideum (Slime mold)	503	3D-structure;Hydrolase;Metal-binding;Reference proteome;Zinc	pyrimidine nucleobase catabolic process [GO:0006208]	cytosol [GO:0005829]	dihydropyrimidinase activity [GO:0004157]; hydrolase activity, acting on carbon-nitrogen (but not peptide) bonds, in cyclic amides [GO:0016812]; zinc ion binding [GO:0008270]
CRO_106131			Isocitrate dehydrogenase [NADP] (IDH) (EC 1.1.1.42) (IDP) (NADP(+)-specific ICDH) (Oxalosuccinate decarboxylase)	IDHC_SOLTU	91.48	411	34	1	180	1409	1	411	0	795	IDHC_SOLTU	P50217		RBK1 At5g10520 F12B17.130	Arabidopsis thaliana (Mouse-ear cress)	467	ATP-binding;Cytoplasm;Kinase;Membrane;Nucleotide-binding;Nucleus;Phosphoprotein;Reference proteome;Serine/threonine-protein kinase;Transferase	cellular response to ethylene stimulus [GO:0071369]; defense response, incompatible interaction [GO:0009814]; protein phosphorylation [GO:0006468]; response to parasitic fungus [GO:0009623]	cytoplasm [GO:0005737]; cytosol [GO:0005829]; endomembrane system [GO:0012505]; nucleus [GO:0005634]; plasma membrane [GO:0005886]	ATP binding [GO:0005524]; GTPase binding [GO:0051020]; kinase activity [GO:0016301]; transmembrane receptor protein serine/threonine kinase activity [GO:0004675]
CRO_106253			SPX domain-containing protein 1 (Protein SPX DOMAIN GENE 1) (AtSPX1)	SPX1_ARATH	63.09	298	63	4	50	943	6	256	3e-118	348	SPX1_ARATH	Q8LBH4		SAP4 At2g36320 F2H17.7	Arabidopsis thaliana (Mouse-ear cress)	161	3D-structure;Metal-binding;Reference proteome;Zinc;Zinc-finger			DNA binding [GO:0003677]; zinc ion binding [GO:0008270]
CRO_106695			Probable beta-D-xylosidase 7 (AtBXL7) (EC 3.2.1.-)	BXL7_ARATH	67.11	754	240	5	179	2431	19	767	0	1026	BXL7_ARATH	Q9SGZ5		BHLH30 EN53 At1g68810 F14K14.8 T6L1.1	Arabidopsis thaliana (Mouse-ear cress)	368	Coiled coil;DNA-binding;Nucleus;Reference proteome;Transcription;Transcription regulation	regulation of transcription, DNA-templated [GO:0006355]	nucleus [GO:0005634]	DNA binding [GO:0003677]; DNA-binding transcription factor activity [GO:0003700]; protein dimerization activity [GO:0046983]
CRO_107278			Guanylate-binding protein 2 (EC 3.6.5.-) (GTP-binding protein 2) (GBP-2) (HuGBP-2) (Guanine nucleotide-binding protein 2) (Interferon-induced guanylate-binding protein 2)	GBP2_HUMAN	31.72	372	222	12	180	1232	6	366	1e-45	179	GBP2_HUMAN	P32456		PTI6	Solanum lycopersicum (Tomato) (Lycopersicon esculentum)	248	Activator;DNA-binding;Nucleus;Plant defense;Reference proteome;Transcription;Transcription regulation	defense response [GO:0006952]	nucleus [GO:0005634]	DNA binding [GO:0003677]; DNA-binding transcription factor activity [GO:0003700]
CRO_107749			COBW domain-containing protein 1 (Cobalamin synthase W domain-containing protein 1) (COBP) (NPC-A-6 COBW domain-containing protein 1) (NPC-A-6)	CBWD1_HUMAN	32.49	394	190	9	226	1353	38	373	6e-54	194	CBWD1_HUMAN	Q9BRT8		ERF13 ERF-13 ERF099 At2g44840 T13E15.15	Arabidopsis thaliana (Mouse-ear cress)	226	Activator;DNA-binding;Ethylene signaling pathway;Nucleus;Plant defense;Reference proteome;Transcription;Transcription regulation	defense response [GO:0006952]; ethylene-activated signaling pathway [GO:0009873]; response to chitin [GO:0010200]	nucleus [GO:0005634]	DNA binding [GO:0003677]; DNA-binding transcription factor activity [GO:0003700]; transcription regulatory region DNA binding [GO:0044212]
CRO_108081			Probable UDP-arabinopyranose mutase 5 (EC 5.4.99.30) (Reversibly glycosylated polypeptide 5) (AtRGP5) (UDP-L-arabinose mutase 5)	RGP5_ARATH	68.22	343	108	1	13	1038	6	348	4e-174	495	RGP5_ARATH	Q9FFD2		STR1 SSS	Catharanthus roseus (Madagascar periwinkle) (Vinca rosea)	352	Alkaloid metabolism;Direct protein sequencing;Glycoprotein;Lyase;Signal;Vacuole	alkaloid metabolic process [GO:0009820]; biosynthetic process [GO:0009058]	vacuole [GO:0005773]	strictosidine synthase activity [GO:0016844]
CRO_108174			Basic leucine zipper and W2 domain-containing protein 2	BZW2_CHICK	32.85	411	266	5	40	1254	5	411	1e-71	241	BZW2_CHICK	Q5ZL42		psaB	Platanus occidentalis (Sycamore) (American plane tree)	734	4Fe-4S;Chlorophyll;Chloroplast;Chromophore;Electron transport;Iron;Iron-sulfur;Magnesium;Membrane;Metal-binding;Oxidoreductase;Photosynthesis;Photosystem I;Plastid;Thylakoid;Transmembrane;Transmembrane helix;Transport	photosynthesis [GO:0015979]; protein-chromophore linkage [GO:0018298]	chloroplast thylakoid membrane [GO:0009535]; integral component of membrane [GO:0016021]; photosystem I [GO:0009522]	4 iron, 4 sulfur cluster binding [GO:0051539]; chlorophyll binding [GO:0016168]; electron transfer activity [GO:0009055]; magnesium ion binding [GO:0000287]
CRO_108337			Long chain acyl-CoA synthetase 7, peroxisomal (EC 6.2.1.3)	LACS7_ARATH	68.75	688	175	4	7	1950	4	691	0	989	LACS7_ARATH	Q8LKS5		FTSH	Nicotiana tabacum (Common tobacco)	714	ATP-binding;Cell cycle;Cell division;Chloroplast;Hydrolase;Membrane;Metal-binding;Metalloprotease;Nucleotide-binding;Plastid;Protease;Reference proteome;Transit peptide;Transmembrane;Transmembrane helix;Zinc	cell cycle [GO:0007049]; cell division [GO:0051301]; photoinhibition [GO:0010205]; photosystem II repair [GO:0010206]; proteolysis [GO:0006508]; PSII associated light-harvesting complex II catabolic process [GO:0010304]; thylakoid membrane organization [GO:0010027]	chloroplast envelope [GO:0009941]; chloroplast membrane [GO:0031969]; chloroplast thylakoid membrane [GO:0009535]; integral component of membrane [GO:0016021]	ATP binding [GO:0005524]; ATP-dependent peptidase activity [GO:0004176]; metal ion binding [GO:0046872]; metalloendopeptidase activity [GO:0004222]
CRO_108392			Nucleobase-ascorbate transporter 11 (AtNAT11)	NAT11_ARATH	72.09	541	151	0	970	2592	169	709	0	741	NAT11_ARATH	Q6SZ87		psaB	Coffea arabica (Arabian coffee)	734	4Fe-4S;Chlorophyll;Chloroplast;Chromophore;Electron transport;Iron;Iron-sulfur;Magnesium;Membrane;Metal-binding;Oxidoreductase;Photosynthesis;Photosystem I;Plastid;Thylakoid;Transmembrane;Transmembrane helix;Transport	photosynthesis [GO:0015979]; protein-chromophore linkage [GO:0018298]	chloroplast thylakoid membrane [GO:0009535]; integral component of membrane [GO:0016021]; photosystem I [GO:0009522]	4 iron, 4 sulfur cluster binding [GO:0051539]; chlorophyll binding [GO:0016168]; electron transfer activity [GO:0009055]; magnesium ion binding [GO:0000287]
CRO_108401			Putative UDP-rhamnose:rhamnosyltransferase 1 (FaRT1) (EC 2.4.1.-) (Glycosyltransferase 4) (FaGT4)	URT1_FRAAN	54.18	467	207	5	4	1386	6	471	3e-172	500	URT1_FRAAN	Q66PF2		psaA	Aethionema grandiflorum (Persian stone-cress)	750	4Fe-4S;Chlorophyll;Chloroplast;Chromophore;Electron transport;Iron;Iron-sulfur;Magnesium;Membrane;Metal-binding;Oxidoreductase;Photosynthesis;Photosystem I;Plastid;Thylakoid;Transmembrane;Transmembrane helix;Transport	photosynthesis [GO:0015979]; protein-chromophore linkage [GO:0018298]	chloroplast thylakoid membrane [GO:0009535]; integral component of membrane [GO:0016021]; photosystem I [GO:0009522]	4 iron, 4 sulfur cluster binding [GO:0051539]; chlorophyll binding [GO:0016168]; electron transfer activity [GO:0009055]; magnesium ion binding [GO:0000287]
CRO_108503			Protein transport protein Sec61 subunit alpha (Secretory 61 complex subunit alpha)	SC61A_DICDI	74.4	461	118	0	1475	2857	4	464	0	730	SC61A_DICDI	Q54XK2		MIZ1 At2g41660 T32G6.18	Arabidopsis thaliana (Mouse-ear cress)	297	Endoplasmic reticulum;Membrane;Reference proteome	chloroplast organization [GO:0009658]; hydrotropism [GO:0010274]	cortical endoplasmic reticulum [GO:0032541]; cytoplasm [GO:0005737]; endoplasmic reticulum [GO:0005783]; endoplasmic reticulum membrane [GO:0005789]; membrane [GO:0016020]
CRO_108637			Protein BASIC PENTACYSTEINE2 (AtBPC2) (GAGA-binding transcriptional activator BBR/BPC2)	BPC2_ARATH	54.23	284	114	7	1	834	1	274	2e-90	279	BPC2_ARATH	Q9LDE2		RPS7	Avicennia marina (Grey mangrove) (Sceura marina)	190	Ribonucleoprotein;Ribosomal protein	translation [GO:0006412]	ribosome [GO:0005840]	structural constituent of ribosome [GO:0003735]
CRO_109030			COBRA-like protein 7	COBL7_ARATH	70.81	596	168	3	202	1980	46	638	0	895	COBL7_ARATH	Q8GZ17		RPL18B At3g05590 F18C1.14	Arabidopsis thaliana (Mouse-ear cress)	187	Cytoplasm;Reference proteome;Ribonucleoprotein;Ribosomal protein	translation [GO:0006412]	chloroplast [GO:0009507]; cytosol [GO:0005829]; cytosolic large ribosomal subunit [GO:0022625]; large ribosomal subunit [GO:0015934]; plasma membrane [GO:0005886]; vacuolar membrane [GO:0005774]; vacuole [GO:0005773]	structural constituent of ribosome [GO:0003735]
CRO_109064			Acyl-CoA dehydrogenase family member 10 (ACAD-10) (EC 1.3.99.-)	ACD10_MOUSE	47.97	813	355	14	268	2637	289	1056	0	743	ACD10_MOUSE	Q8K370		CHR25 RAD54 At3g19210 MVI11.13	Arabidopsis thaliana (Mouse-ear cress)	910	ATP-binding;Alternative splicing;Cell cycle;Cell division;Coiled coil;DNA damage;DNA repair;DNA-binding;Helicase;Host-virus interaction;Hydrolase;Mitosis;Nucleotide-binding;Nucleus;Reference proteome	cell division [GO:0051301]; cellular response to gamma radiation [GO:0071480]; cellular response to metal ion [GO:0071248]; double-strand break repair via homologous recombination [GO:0000724]; double-strand break repair via synthesis-dependent strand annealing [GO:0045003]; interaction with host [GO:0051701]; reciprocal meiotic recombination [GO:0007131]; response to gamma radiation [GO:0010332]…	nucleus [GO:0005634]	ATP binding [GO:0005524]; DNA binding [GO:0003677]; DNA translocase activity [GO:0015616]; helicase activity [GO:0004386]
CRO_109575			Glutathione S-transferase U10 (AtGSTU10) (EC 2.5.1.18) (GST class-tau member 10)	GSTUA_ARATH	40.52	232	134	2	170	862	1	229	2e-47	166	GSTUA_ARATH	Q9CA57		GSVIVT00037159001 LOC100264145	Vitis vinifera (Grape)	329	Calcium;Direct protein sequencing;Disulfide bond;Glycoprotein;Heme;Hydrogen peroxide;Iron;Metal-binding;Oxidoreductase;Peroxidase;Pyrrolidone carboxylic acid;Secreted;Signal	hydrogen peroxide catabolic process [GO:0042744]; response to oxidative stress [GO:0006979]	extracellular region [GO:0005576]	heme binding [GO:0020037]; metal ion binding [GO:0046872]; peroxidase activity [GO:0004601]
CRO_109945			Transcription factor PERIANTHIA (bZIP transcription factor 46) (AtbZIP46)	PAN_ARATH	78.69	291	62	0	496	1368	156	446	7e-154	452	PAN_ARATH	Q9SX27		RPP13 At3g46530 F12A12.50	Arabidopsis thaliana (Mouse-ear cress)	835	ATP-binding;Coiled coil;Hypersensitive response;Nucleotide-binding;Plant defense;Reference proteome;Repeat	defense response, incompatible interaction [GO:0009814]; plant-type hypersensitive response [GO:0009626]	cytoplasm [GO:0005737]; plasma membrane [GO:0005886]	ADP binding [GO:0043531]; ATP binding [GO:0005524]
CRO_110026			Probable protein S-acyltransferase 14 (EC 2.3.1.225) (Probable palmitoyltransferase At3g60800) (Zinc finger DHHC domain-containing protein At3g60800)	ZDH14_ARATH	70.44	318	42	3	1	831	1	307	1e-131	389	ZDH14_ARATH	Q8VYP5		ATL52 At5g17600 K10A8_80	Arabidopsis thaliana (Mouse-ear cress)	362	Membrane;Metal-binding;Reference proteome;Transferase;Transmembrane;Transmembrane helix;Ubl conjugation pathway;Zinc;Zinc-finger	protein ubiquitination [GO:0016567]	integral component of membrane [GO:0016021]	metal ion binding [GO:0046872]; transferase activity [GO:0016740]
CRO_110047			21 kDa protein (1.2 protein)	21KD_DAUCA	36.53	167	103	3	133	633	29	192	1e-31	119	21KD_DAUCA	P17407		ABCI20 NAP9 At5g02270 T1E22.30	Arabidopsis thaliana (Mouse-ear cress)	328	ATP-binding;Alternative splicing;Cytoplasm;Nucleotide-binding;Reference proteome;Transport		cytoplasm [GO:0005737]	ATPase activity [GO:0016887]; ATP binding [GO:0005524]
CRO_110064			Cyclin-U2-2 (CycU2;2) (Cyclin-P3.2) (CycP3;2)	CCU22_ARATH	72.69	216	51	3	81	728	3	210	9e-92	281	CCU22_ARATH	Q9M205		KING1 CBSCBS1 At3g48530 T8P19.40	Arabidopsis thaliana (Mouse-ear cress)	424	ATP-binding;Acetylation;CBS domain;Carbohydrate metabolism;Fatty acid biosynthesis;Fatty acid metabolism;Lipid biosynthesis;Lipid metabolism;Nitrate assimilation;Nucleotide-binding;Phosphoprotein;Reference proteome;Repeat;Ubl conjugation	carbohydrate metabolic process [GO:0005975]; fatty acid biosynthetic process [GO:0006633]; nitrate assimilation [GO:0042128]		ATP binding [GO:0005524]; protein kinase regulator activity [GO:0019887]
CRO_110071			T-complex protein 1 subunit alpha (TCP-1-alpha) (CCT-alpha) (Chaperonin CCT1)	TCPA_ARATH	81.23	602	56	2	252	2057	1	545	0	923	TCPA_ARATH	P28769		NQR At3g27890 K16N12.13	Arabidopsis thaliana (Mouse-ear cress)	196	Cell membrane;FMN;Flavoprotein;Membrane;NAD;NADP;Oxidoreductase;Reference proteome	defense response to bacterium [GO:0042742]	chloroplast [GO:0009507]; chloroplast stroma [GO:0009570]; cytosol [GO:0005829]; plasma membrane [GO:0005886]	FMN binding [GO:0010181]; NAD(P)H dehydrogenase (quinone) activity [GO:0003955]
CRO_110103			Flavin-containing monooxygenase FMO GS-OX-like 3 (EC 1.8.-.-) (Flavin-monooxygenase glucosinolate S-oxygenase-like 3)	GSXL3_ARATH	49.16	419	197	6	2695	3918	1	414	9e-130	414	GSXL3_ARATH	Q9SXD5		CMT2 At4g19020 F13C5.190	Arabidopsis thaliana (Mouse-ear cress)	1295	Chromatin regulator;DNA-binding;Methyltransferase;Nucleus;Reference proteome;S-adenosyl-L-methionine;Transcription;Transcription regulation;Transferase	cellular response to heat [GO:0034605]; chromatin organization [GO:0006325]; DNA methylation on cytosine within a CG sequence [GO:0010424]; DNA methylation on cytosine within a CHH sequence [GO:0010426]; maintenance of DNA methylation [GO:0010216]	nucleus [GO:0005634]	chromatin binding [GO:0003682]; DNA (cytosine-5-)-methyltransferase activity [GO:0003886]; DNA binding [GO:0003677]
CRO_110214			Mitogen-activated protein kinase 9 (AtMPK9) (MAP kinase 9) (EC 2.7.11.24)	MPK9_ARATH	80.74	514	85	6	376	1908	8	510	0	748	MPK9_ARATH	Q9LV37		FLA7 At2g04780 F28I8.18	Arabidopsis thaliana (Mouse-ear cress)	254	Cell membrane;GPI-anchor;Glycoprotein;Lipoprotein;Membrane;Proteoglycan;Reference proteome;Signal	plant-type secondary cell wall biogenesis [GO:0009834]	anchored component of membrane [GO:0031225]; anchored component of plasma membrane [GO:0046658]; mitochondrion [GO:0005739]; plasma membrane [GO:0005886]; secretory vesicle [GO:0099503]
CRO_110243			Glutamine synthetase nodule isozyme (GS) (EC 6.3.1.2) (Glutamate--ammonia ligase)	GLNA_VIGAC	91.57	356	30	0	201	1268	1	356	0	685	GLNA_VIGAC	P32289		APC8 CDC23 At3g48150 T24C20.30	Arabidopsis thaliana (Mouse-ear cress)	579	Cell cycle;Cell division;Mitosis;Nucleus;Reference proteome;Repeat;TPR repeat;Ubl conjugation pathway	cell cycle [GO:0007049]; cell division [GO:0051301]; protein ubiquitination [GO:0016567]; regulation of defense response [GO:0031347]; regulation of mitotic metaphase/anaphase transition [GO:0030071]	anaphase-promoting complex [GO:0005680]
CRO_110246			Coiled-coil domain-containing protein SCD2 (Protein STOMATAL CYTOKINESIS DEFECTIVE 2)	SCD2_ARATH	63.12	480	135	6	100	1518	124	568	1e-165	492	SCD2_ARATH	Q8RWD5		glpV DDB_G0281383	Dictyostelium discoideum (Slime mold)	853	Allosteric enzyme;Carbohydrate metabolism;Direct protein sequencing;Glycogen metabolism;Glycosyltransferase;Nucleotide-binding;Phosphoprotein;Pyridoxal phosphate;Reference proteome;Transferase	glycogen catabolic process [GO:0005980]; response to cAMP [GO:0051591]	cytoplasm [GO:0005737]	glycogen phosphorylase activity [GO:0008184]; linear malto-oligosaccharide phosphorylase activity [GO:0102250]; nucleotide binding [GO:0000166]; pyridoxal phosphate binding [GO:0030170]; SHG alpha-glucan phosphorylase activity [GO:0102499]
CRO_110436			Phosphatidylinositol N-acetylglucosaminyltransferase subunit P (EC 2.4.1.198)	PIGP_ARATH	59.68	124	49	1	235	603	9	132	2e-46	161	PIGP_ARATH	O64792		PCMP-E88 At3g09040 MZB10.7	Arabidopsis thaliana (Mouse-ear cress)	1028	Mitochondrion;Reference proteome;Repeat;Transit peptide	RNA modification [GO:0009451]	mitochondrion [GO:0005739]
CRO_110558			Oligosaccharyltransferase complex subunit OSTC	OSTC_CHICK	49.18	122	61	1	115	480	27	147	4e-27	104	OSTC_CHICK	Q5ZJR3		ARP4 At1g18450 F15H18.8	Arabidopsis thaliana (Mouse-ear cress)	441	Chromatin regulator;Cytoplasm;Developmental protein;Nucleus;Reference proteome	ATP-dependent chromatin remodeling [GO:0043044]; chromatin organization [GO:0006325]; histone H4 acetylation [GO:0043967]; long-day photoperiodism, flowering [GO:0048574]; pollen sperm cell differentiation [GO:0048235]; regulation of transcription by RNA polymerase II [GO:0006357]	cytoplasm [GO:0005737]; NuA4 histone acetyltransferase complex [GO:0035267]; nucleolus [GO:0005730]; nucleus [GO:0005634]; SWI/SNF complex [GO:0016514]	chromatin binding [GO:0003682]; structural constituent of cytoskeleton [GO:0005200]
CRO_110613			Probable polyol transporter 4	PLT4_ARATH	73.39	511	129	2	135	1667	20	523	0	694	PLT4_ARATH	Q0WUU6		MSH2 At3g18524 MYF24.25	Arabidopsis thaliana (Mouse-ear cress)	937	ATP-binding;DNA damage;DNA repair;DNA-binding;Nucleotide-binding;Nucleus;Reference proteome	DNA recombination [GO:0006310]; maintenance of DNA repeat elements [GO:0043570]; mismatch repair [GO:0006298]; negative regulation of DNA recombination [GO:0045910]; negative regulation of reciprocal meiotic recombination [GO:0045128]; postreplication repair [GO:0006301]; pyrimidine dimer repair [GO:0006290]	mismatch repair complex [GO:0032300]; MutSalpha complex [GO:0032301]; MutSbeta complex [GO:0032302]; nucleus [GO:0005634]; plasma membrane [GO:0005886]	ATP binding [GO:0005524]; damaged DNA binding [GO:0003684]; DNA-dependent ATPase activity [GO:0008094]; double-strand/single-strand DNA junction binding [GO:0000406]; mismatched DNA binding [GO:0030983]
CRO_110658			Mitotic spindle checkpoint protein BUBR1 (BUB1-related protein 1)	BUBR1_ARATH	67.61	213	55	1	102	740	12	210	3e-85	286	BUBR1_ARATH	O22806		PRS4	Spinacia oleracea (Spinach)	318	ATP-binding;Cytoplasm;Kinase;Magnesium;Metal-binding;Nucleotide biosynthesis;Nucleotide-binding;Transferase	nucleoside metabolic process [GO:0009116]; nucleotide biosynthetic process [GO:0009165]	cytoplasm [GO:0005737]	ATP binding [GO:0005524]; kinase activity [GO:0016301]; magnesium ion binding [GO:0000287]; ribose phosphate diphosphokinase activity [GO:0004749]
CRO_110729			Glucose-1-phosphate adenylyltransferase large subunit 1 (EC 2.7.7.27) (ADP-glucose pyrophosphorylase) (ADP-glucose synthase) (AGPase S) (Alpha-D-glucose-1-phosphate adenyl transferase) (Fragment)	GLGL1_SOLTU	80.85	470	89	1	554	1963	2	470	0	809	GLGL1_SOLTU	Q00081		PHB2 At1g03860 F21M11.21	Arabidopsis thaliana (Mouse-ear cress)	286	Alternative splicing;Coiled coil;Membrane;Mitochondrion;Mitochondrion inner membrane;Reference proteome;Signal-anchor;Transmembrane;Transmembrane helix		cell wall [GO:0005618]; extracellular region [GO:0005576]; integral component of membrane [GO:0016021]; mitochondrial respiratory chain complex I [GO:0005747]; mitochondrion [GO:0005739]; plastid [GO:0009536]; vacuolar membrane [GO:0005774]; vacuole [GO:0005773]
CRO_110753			Phenylalanine--tRNA ligase alpha subunit, cytoplasmic (EC 6.1.1.20) (Phenylalanyl-tRNA synthetase alpha subunit) (PheRS)	SYFA_ARATH	79.84	367	60	3	589	1653	121	485	0	563	SYFA_ARATH	Q9T034		Os05g0461400 LOC_Os05g38640 OJ1281_H05.14 OJ1525_A02.1 OsJ_018061 OsJ_18822	Oryza sativa subsp. japonica (Rice)	163	Chromosome;DNA-binding;Nucleosome core;Nucleus;Reference proteome	chromatin organization [GO:0006325]	nuclear chromatin [GO:0000790]; nucleosome [GO:0000786]	DNA binding [GO:0003677]; protein heterodimerization activity [GO:0046982]
CRO_110845			Peroxidase 10 (Atperox P10) (EC 1.11.1.7) (ATP5a)	PER10_ARATH	69.21	302	91	1	1486	2385	46	347	9e-145	438	PER10_ARATH	Q9FX85		RAD23B RAD23 RAD23-1 At1g79650 F20B17.8	Arabidopsis thaliana (Mouse-ear cress)	371	Alternative splicing;Cytoplasm;DNA damage;DNA repair;Nucleus;Reference proteome;Repeat	nucleotide-excision repair [GO:0006289]; proteasome-mediated ubiquitin-dependent protein catabolic process [GO:0043161]	cytoplasm [GO:0005737]; cytosol [GO:0005829]; nucleoplasm [GO:0005654]; nucleus [GO:0005634]; proteasome complex [GO:0000502]	damaged DNA binding [GO:0003684]; polyubiquitin modification-dependent protein binding [GO:0031593]; proteasome binding [GO:0070628]; ubiquitin binding [GO:0043130]
CRO_110884			Glycoprotein 3-alpha-L-fucosyltransferase A (EC 2.4.1.214) (Core alpha-(1,3)-fucosyltransferase) (Fuc-T C3) (FucT1) (FucTA) (Fucosyltransferase 11) (AtFUT11)	FUT11_ARATH	65.94	505	132	4	355	1869	37	501	0	667	FUT11_ARATH	Q9LJK1		SRF3 At4g03390 F4C21.35	Arabidopsis thaliana (Mouse-ear cress)	776	ATP-binding;Alternative splicing;Glycoprotein;Leucine-rich repeat;Membrane;Nucleotide-binding;Receptor;Reference proteome;Repeat;Signal;Transmembrane;Transmembrane helix	circadian rhythm [GO:0007623]; protein phosphorylation [GO:0006468]	integral component of membrane [GO:0016021]; plasma membrane [GO:0005886]	ATP binding [GO:0005524]; transmembrane receptor protein serine/threonine kinase activity [GO:0004675]
CRO_110917			Cysteine proteinase RD21A (EC 3.4.22.-) (Protein RESPONSIVE TO DEHYDRATION 21) (RD21)	RD21A_ARATH	62.45	466	146	5	107	1492	21	461	2e-180	545	RD21A_ARATH	P43297		ATL8 At1g76410 F14G6.1 F15M4.9	Arabidopsis thaliana (Mouse-ear cress)	185	Membrane;Metal-binding;Reference proteome;Transferase;Transmembrane;Transmembrane helix;Ubl conjugation pathway;Zinc;Zinc-finger	protein ubiquitination [GO:0016567]	integral component of membrane [GO:0016021]	metal ion binding [GO:0046872]; transferase activity [GO:0016740]
CRO_110979			3-oxo-Delta(4,5)-steroid 5-beta-reductase (EC 1.3.1.3) (Delta(4)-3-oxosteroid 5-beta-reductase) (Delta-4,5-steroid 5-beta-reductase) (At5beta-StR) (Progesterone 5-beta-reductase) (5beta-POR)	5BPOR_DIGLA	69.55	381	110	4	28	1164	13	389	0	522	5BPOR_DIGLA	Q6PQJ9		UTP23 C8orf53	Homo sapiens (Human)	249	Alternative splicing;Isopeptide bond;Nucleus;Phosphoprotein;Polymorphism;Reference proteome;Ribosome biogenesis;Ubl conjugation;rRNA processing	endonucleolytic cleavage in 5'-ETS of tricistronic rRNA transcript (SSU-rRNA, 5.8S rRNA, LSU-rRNA) [GO:0000480]	nucleolus [GO:0005730]; small-subunit processome [GO:0032040]	mRNA 3'-UTR binding [GO:0003730]; mRNA 5'-UTR binding [GO:0048027]; RNA binding [GO:0003723]; small ribosomal subunit rRNA binding [GO:0070181]
CRO_111016			Nucleobase-ascorbate transporter 7 (AtNAT7)	NAT7_ARATH	63.11	534	187	1	209	1810	14	537	0	650	NAT7_ARATH	Q0WPE9		DJ1C At4g34020 F17I5.210	Arabidopsis thaliana (Mouse-ear cress)	472	Alternative splicing;Chloroplast;Plastid;Reference proteome;Repeat;Transit peptide	chloroplast organization [GO:0009658]; guanine deglycation, glyoxal removal [GO:0106046]; protein deglycation, glyoxal removal [GO:0036529]	chloroplast [GO:0009507]; cytosol [GO:0005829]; nucleus [GO:0005634]	protein deglycase activity [GO:0036524]
CRO_111469			Ankyrin repeat domain-containing protein 13B	AN13B_MOUSE	33.33	249	152	4	202	924	46	288	2e-32	136	AN13B_MOUSE	Q5F259		At4g24790 F22K18.10	Arabidopsis thaliana (Mouse-ear cress)	857	ATP-binding;Coiled coil;Nucleotide-binding;Reference proteome	DNA-dependent DNA replication [GO:0006261]	DNA polymerase III complex [GO:0009360]; DNA replication factor C complex [GO:0005663]; nucleus [GO:0005634]	ATP binding [GO:0005524]; DNA binding [GO:0003677]; DNA-directed DNA polymerase activity [GO:0003887]
CRO_111682			Nudix hydrolase 1 (AtNUDT1) (7,8-dihydro-8-oxoguanine-triphosphatase) (8-oxo-dGTP diphosphatase) (8-oxo-dGTPase) (EC 3.6.1.55) (Dihydroneopterin triphosphate diphosphatase) (EC 3.6.1.67) (Dihydroneopterin triphosphate pyrophosphohydrolase) (DHNTP pyrophosphohydrolase) (NADH pyrophosphatase) (EC 3.6.1.22)	NUDT1_ARATH	58.55	152	46	1	211	666	7	141	9e-50	165	NUDT1_ARATH	Q9CA40		At1g30570 T5I8.2	Arabidopsis thaliana (Mouse-ear cress)	849	ATP-binding;Cell membrane;Glycoprotein;Kinase;Membrane;Nucleotide-binding;Reference proteome;Serine/threonine-protein kinase;Signal;Transferase;Transmembrane;Transmembrane helix	protein autophosphorylation [GO:0046777]; response to brassinosteroid [GO:0009741]; unidimensional cell growth [GO:0009826]	integral component of membrane [GO:0016021]; plasma membrane [GO:0005886]; plasmodesma [GO:0009506]	ATP binding [GO:0005524]; protein kinase activity [GO:0004672]; protein serine/threonine kinase activity [GO:0004674]
CRO_103005			Probable disease resistance RPP8-like protein 2	RP8L2_ARATH	33.63	907	524	27	1	2592	1	872	7e-123	400	RP8L2_ARATH	P0C8S1		At5g49770 K2I5.14	Arabidopsis thaliana (Mouse-ear cress)	946	ATP-binding;Glycoprotein;Kinase;Leucine-rich repeat;Membrane;Nucleotide-binding;Receptor;Reference proteome;Repeat;Serine/threonine-protein kinase;Signal;Transferase;Transmembrane;Transmembrane helix		integral component of membrane [GO:0016021]; plastid [GO:0009536]	ATP binding [GO:0005524]; protein serine/threonine kinase activity [GO:0004674]
CRO_103201			Transcription factor bHLH130 (Basic helix-loop-helix protein 130) (AtbHLH130) (bHLH 130) (Transcription factor EN 69) (bHLH transcription factor bHLH130)	BH130_ARATH	55.49	173	41	5	1245	1718	200	351	2e-43	164	BH130_ARATH	Q66GR3		UGT74F2 GT SAGT1 SGT1 At2g43820 F18O19.7	Arabidopsis thaliana (Mouse-ear cress)	449	3D-structure;Glycosyltransferase;Reference proteome;Transferase	benzoate metabolic process [GO:0018874]; para-aminobenzoic acid metabolic process [GO:0046482]; positive regulation of seed germination [GO:0010030]; salicylic acid metabolic process [GO:0009696]	cytosol [GO:0005829]; intracellular membrane-bounded organelle [GO:0043231]	benzoic acid glucosyltransferase activity [GO:0052641]; nicotinate-O-glucosyltransferase activity [GO:0090704]; quercetin 3-O-glucosyltransferase activity [GO:0080043]; quercetin 7-O-glucosyltransferase activity [GO:0080044]; salicylic acid glucosyltransferase (ester-forming) activity [GO:0052639]; salicylic acid glucosyltransferase (glucoside-forming) activity [GO:0052640]; UDP-glucose:4-aminobe…
CRO_106186			UDP-glycosyltransferase 73C1 (EC 2.4.1.-) (Cytokinin-O-glucosyltransferase 1) (Zeatin O-glucosyltransferase 1) (AtZOG1)	U73C1_ARATH	55.05	465	202	5	2902	4287	30	490	1e-166	516	U73C1_ARATH	Q9ZQ99			Nicotiana sylvestris (Wood tobacco) (South American tobacco)	322	Calcium;Disulfide bond;Glycoprotein;Heme;Hydrogen peroxide;Iron;Metal-binding;Oxidoreductase;Peroxidase;Pyrrolidone carboxylic acid;Reference proteome;Secreted;Signal	hydrogen peroxide catabolic process [GO:0042744]; response to oxidative stress [GO:0006979]	extracellular region [GO:0005576]	heme binding [GO:0020037]; metal ion binding [GO:0046872]; peroxidase activity [GO:0004601]
CRO_106664			Laccase-15 (EC 1.10.3.2) (Benzenediol:oxygen oxidoreductase 15) (Diphenol oxidase 15) (Protein TRANSPARENT TESTA 10) (Urishiol oxidase 15)	LAC15_ARATH	56.27	542	225	8	173	1777	17	553	0	638	LAC15_ARATH	Q84J37		SAG12 At5g45890 K15I22.9	Arabidopsis thaliana (Mouse-ear cress)	346	Apoptosis;Glycoprotein;Hydrolase;Hypersensitive response;Plant defense;Protease;Reference proteome;Signal;Thiol protease;Vacuole	aging [GO:0007568]; defense response to fungus, incompatible interaction [GO:0009817]; floral organ senescence [GO:0080187]; leaf senescence [GO:0010150]; plant-type hypersensitive response [GO:0009626]; programmed cell death involved in cell development [GO:0010623]; proteolysis involved in cellular protein catabolic process [GO:0051603]; response to auxin [GO:0009733]; response to cytokinin [GO…	extracellular space [GO:0005615]; lysosome [GO:0005764]; senescence-associated vacuole [GO:0010282]	cysteine-type endopeptidase activity [GO:0004197]
CRO_108407			UDP-glycosyltransferase 91A1 (EC 2.4.1.-)	U91A1_ARATH	57.27	461	186	5	1363	2733	13	466	3e-179	534	U91A1_ARATH	Q940V3		CPR	Catharanthus roseus (Madagascar periwinkle) (Vinca rosea)	714	Endoplasmic reticulum;FAD;FMN;Flavoprotein;Membrane;NADP;Oxidoreductase;Transmembrane;Transmembrane helix		endoplasmic reticulum membrane [GO:0005789]; integral component of membrane [GO:0016021]	flavin adenine dinucleotide binding [GO:0050660]; FMN binding [GO:0010181]; NADP binding [GO:0050661]; NADPH-hemoprotein reductase activity [GO:0003958]
CRO_102627			50S ribosomal protein L23, chloroplastic	RK23_GOSHI	89.09	55	6	0	318	154	30	84	8e-29	105	RK23_GOSHI	Q2L943		UGT73D1 At3g53150 T4D2.80	Arabidopsis thaliana (Mouse-ear cress)	507	Glycosyltransferase;Reference proteome;Transferase		intracellular membrane-bounded organelle [GO:0043231]	transferase activity, transferring hexosyl groups [GO:0016758]; UDP-glycosyltransferase activity [GO:0008194]
CRO_108432			NAD(P)H-quinone oxidoreductase subunit 1, chloroplastic (EC 7.1.1.-) (NAD(P)H dehydrogenase subunit 1) (NDH subunit 1) (NADH-plastoquinone oxidoreductase subunit 1)	NU1C_TOBAC	48.4	188	73	5	1	492	1	188	1e-24	102	NU1C_TOBAC	P06254			Glycine max (Soybean) (Glycine hispida)	562	ATP-binding;Ligase;Nucleotide-binding;Phenylpropanoid metabolism;Reference proteome	phenylpropanoid metabolic process [GO:0009698]		4-coumarate-CoA ligase activity [GO:0016207]; ATP binding [GO:0005524]
CRO_108449			Zinc finger protein GAI-ASSOCIATED FACTOR 1 (Protein indeterminate-domain 2)	IDD2_ARATH	85.16	155	20	1	230	694	44	195	2e-95	306	IDD2_ARATH	Q9SCQ6		HT1 SUU At1g62400 F24O1.13	Arabidopsis thaliana (Mouse-ear cress)	390	ATP-binding;Cell membrane;Kinase;Membrane;Nucleotide-binding;Phosphoprotein;Reference proteome;Serine/threonine-protein kinase;Transferase;Tyrosine-protein kinase	cellular response to carbon dioxide [GO:0071244]; protein autophosphorylation [GO:0046777]; regulation of response to red or far red light [GO:2000030]; regulation of stomatal closure [GO:0090333]; regulation of stomatal movement [GO:0010119]	plasma membrane [GO:0005886]	ATP binding [GO:0005524]; protein kinase activity [GO:0004672]; protein serine/threonine kinase activity [GO:0004674]; transmembrane receptor protein tyrosine kinase activity [GO:0004714]
CRO_109127			ATP synthase subunit alpha, chloroplastic (EC 7.1.2.2) (ATP synthase F1 sector subunit alpha) (F-ATPase subunit alpha)	ATPA_MANES	77.61	134	5	1	139	465	363	496	6e-58	195	ATPA_MANES	B1NWD5		ACR4 At3g59420 F25L23.280	Arabidopsis thaliana (Mouse-ear cress)	895	ATP-binding;Cell membrane;Developmental protein;Disulfide bond;Endosome;Glycoprotein;Kinase;Membrane;Nucleotide-binding;Phosphoprotein;Receptor;Reference proteome;Repeat;Serine/threonine-protein kinase;Signal;Transferase;Transmembrane;Transmembrane helix	embryo development ending in seed dormancy [GO:0009793]; flower morphogenesis [GO:0048439]; lateral root formation [GO:0010311]; plant epidermal cell differentiation [GO:0090627]; protein autophosphorylation [GO:0046777]; regulation of asymmetric cell division [GO:0009786]; root cap development [GO:0048829]; root development [GO:0048364]	cell surface [GO:0009986]; endocytic vesicle [GO:0030139]; integral component of membrane [GO:0016021]; multivesicular body membrane [GO:0032585]; plasma membrane [GO:0005886]	ATP binding [GO:0005524]; protein homodimerization activity [GO:0042803]; protein serine/threonine kinase activity [GO:0004674]; transmembrane receptor protein kinase activity [GO:0019199]
CRO_103773			Mitogen-activated protein kinase 20 (AtMPK20) (MAP kinase 20) (EC 2.7.11.24)	MPK20_ARATH	69.92	655	146	10	530	2488	1	606	0	844	MPK20_ARATH	Q9SJG9		At1g22440 F12K8.21	Arabidopsis thaliana (Mouse-ear cress)	386	Cytoplasm;Metal-binding;NAD;Oxidoreductase;Reference proteome;Zinc	formaldehyde catabolic process [GO:0046294]	cytosol [GO:0005829]	alcohol dehydrogenase activity, zinc-dependent [GO:0004024]; S-(hydroxymethyl)glutathione dehydrogenase activity [GO:0051903]; zinc ion binding [GO:0008270]
CRO_105161			Ran-binding proteins 9/10 homolog (Ran-binding protein M)	RBP9X_DROME	28.57	343	178	6	420	1448	436	711	4e-37	153	RBP9X_DROME	Q4Z8K6			Citrus sinensis (Sweet orange) (Citrus aurantium var. sinensis)	584	Aspartyl esterase;Cell wall;Cell wall biogenesis/degradation;Direct protein sequencing;Disulfide bond;Glycoprotein;Hydrolase;Secreted;Signal	cell wall modification [GO:0042545]; pectin catabolic process [GO:0045490]	cell wall [GO:0005618]; extracellular region [GO:0005576]	aspartyl esterase activity [GO:0045330]; enzyme inhibitor activity [GO:0004857]; pectinesterase activity [GO:0030599]
CRO_107330			Dihydropyrimidinase (DHP) (DHPase) (EC 3.5.2.2) (Dihydropyrimidine amidohydrolase) (Hydantoinase)	DPYS_DICDI	53.4	427	194	4	772	2040	61	486	4e-143	439	DPYS_DICDI	Q55DL0		FNSI	Petroselinum crispum (Parsley) (Petroselinum hortense)	365	Cytoplasm;Flavonoid biosynthesis;Iron;Metal-binding;Oxidoreductase;Vitamin C		cytoplasm [GO:0005737]	flavone synthase activity [GO:0033759]; L-ascorbic acid binding [GO:0031418]; metal ion binding [GO:0046872]
CRO_108396			Receptor-like cytosolic serine/threonine-protein kinase RBK1 (EC 2.7.11.1) (Protein ROP BINDING PROTEIN KINASES 1)	RBK1_ARATH	55.89	433	153	5	493	1788	72	467	4e-170	503	RBK1_ARATH	Q8H1D6		WRKY41 At4g11070 F2P3.16 T22B4.50	Arabidopsis thaliana (Mouse-ear cress)	313	Alternative splicing;DNA-binding;Nucleus;Reference proteome;Transcription;Transcription regulation		nucleus [GO:0005634]	DNA-binding transcription factor activity [GO:0003700]; sequence-specific DNA binding [GO:0043565]; transcription regulatory region DNA binding [GO:0044212]
CRO_108502			Zinc finger A20 and AN1 domain-containing stress-associated protein 4 (AtSAP4)	SAP4_ARATH	41.97	193	80	4	1	579	1	161	1e-44	151	SAP4_ARATH	Q9SJM6		MYB32 At4g34990 M4E13.50	Arabidopsis thaliana (Mouse-ear cress)	274	DNA-binding;Nucleus;Reference proteome;Repeat;Transcription;Transcription regulation	cell differentiation [GO:0030154]; response to abscisic acid [GO:0009737]; response to cadmium ion [GO:0046686]; response to ethylene [GO:0009723]; response to jasmonic acid [GO:0009753]; response to salicylic acid [GO:0009751]; response to salt stress [GO:0009651]	nucleus [GO:0005634]	DNA-binding transcription factor activity [GO:0003700]; sequence-specific DNA binding [GO:0043565]; transcription regulatory region DNA binding [GO:0044212]
CRO_104320			Photosystem I P700 chlorophyll a apoprotein A2 (EC 1.97.1.12) (PSI-B) (PsaB)	PSAB_PLAOC	88.82	152	17	0	472	927	23	174	3e-78	259	PSAB_PLAOC	Q09G47		MLO8 At2g17480 F5J6.21 MJB20.4	Arabidopsis thaliana (Mouse-ear cress)	593	Calmodulin-binding;Membrane;Pathogenesis-related protein;Plant defense;Reference proteome;Transmembrane;Transmembrane helix	defense response [GO:0006952]; response to biotic stimulus [GO:0009607]	integral component of membrane [GO:0016021]; plasma membrane [GO:0005886]	calmodulin binding [GO:0005516]
CRO_110723			ATP-dependent zinc metalloprotease FTSH, chloroplastic (EC 3.4.24.-) (DS9)	FTSH_TOBAC	82.75	742	86	7	275	2482	2	707	0	1080	FTSH_TOBAC	O82150		GSVIVT00026920001 LOC100243180	Vitis vinifera (Grape)	491	Direct protein sequencing;Glycoprotein;Glycosidase;Hydrolase;Membrane;Repeat;Transmembrane;Transmembrane helix	carbohydrate metabolic process [GO:0005975]	integral component of membrane [GO:0016021]	polygalacturonase activity [GO:0004650]
CRO_110758			Photosystem I P700 chlorophyll a apoprotein A2 (EC 1.97.1.12) (PSI-B) (PsaB)	PSAB_COFAR	94.36	266	15	0	1	798	301	566	8e-176	512	PSAB_COFAR	A0A334			Glycine max (Soybean) (Glycine hispida)	283	Apoplast;Cell wall;Disulfide bond;Glycoprotein;Glycosidase;Hydrolase;Reference proteome;Secreted;Signal;Transferase	cell wall biogenesis [GO:0042546]; xyloglucan metabolic process [GO:0010411]	apoplast [GO:0048046]; cell wall [GO:0005618]	hydrolase activity, hydrolyzing O-glycosyl compounds [GO:0004553]; xyloglucan:xyloglucosyl transferase activity [GO:0016762]
CRO_111124			Photosystem I P700 chlorophyll a apoprotein A1 (EC 1.97.1.12) (PSI-A) (PsaA)	PSAA_AETGR	100	177	0	0	40	570	574	750	9e-117	358	PSAA_AETGR	A4QJJ9			Glycine max (Soybean) (Glycine hispida)	283	Apoplast;Cell wall;Disulfide bond;Glycoprotein;Glycosidase;Hydrolase;Reference proteome;Secreted;Signal;Transferase	cell wall biogenesis [GO:0042546]; xyloglucan metabolic process [GO:0010411]	apoplast [GO:0048046]; cell wall [GO:0005618]	hydrolase activity, hydrolyzing O-glycosyl compounds [GO:0004553]; xyloglucan:xyloglucosyl transferase activity [GO:0016762]
CRO_102860			Protein MIZU-KUSSEI 1	MIZ1_ARATH	49.42	172	73	2	262	735	126	297	4e-52	177	MIZ1_ARATH	O22227		ZAT8 At3g46080 F12M12.50	Arabidopsis thaliana (Mouse-ear cress)	164	Metal-binding;Nucleus;Reference proteome;Repeat;Transcription;Transcription regulation;Zinc;Zinc-finger	cellular response to hypoxia [GO:0071456]; regulation of transcription, DNA-templated [GO:0006355]; response to chitin [GO:0010200]	nucleus [GO:0005634]	DNA-binding transcription factor activity [GO:0003700]; metal ion binding [GO:0046872]; nucleic acid binding [GO:0003676]
CRO_102926			40S ribosomal protein S7	RS7_AVIMR	67.52	234	32	1	75	776	1	190	2e-106	315	RS7_AVIMR	Q9ZNS1		CYP86B1 At5g23190 MKD15.5	Arabidopsis thaliana (Mouse-ear cress)	559	Cell wall biogenesis/degradation;Endoplasmic reticulum;Heme;Iron;Membrane;Metal-binding;Monooxygenase;Oxidoreductase;Reference proteome;Transmembrane;Transmembrane helix	cell wall organization [GO:0071555]; suberin biosynthetic process [GO:0010345]; very long-chain fatty acid biosynthetic process [GO:0042761]	endoplasmic reticulum [GO:0005783]; endoplasmic reticulum membrane [GO:0005789]; integral component of membrane [GO:0016021]	heme binding [GO:0020037]; iron ion binding [GO:0005506]; monooxygenase activity [GO:0004497]; oxidoreductase activity, acting on paired donors, with incorporation or reduction of molecular oxygen [GO:0016705]
CRO_109078			60S ribosomal protein L18-2	RL182_ARATH	76.89	212	24	1	156	791	1	187	8e-110	324	RL182_ARATH	P42791		EXO At4g08950 T3H13.3	Arabidopsis thaliana (Mouse-ear cress)	314	Apoplast;Reference proteome;Secreted;Signal	response to brassinosteroid [GO:0009741]	apoplast [GO:0048046]; cell wall [GO:0005618]; extracellular space [GO:0005615]; Golgi apparatus [GO:0005794]; plant-type cell wall [GO:0009505]
CRO_110875			Protein CHROMATIN REMODELING 25 (AtCHR25) (EC 3.6.4.-) (DNA repair and recombination protein RAD54) (AtRAD54)	CHR25_ARATH	73.88	800	188	6	169	2526	42	834	0	1214	CHR25_ARATH	Q0PCS3		ACA10 At4g29900 F27B13.140	Arabidopsis thaliana (Mouse-ear cress)	1069	ATP-binding;Acetylation;Calcium;Calcium transport;Calmodulin-binding;Ion transport;Magnesium;Membrane;Metal-binding;Nucleotide-binding;Reference proteome;Translocase;Transmembrane;Transmembrane helix;Transport		integral component of membrane [GO:0016021]; plasma membrane [GO:0005886]; plasmodesma [GO:0009506]	ATP binding [GO:0005524]; calcium transmembrane transporter activity, phosphorylative mechanism [GO:0005388]; calmodulin binding [GO:0005516]; metal ion binding [GO:0046872]
CRO_101310			Peroxidase 5 (EC 1.11.1.7)	PER5_VITVI	68.83	324	100	1	19	987	6	329	1e-155	448	PER5_VITVI	A7QEU4		OCT2 2-Oct At1g79360 YUP8H12R.2	Arabidopsis thaliana (Mouse-ear cress)	527	ATP-binding;Ion transport;Membrane;Nucleotide-binding;Reference proteome;Transmembrane;Transmembrane helix;Transport;Vacuole	ion transport [GO:0006811]	integral component of membrane [GO:0016021]; plant-type vacuole membrane [GO:0009705]	ATP binding [GO:0005524]; transmembrane transporter activity [GO:0022857]
CRO_105918			Disease resistance protein RPP13 (Resistance to Peronospora parasitica protein 13)	RPP13_ARATH	34.86	218	131	6	4	633	153	367	1e-22	101	RPP13_ARATH	Q9M667		SRG1 At1g17020 F20D23.28 F6I1.30	Arabidopsis thaliana (Mouse-ear cress)	358	Iron;Metal-binding;Oxidoreductase;Reference proteome	leaf senescence [GO:0010150]		dioxygenase activity [GO:0051213]; metal ion binding [GO:0046872]; oxidoreductase activity, acting on diphenols and related substances as donors, oxygen as acceptor [GO:0016682]
CRO_106162			RING-H2 finger protein ATL52 (EC 2.3.2.27) (RING-type E3 ubiquitin transferase ATL52)	ATL52_ARATH	35.77	137	78	5	70	462	59	191	1e-20	94.4	ATL52_ARATH	Q9LF64		At2g16250 F16F14.25	Arabidopsis thaliana (Mouse-ear cress)	915	ATP-binding;Glycoprotein;Kinase;Leucine-rich repeat;Membrane;Nucleotide-binding;Receptor;Reference proteome;Repeat;Serine/threonine-protein kinase;Signal;Transferase;Transmembrane;Transmembrane helix		integral component of membrane [GO:0016021]; plant-type cell wall [GO:0009505]; plasma membrane [GO:0005886]; plasmodesma [GO:0009506]	ATP binding [GO:0005524]; protein serine/threonine kinase activity [GO:0004674]
CRO_108718			ABC transporter I family member 20 (ABC transporter ABCI.20) (AtABCI20) (GCN-related protein 3) (Non-intrinsic ABC protein 9)	AB20I_ARATH	81.68	333	55	3	1	996	1	328	0	529	AB20I_ARATH	Q9LZ98		P4H9 At4g33910 F17I5.100	Arabidopsis thaliana (Mouse-ear cress)	288	Dioxygenase;Endoplasmic reticulum;Glycoprotein;Golgi apparatus;Iron;Membrane;Metal-binding;Oxidoreductase;Reference proteome;Signal-anchor;Transmembrane;Transmembrane helix	peptidyl-proline hydroxylation to 4-hydroxy-L-proline [GO:0018401]	endoplasmic reticulum [GO:0005783]; endoplasmic reticulum membrane [GO:0005789]; Golgi apparatus [GO:0005794]; Golgi medial cisterna [GO:0005797]; integral component of membrane [GO:0016021]	iron ion binding [GO:0005506]; L-ascorbic acid binding [GO:0031418]; procollagen-proline 4-dioxygenase activity [GO:0004656]
CRO_110730			SNF1-related protein kinase regulatory subunit gamma-1 (AKIN subunit gamma-1) (AKING1) (AKINgamma1) (CBS domain-containing protein CBSCBS1)	KING1_ARATH	23.91	389	248	8	289	1395	40	400	1e-28	124	KING1_ARATH	Q8LBB2		AtMg01330	Arabidopsis thaliana (Mouse-ear cress)	127	Mitochondrion;Reference proteome		mitochondrion [GO:0005739]
CRO_100023			NADPH:quinone oxidoreductase (EC 1.6.5.2)	NQR_ARATH	75.51	196	47	1	86	670	1	196	1e-93	291	NQR_ARATH	Q9LK88		AOP1.2	Arabidopsis thaliana (Mouse-ear cress)	321	Dioxygenase;Iron;Metal-binding;Oxidoreductase			dioxygenase activity [GO:0051213]; metal ion binding [GO:0046872]
CRO_101216			DNA (cytosine-5)-methyltransferase CMT2 (EC 2.1.1.37) (Chromomethylase 2) (Protein CHROMOMETHYLASE 2)	CMT2_ARATH	51.5	501	178	7	610	1932	516	1011	1e-166	518	CMT2_ARATH	Q94F87		SCPL20 At4g12910 F25G13.7	Arabidopsis thaliana (Mouse-ear cress)	497	Carboxypeptidase;Disulfide bond;Glycoprotein;Hydrolase;Protease;Reference proteome;Secreted;Signal	secondary metabolic process [GO:0019748]	extracellular region [GO:0005576]; peroxisome [GO:0005777]; vacuole [GO:0005773]	serine-type carboxypeptidase activity [GO:0004185]
CRO_101974			Fasciclin-like arabinogalactan protein 7	FLA7_ARATH	70.78	154	45	0	172	633	43	196	6e-74	235	FLA7_ARATH	Q9SJ81		CBDAS	Cannabis sativa (Hemp) (Marijuana)	544	Apoplast;Direct protein sequencing;Disulfide bond;FAD;Flavoprotein;Glycoprotein;Oxidoreductase;Secreted;Signal		apoplast [GO:0048046]	cannabidiolate synthase activity [GO:0102779]; FAD binding [GO:0071949]
CRO_102335			Anaphase-promoting complex subunit 8 (Cell division cycle protein 23 homolog) (CDC23 homolog) (Cyclosome subunit 8)	CDC23_ARATH	64.77	579	144	9	98	1657	1	578	0	738	CDC23_ARATH	Q9STS3		CYB561C At1g14730 F10B6.13	Arabidopsis thaliana (Mouse-ear cress)	224	Electron transport;Heme;Iron;Membrane;Metal-binding;Reference proteome;Translocase;Transmembrane;Transmembrane helix;Transport		integral component of membrane [GO:0016021]	metal ion binding [GO:0046872]; oxidoreductase activity [GO:0016491]
CRO_102424			Glycogen phosphorylase 1 (GP1) (EC 2.4.1.1)	PHS1_DICDI	50.3	837	369	6	700	3111	23	845	0	874	PHS1_DICDI	Q00766		ALA9 At1g68710 F24J5.6	Arabidopsis thaliana (Mouse-ear cress)	1200	ATP-binding;Magnesium;Membrane;Metal-binding;Nucleotide-binding;Reference proteome;Translocase;Transmembrane;Transmembrane helix	phospholipid translocation [GO:0045332]	integral component of membrane [GO:0016021]; plasma membrane [GO:0005886]	ATPase-coupled intramembrane lipid transporter activity [GO:0140326]; ATP binding [GO:0005524]; magnesium ion binding [GO:0000287]
CRO_102940			Pentatricopeptide repeat-containing protein At3g09040, mitochondrial	PP220_ARATH	56.33	971	423	1	133	3045	44	1013	0	1142	PP220_ARATH	Q9SS83		GSTU8 At3g09270 F3L24.14	Arabidopsis thaliana (Mouse-ear cress)	224	Cytoplasm;Detoxification;Phosphoprotein;Reference proteome;Transferase	glutathione metabolic process [GO:0006749]; response to cadmium ion [GO:0046686]; toxin catabolic process [GO:0009407]	cytoplasm [GO:0005737]; cytosol [GO:0005829]	glutathione transferase activity [GO:0004364]
CRO_102963			Actin-related protein 4	ARP4_ARATH	65.18	517	98	7	112	1644	1	441	0	642	ARP4_ARATH	Q84M92			Ricinus communis (Castor bean)	102	Cytoplasm;Disulfide bond;Electron transport;Redox-active center;Transport	cell redox homeostasis [GO:0045454]	cell [GO:0005623]; cytoplasm [GO:0005737]	electron transfer activity [GO:0009055]; protein disulfide oxidoreductase activity [GO:0015035]
CRO_102975			DNA mismatch repair protein MSH2 (AtMSH2) (MutS protein homolog 2)	MSH2_ARATH	73.76	930	231	3	76	2832	10	937	0	1407	MSH2_ARATH	O24617		WLIM1 At1g10200 F14N23.8	Arabidopsis thaliana (Mouse-ear cress)	190	Acetylation;Actin-binding;Cytoplasm;Cytoskeleton;LIM domain;Metal-binding;Reference proteome;Repeat;Zinc	actin filament bundle assembly [GO:0051017]	actin cytoskeleton [GO:0015629]; cytoplasm [GO:0005737]; plasma membrane [GO:0005886]	actin filament binding [GO:0051015]; metal ion binding [GO:0046872]; mRNA binding [GO:0003729]
CRO_103767			Ribose-phosphate pyrophosphokinase 4 (EC 2.7.6.1) (Phosphoribosyl pyrophosphate synthase 4)	KPRS4_SPIOL	88.05	318	38	0	207	1160	1	318	0	592	KPRS4_SPIOL	Q9XGA1		At1g14780 F10B6.18	Arabidopsis thaliana (Mouse-ear cress)	627	Hypersensitive response;Immunity;Innate immunity;Plant defense;Reference proteome	immune response [GO:0006955]; plant-type hypersensitive response [GO:0009626]	plasma membrane [GO:0005886]
CRO_104118			Prohibitin-2, mitochondrial (Atphb2)	PHB2_ARATH	74.59	303	58	3	222	1124	1	286	5e-152	440	PHB2_ARATH	Q9ZNT7		SAMS1	Catharanthus roseus (Madagascar periwinkle) (Vinca rosea)	393	ATP-binding;Cobalt;Cytoplasm;Magnesium;Manganese;Metal-binding;Nucleotide-binding;One-carbon metabolism;Potassium;Transferase	one-carbon metabolic process [GO:0006730]; S-adenosylmethionine biosynthetic process [GO:0006556]	cytoplasm [GO:0005737]	ATP binding [GO:0005524]; metal ion binding [GO:0046872]; methionine adenosyltransferase activity [GO:0004478]
CRO_105632			Probable histone H2A.4	H2A4_ORYSJ	92.59	108	8	0	149	472	30	137	8e-51	167	H2A4_ORYSJ	Q6L500		At4g16580 dl4315c FCAALL.400	Arabidopsis thaliana (Mouse-ear cress)	467	Hydrolase;Magnesium;Manganese;Metal-binding;Protein phosphatase;Reference proteome			metal ion binding [GO:0046872]; phosphoprotein phosphatase activity [GO:0004721]
CRO_110301			Ubiquitin receptor RAD23b (AtRAD23b) (Putative DNA repair protein RAD23-1) (RAD23-like protein 1) (AtRAD23-1)	RD23B_ARATH	59.65	404	110	5	236	1399	1	367	2e-141	424	RD23B_ARATH	Q84L33		At2g20760 F5H14.27	Arabidopsis thaliana (Mouse-ear cress)	338	Coated pit;Coiled coil;Cytoplasmic vesicle;Membrane;Reference proteome	clathrin coat assembly [GO:0048268]; clathrin-dependent endocytosis [GO:0072583]; intracellular protein transport [GO:0006886]	clathrin coat of coated pit [GO:0030132]; clathrin coat of trans-Golgi network vesicle [GO:0030130]; clathrin vesicle coat [GO:0030125]; cytosol [GO:0005829]; mitochondrion [GO:0005739]; plasma membrane [GO:0005886]	clathrin heavy chain binding [GO:0032050]; structural molecule activity [GO:0005198]
CRO_110582			Protein STRUBBELIG-RECEPTOR FAMILY 3 (Leucine-rich repeat receptor kinase-like protein SRF3)	SRF3_ARATH	58.61	778	236	10	235	2406	21	766	0	761	SRF3_ARATH	Q6R2K3		XTH25 EXGT-A5 XTR3 At5g57550 MUA2.12	Arabidopsis thaliana (Mouse-ear cress)	284	Apoplast;Cell wall;Cell wall biogenesis/degradation;Disulfide bond;Glycoprotein;Glycosidase;Hydrolase;Reference proteome;Secreted;Signal;Transferase	cell wall organization [GO:0071555]; plant-type cell wall biogenesis [GO:0009832]; xyloglucan metabolic process [GO:0010411]	apoplast [GO:0048046]; cell wall [GO:0005618]	hydrolase activity, hydrolyzing O-glycosyl compounds [GO:0004553]; xyloglucan:xyloglucosyl transferase activity [GO:0016762]
CRO_110679			RING-H2 finger protein ATL8 (EC 2.3.2.27) (RING-type E3 ubiquitin transferase ATL8)	ATL8_ARATH	73.15	108	22	3	172	474	50	157	1e-33	124	ATL8_ARATH	Q8LC69		HERK1 At3g46290 F12M12.260 F18L15.10	Arabidopsis thaliana (Mouse-ear cress)	830	ATP-binding;Cell membrane;Glycoprotein;Kinase;Membrane;Nucleotide-binding;Phosphoprotein;Receptor;Reference proteome;Serine/threonine-protein kinase;Signal;Transferase;Transmembrane;Transmembrane helix	protein autophosphorylation [GO:0046777]; response to brassinosteroid [GO:0009741]; unidimensional cell growth [GO:0009826]	integral component of membrane [GO:0016021]; plasma membrane [GO:0005886]; plasmodesma [GO:0009506]	ATP binding [GO:0005524]; protein kinase activity [GO:0004672]; protein serine/threonine kinase activity [GO:0004674]
CRO_110773			rRNA-processing protein UTP23 homolog	UTP23_HUMAN	31.5	254	139	6	22	774	1	222	1e-31	124	UTP23_HUMAN	Q9BRU9		R1A-6 PGEC668E02.12	Solanum demissum (Wild potato)	1306	ATP-binding;Coiled coil;Cytoplasm;Hypersensitive response;Leucine-rich repeat;Membrane;Nucleotide-binding;Plant defense;Repeat	plant-type hypersensitive response [GO:0009626]	cytoplasm [GO:0005737]; membrane [GO:0016020]	ADP binding [GO:0043531]; ATP binding [GO:0005524]
CRO_110889			Protein DJ-1 homolog C (AtDJ1C)	DJ1C_ARATH	61.07	411	149	3	275	1474	61	471	3e-179	519	DJ1C_ARATH	Q8VY09		CRK25 At4g05200 C17L7.120 C6L9.3	Arabidopsis thaliana (Mouse-ear cress)	675	ATP-binding;Glycoprotein;Kinase;Membrane;Nucleotide-binding;Phosphoprotein;Receptor;Reference proteome;Repeat;Serine/threonine-protein kinase;Signal;Transferase;Transmembrane;Transmembrane helix	defense response to bacterium [GO:0042742]; protein phosphorylation [GO:0006468]	integral component of membrane [GO:0016021]; plasma membrane [GO:0005886]	ATP binding [GO:0005524]; protein serine/threonine kinase activity [GO:0004674]
CRO_111322			Protein STICHEL-like 2	STIL2_ARATH	43.89	900	374	22	10	2613	5	805	0	577	STIL2_ARATH	F4JRP8		R1A-6 PGEC668E02.12	Solanum demissum (Wild potato)	1306	ATP-binding;Coiled coil;Cytoplasm;Hypersensitive response;Leucine-rich repeat;Membrane;Nucleotide-binding;Plant defense;Repeat	plant-type hypersensitive response [GO:0009626]	cytoplasm [GO:0005737]; membrane [GO:0016020]	ADP binding [GO:0043531]; ATP binding [GO:0005524]
CRO_112393			Probable receptor-like protein kinase At1g30570 (EC 2.7.11.-)	Y1357_ARATH	34.34	364	200	9	100	1104	456	809	7e-55	199	Y1357_ARATH	Q9SA72		At4g18380 F28J12.40	Arabidopsis thaliana (Mouse-ear cress)	380	Reference proteome
CRO_106414			Probable leucine-rich repeat receptor-like protein kinase At5g49770 (EC 2.7.11.1)	Y5977_ARATH	42.05	409	193	5	58	1206	23	413	6e-80	270	Y5977_ARATH	Q9LT96		CCDC25	Bos taurus (Bovine)	208	Acetylation;Coiled coil;Phosphoprotein;Reference proteome
CRO_107790			UDP-glycosyltransferase 74F2 (EC 2.4.1.-) (AtSGT1) (Salicylic acid glucosyltransferase 1)	U74F2_ARATH	50.77	455	207	8	40	1383	2	446	1e-149	441	U74F2_ARATH	O22822		DAT	Catharanthus roseus (Madagascar periwinkle) (Vinca rosea)	439	Acyltransferase;Alkaloid metabolism;Coiled coil;Cytoplasm;Direct protein sequencing;Nucleus;Transferase	alkaloid metabolic process [GO:0009820]	cytoplasm [GO:0005737]; nucleus [GO:0005634]	17-O-deacetylvindoline O-acetyltransferase activity [GO:0047162]
CRO_111623			Lignin-forming anionic peroxidase (EC 1.11.1.7)	PERX_NICSY	74.43	305	73	3	46	960	23	322	5e-166	472	PERX_NICSY	Q02200		AGD11 At3g07940 F17A17.28	Arabidopsis thaliana (Mouse-ear cress)	385	GTPase activation;Metal-binding;Reference proteome;Zinc;Zinc-finger			GTPase activator activity [GO:0005096]; metal ion binding [GO:0046872]
CRO_102421			Senescence-specific cysteine protease SAG12 (EC 3.4.22.-) (Cysteine proteinase SAG12) (Protein SENESCENCE-ASSOCIATED GENE 12)	SAG12_ARATH	55.3	349	145	6	1	1026	1	345	1e-129	381	SAG12_ARATH	Q9FJ47		RPL19B At3g16780 MGL6.25	Arabidopsis thaliana (Mouse-ear cress)	209	Reference proteome;Ribonucleoprotein;Ribosomal protein	translation [GO:0006412]	cytosol [GO:0005829]; cytosolic large ribosomal subunit [GO:0022625]; plasma membrane [GO:0005886]	mRNA binding [GO:0003729]; structural constituent of ribosome [GO:0003735]
CRO_103141			NADPH--cytochrome P450 reductase (CPR) (P450R) (EC 1.6.2.4)	NCPR_CATRO	98.45	709	2	1	96	2195	6	714	0	1335	NCPR_CATRO	Q05001		TDX At3g17880/At3g17870 MEB5.10/MEB5.9	Arabidopsis thaliana (Mouse-ear cress)	380	Acetylation;Alternative splicing;Chaperone;Disulfide bond;Electron transport;Redox-active center;Reference proteome;Repeat;TPR repeat;Transport	cell redox homeostasis [GO:0045454]; chaperone cofactor-dependent protein refolding [GO:0051085]; heat acclimation [GO:0010286]; protein complex oligomerization [GO:0051259]; protein folding [GO:0006457]	cell [GO:0005623]	Hsp70 protein binding [GO:0030544]; identical protein binding [GO:0042802]; oxidoreductase activity, acting on a sulfur group of donors, disulfide as acceptor [GO:0016671]; protein dimerization activity [GO:0046983]
CRO_106176			UDP-glycosyltransferase 73D1 (EC 2.4.1.-)	U73D1_ARATH	56.73	490	197	5	1432	2862	13	500	0	583	U73D1_ARATH	Q9SCP6		ULT1 At4g28190 F26K10.70	Arabidopsis thaliana (Mouse-ear cress)	237	Alternative splicing;Cytoplasm;DNA-binding;Developmental protein;Nucleus;Reference proteome;Transcription;Transcription regulation	multicellular organism development [GO:0007275]; negative regulation of flower development [GO:0009910]	cytosol [GO:0005829]; nucleus [GO:0005634]	DNA binding [GO:0003677]
CRO_101191			4-coumarate--CoA ligase 2 (4CL 2) (EC 6.2.1.12) (4-coumaroyl-CoA synthase 2) (Clone 4CL16)	4CL2_SOYBN	78.88	535	111	1	117	1721	13	545	0	825	4CL2_SOYBN	P31687		GH3.1 At2g14960 T26I20.12	Arabidopsis thaliana (Mouse-ear cress)	590	Ligase;Reference proteome	response to auxin [GO:0009733]	cytoplasm [GO:0005737]	acid-amino acid ligase activity [GO:0016881]
CRO_102189			Serine/threonine/tyrosine-protein kinase HT1 (EC 2.7.10.1) (EC 2.7.11.1) (High leaf temperature protein 1)	HT1_ARATH	65.76	295	96	2	567	1439	56	349	2e-136	409	HT1_ARATH	Q2MHE4		RCOM_1202350	Ricinus communis (Castor bean)	469	Acyltransferase;Amino-acid biosynthesis;Arginine biosynthesis;Autocatalytic cleavage;Chloroplast;Multifunctional enzyme;Plastid;Reference proteome;Transferase	arginine biosynthetic process [GO:0006526]; ornithine biosynthetic process [GO:0006592]	chloroplast [GO:0009507]	acetyl-CoA:L-glutamate N-acetyltransferase activity [GO:0004042]; glutamate N-acetyltransferase activity [GO:0004358]; methione N-acyltransferase activity [GO:0103045]
CRO_102441			Serine/threonine-protein kinase-like protein ACR4 (EC 2.7.11.1) (Protein CRINKLY 4) (AtCR4)	ACR4L_ARATH	40.42	287	159	5	169	1008	504	785	1e-42	162	ACR4L_ARATH	Q9LX29		PLL4 At2g28890 F8N16.18	Arabidopsis thaliana (Mouse-ear cress)	654	Developmental protein;Hydrolase;Magnesium;Manganese;Metal-binding;Nucleus;Phosphoprotein;Protein phosphatase;Reference proteome	leaf development [GO:0048366]	nucleus [GO:0005634]; plasma membrane [GO:0005886]	magnesium-dependent protein serine/threonine phosphatase activity [GO:0004724]; metal ion binding [GO:0046872]; protein serine/threonine phosphatase activity [GO:0004722]
CRO_106950			Alcohol dehydrogenase-like 2 (EC 1.1.1.1)	ADHL2_ARATH	65.3	219	75	1	923	1576	168	386	2e-82	269	ADHL2_ARATH	Q9SK87		ATL41 At2g42360 MHK10.8	Arabidopsis thaliana (Mouse-ear cress)	236	Membrane;Metal-binding;Reference proteome;Transferase;Transmembrane;Transmembrane helix;Ubl conjugation pathway;Zinc;Zinc-finger	protein ubiquitination [GO:0016567]	integral component of membrane [GO:0016021]	metal ion binding [GO:0046872]; ubiquitin-protein transferase activity [GO:0004842]
CRO_107158			Pectinesterase 3 (PE 3) (EC 3.1.1.11) (Pectin methylesterase 3)	PME3_CITSI	42.94	524	280	8	148	1689	66	580	2e-144	436	PME3_CITSI	P83948		UXS6 At2g28760 F8N16.5	Arabidopsis thaliana (Mouse-ear cress)	343	Acetylation;Cytoplasm;Decarboxylase;Lyase;NAD;Reference proteome	D-xylose metabolic process [GO:0042732]; UDP-D-xylose biosynthetic process [GO:0033320]	cytoplasm [GO:0005737]; peroxisome [GO:0005777]; plasma membrane [GO:0005886]	NAD+ binding [GO:0070403]; UDP-glucuronate decarboxylase activity [GO:0048040]
CRO_101317			Flavone synthase (EC 1.14.20.5) (Flavone synthase I)	FNSI_PETCR	34.82	336	207	6	31	1011	1	333	4e-66	223	FNSI_PETCR	Q7XZQ8		XTH32 At2g36870 T1J8.5	Arabidopsis thaliana (Mouse-ear cress)	299	Alternative splicing;Apoplast;Cell wall;Cell wall biogenesis/degradation;Disulfide bond;Glycosidase;Hydrolase;Reference proteome;Secreted;Signal;Transferase	cell wall biogenesis [GO:0042546]; cell wall macromolecule catabolic process [GO:0016998]; cell wall organization [GO:0071555]; xyloglucan metabolic process [GO:0010411]	apoplast [GO:0048046]; cell wall [GO:0005618]	hydrolase activity, hydrolyzing O-glycosyl compounds [GO:0004553]; xyloglucan:xyloglucosyl transferase activity [GO:0016762]
CRO_101558			Probable WRKY transcription factor 41 (WRKY DNA-binding protein 41)	WRK41_ARATH	45.18	197	99	2	4	567	7	203	4e-43	157	WRK41_ARATH	Q8H0Y8		CYP78A7 At5g09970 MYH9.18	Arabidopsis thaliana (Mouse-ear cress)	536	Developmental protein;Growth regulation;Heme;Iron;Membrane;Metal-binding;Monooxygenase;Oxidoreductase;Reference proteome;Transmembrane;Transmembrane helix	multicellular organism development [GO:0007275]; regulation of growth [GO:0040008]	integral component of membrane [GO:0016021]	heme binding [GO:0020037]; iron ion binding [GO:0005506]; oxidoreductase activity, acting on paired donors, with incorporation or reduction of molecular oxygen, NAD(P)H as one donor, and incorporation of one atom of oxygen [GO:0016709]
CRO_102370			Transcription factor MYB32 (Myb-related protein 32) (AtMYB32)	MYB32_ARATH	33.86	189	66	3	1	564	1	131	3e-24	104	MYB32_ARATH	O49608		UGT709C2 UGT8	Catharanthus roseus (Madagascar periwinkle) (Vinca rosea)	482	Glycosyltransferase;Transferase	(-)-secologanin biosynthetic process [GO:1900994]		7-deoxyloganetic acid glucosyltransferase activity [GO:0102970]; UDP-glucosyltransferase activity [GO:0035251]
CRO_102470			MLO-like protein 8 (AtMlo8)	MLO8_ARATH	36.18	445	185	6	319	1356	31	475	2e-72	249	MLO8_ARATH	O22757		UGT92A1 At5g12890 T24H18.60	Arabidopsis thaliana (Mouse-ear cress)	488	Glycosyltransferase;Reference proteome;Transferase		intracellular membrane-bounded organelle [GO:0043231]	transferase activity, transferring hexosyl groups [GO:0016758]; UDP-glycosyltransferase activity [GO:0008194]
CRO_103465			Probable polygalacturonase (PG) (EC 3.2.1.15) (Pectinase)	PGLR_VITVI	50.5	400	198	0	495	1694	59	458	1e-135	416	PGLR_VITVI	A7PZL3		At1g29880 F1N18.8	Arabidopsis thaliana (Mouse-ear cress)	729	ATP-binding;Acetylation;Alternative initiation;Aminoacyl-tRNA synthetase;Cytoplasm;Ligase;Mitochondrion;Nucleotide-binding;Protein biosynthesis;Reference proteome;Transferase;Transit peptide	diadenosine tetraphosphate biosynthetic process [GO:0015966]; glycyl-tRNA aminoacylation [GO:0006426]; mitochondrial glycyl-tRNA aminoacylation [GO:0070150]; response to cadmium ion [GO:0046686]	chloroplast [GO:0009507]; cytoplasm [GO:0005737]; cytosol [GO:0005829]; endosome [GO:0005768]; Golgi apparatus [GO:0005794]; mitochondrion [GO:0005739]; nucleus [GO:0005634]; trans-Golgi network [GO:0005802]	ATP binding [GO:0005524]; glycine-tRNA ligase activity [GO:0004820]; protein dimerization activity [GO:0046983]; transferase activity [GO:0016740]
CRO_103795			Xyloglucan endotransglucosylase/hydrolase 2 (EC 2.4.1.207) (Brassinosteroid-regulated protein BRU1)	XTH2_SOYBN	62.95	278	96	1	100	933	13	283	8e-128	373	XTH2_SOYBN	P35694		GAT1 At2g15570 F9O13.12	Arabidopsis thaliana (Mouse-ear cress)	173	Alternative splicing;Chloroplast;Disulfide bond;Electron transport;Plastid;Redox-active center;Reference proteome;Transit peptide;Transport	cell redox homeostasis [GO:0045454]; oxidation-reduction process [GO:0055114]; plasmodesmata-mediated intercellular transport [GO:0010497]; positive regulation of cell communication [GO:0010647]; regulation of meristem development [GO:0048509]	cell [GO:0005623]; chloroplast [GO:0009507]; chloroplast stroma [GO:0009570]
CRO_103796			Xyloglucan endotransglucosylase/hydrolase 2 (EC 2.4.1.207) (Brassinosteroid-regulated protein BRU1)	XTH2_SOYBN	64.75	278	91	1	98	931	13	283	2e-129	379	XTH2_SOYBN	P35694		BHLH113 EN61 At3g19500 MLD14.24	Arabidopsis thaliana (Mouse-ear cress)	270	DNA-binding;Nucleus;Reference proteome;Transcription;Transcription regulation	regulation of transcription, DNA-templated [GO:0006355]	nucleus [GO:0005634]	DNA binding [GO:0003677]; DNA-binding transcription activator activity, RNA polymerase II-specific [GO:0001228]; DNA-binding transcription factor activity [GO:0003700]; protein dimerization activity [GO:0046983]
CRO_105646			Zinc finger protein ZAT8	ZAT8_ARATH	48.2	139	54	3	22	423	12	137	2e-27	109	ZAT8_ARATH	Q9LX85		CAD	Fragaria ananassa (Strawberry) (Fragaria chiloensis x Fragaria virginiana)	359	Metal-binding;NAD;Oxidoreductase;Zinc			mannitol dehydrogenase activity [GO:0046029]; zinc ion binding [GO:0008270]
CRO_105902			Cytochrome P450 86B1 (EC 1.14.-.-)	C86B1_ARATH	72.41	511	139	2	154	1683	35	544	0	760	C86B1_ARATH	Q9FMY1		CAD	Fragaria ananassa (Strawberry) (Fragaria chiloensis x Fragaria virginiana)	359	Metal-binding;NAD;Oxidoreductase;Zinc			mannitol dehydrogenase activity [GO:0046029]; zinc ion binding [GO:0008270]
CRO_106937			Protein EXORDIUM	EXO_ARATH	66.67	309	89	5	880	1794	16	314	5e-113	347	EXO_ARATH	Q9ZPE7		GEDH1	Ocimum basilicum (Sweet basil)	360	Metal-binding;NADP;Oxidoreductase;Zinc			geraniol dehydrogenase activity [GO:0047924]; zinc ion binding [GO:0008270]
CRO_107361			Calcium-transporting ATPase 10, plasma membrane-type (EC 7.2.2.10) (Ca(2+)-ATPase isoform 10)	ACA10_ARATH	72.44	1074	281	7	133	3351	10	1069	0	1434	ACA10_ARATH	Q9SZR1		10HGO	Catharanthus roseus (Madagascar periwinkle) (Vinca rosea)	360	Metal-binding;NADP;Oxidoreductase;Zinc			8-hydroxygeraniol dehydrogenase activity [GO:0102311]; zinc ion binding [GO:0008270]
CRO_107746			Organic cation/carnitine transporter 2 (AtOCT2)	OCT2_ARATH	57.2	521	208	6	94	1620	2	519	9e-172	526	OCT2_ARATH	O64515		10HGO	Catharanthus roseus (Madagascar periwinkle) (Vinca rosea)	360	Metal-binding;NADP;Oxidoreductase;Zinc			8-hydroxygeraniol dehydrogenase activity [GO:0102311]; zinc ion binding [GO:0008270]
CRO_110381			Protein SRG1 (AtSRG1) (Protein SENESCENCE-RELATED GENE 1)	SRG1_ARATH	31.4	363	231	8	1	1053	1	357	8e-46	166	SRG1_ARATH	Q39224		MED37E ERD2 HSC70-1 HSP70-1 MED37_4 At5g02500 T22P11.90	Arabidopsis thaliana (Mouse-ear cress)	651	ATP-binding;Acetylation;Alternative splicing;Chaperone;Cytoplasm;Nucleotide-binding;Nucleus;Plant defense;Reference proteome;Stress response;Transcription;Transcription regulation	cellular response to heat [GO:0034605]; cellular response to unfolded protein [GO:0034620]; chaperone cofactor-dependent protein refolding [GO:0051085]; defense response to bacterium [GO:0042742]; defense response to fungus [GO:0050832]; defense response to other organism [GO:0098542]; negative regulation of seed germination [GO:0010187]; protein refolding [GO:0042026]; response to cadmium ion [G…	apoplast [GO:0048046]; cell wall [GO:0005618]; chloroplast [GO:0009507]; cytoplasm [GO:0005737]; cytosol [GO:0005829]; cytosolic ribosome [GO:0022626]; Golgi apparatus [GO:0005794]; nucleolus [GO:0005730]; nucleus [GO:0005634]; plasma membrane [GO:0005886]; plasmodesma [GO:0009506]; vacuolar membrane [GO:0005774]	ATPase activity [GO:0016887]; ATPase activity, coupled [GO:0042623]; ATP binding [GO:0005524]; heat shock protein binding [GO:0031072]; misfolded protein binding [GO:0051787]; protease binding [GO:0002020]; protein folding chaperone [GO:0044183]; unfolded protein binding [GO:0051082]
CRO_110749			Probable LRR receptor-like serine/threonine-protein kinase At2g16250 (EC 2.7.11.1)	Y2165_ARATH	44.21	328	162	9	166	1140	504	813	5e-68	239	Y2165_ARATH	C0LGK4		PCF5 Os01g0213800 LOC_Os01g11550 OsJ_000844 OSJNBa0038J17.21	Oryza sativa subsp. japonica (Rice)	458	Activator;DNA-binding;Developmental protein;Nucleus;Reference proteome;Transcription;Transcription regulation	multicellular organism development [GO:0007275]; regulation of secondary shoot formation [GO:2000032]; regulation of shoot system development [GO:0048831]	nucleus [GO:0005634]	DNA-binding transcription factor activity [GO:0003700]; sequence-specific DNA binding [GO:0043565]
CRO_110984			Probable prolyl 4-hydroxylase 9 (AtP4H9) (EC 1.14.11.2)	P4H9_ARATH	66.15	257	87	0	236	1006	29	285	1e-124	369	P4H9_ARATH	Q8VZJ7		CHUP1 At3g25690 T5M7.14	Arabidopsis thaliana (Mouse-ear cress)	1004	Alternative splicing;Chloroplast;Coiled coil;Membrane;Phosphoprotein;Plastid;Plastid outer membrane;Reference proteome;Repeat	chloroplast relocation [GO:0009902]	cell [GO:0005623]; chloroplast [GO:0009507]; chloroplast outer membrane [GO:0009707]; cytosol [GO:0005829]
CRO_112083			Uncharacterized mitochondrial protein AtMg01330 (ORF107h)	M1330_ARATH	61.95	113	31	4	521	213	17	127	6e-29	113	M1330_ARATH	P92563		JMJ706 Os10g0577600 LOC_Os10g42690 OSJNBa0035H01.2	Oryza sativa subsp. japonica (Rice)	858	Chromatin regulator;Dioxygenase;Iron;Metal-binding;Nucleus;Oxidoreductase;Reference proteome;Transcription;Transcription regulation	chromatin remodeling [GO:0006338]; flower morphogenesis [GO:0048439]; positive regulation of gene expression, epigenetic [GO:0045815]	heterochromatin [GO:0000792]; histone methyltransferase complex [GO:0035097]; nucleus [GO:0005634]	dioxygenase activity [GO:0051213]; histone demethylase activity [GO:0032452]; histone demethylase activity (H3-K9 specific) [GO:0032454]; histone demethylase activity (H3-trimethyl-K4 specific) [GO:0034647]; metal ion binding [GO:0046872]
CRO_108134			Probable 2-oxoglutarate-dependent dioxygenase AOP1.2 (EC 1.14.11.-)	AOP1L_ARATH	34.27	321	197	9	298	1248	10	320	1e-48	177	AOP1L_ARATH	Q945B6		SWEET5 VEX1 At5g62850 MQB2.17	Arabidopsis thaliana (Mouse-ear cress)	240	Cell membrane;Membrane;Reference proteome;Repeat;Sugar transport;Transmembrane;Transmembrane helix;Transport	carbohydrate transport [GO:0008643]; protein homooligomerization [GO:0051260]	integral component of membrane [GO:0016021]; integral component of plasma membrane [GO:0005887]	sugar transmembrane transporter activity [GO:0051119]
CRO_108182			Serine carboxypeptidase-like 20 (EC 3.4.16.-)	SCP20_ARATH	61.18	510	174	8	24	1526	1	495	0	632	SCP20_ARATH	Q8L7B2		BHLH79 EN81 At5g62610 MRG21.2	Arabidopsis thaliana (Mouse-ear cress)	281	DNA-binding;Nucleus;Reference proteome;Transcription;Transcription regulation	regulation of transcription, DNA-templated [GO:0006355]	nucleus [GO:0005634]	DNA-binding transcription factor activity [GO:0003700]; protein dimerization activity [GO:0046983]; sequence-specific DNA binding [GO:0043565]; transcription regulatory region DNA binding [GO:0044212]
CRO_108380			Cannabidiolic acid synthase (EC 1.21.3.8) (CBDA synthase)	CBDAS_CANSA	41.54	532	271	11	177	1730	32	537	8e-128	392	CBDAS_CANSA	A6P6V9		KAS3A	Cuphea wrightii (Wright's waxweed)	400	Chloroplast;Fatty acid biosynthesis;Fatty acid metabolism;Lipid biosynthesis;Lipid metabolism;Plastid;Transferase;Transit peptide	fatty acid biosynthetic process [GO:0006633]	chloroplast [GO:0009507]	3-oxoacyl-[acyl-carrier-protein] synthase activity [GO:0004315]; beta-ketoacyl-acyl-carrier-protein synthase III activity [GO:0033818]
CRO_108583			Probable transmembrane ascorbate ferrireductase 3 (EC 7.2.1.3) (Artb561-3) (Protein b561A.tha14)	ACFR3_ARATH	43.95	223	124	1	341	1006	1	223	2e-53	183	ACFR3_ARATH	Q67ZF6		cfa cdfA b1661 JW1653	Escherichia coli (strain K12)	382	3D-structure;Cytoplasm;Direct protein sequencing;Lipid biosynthesis;Lipid metabolism;Methyltransferase;Reference proteome;S-adenosyl-L-methionine;Transferase	fatty acid biosynthetic process [GO:0006633]; lipid modification [GO:0030258]; methylation [GO:0032259]	cytosol [GO:0005829]	cyclopropane-fatty-acyl-phospholipid synthase activity [GO:0008825]
CRO_111709			Putative phospholipid-transporting ATPase 9 (AtALA9) (EC 7.6.2.1) (Aminophospholipid flippase 9)	ALA9_ARATH	75.87	1177	276	2	661	4167	13	1189	0	1852	ALA9_ARATH	Q9SX33		ICR4 RIP4 At1g78430 F3F9.6	Arabidopsis thaliana (Mouse-ear cress)	324	Coiled coil;Reference proteome
CRO_100917			Glutathione S-transferase U8 (AtGSTU8) (EC 2.5.1.18) (GST class-tau member 8)	GSTU8_ARATH	52.4	208	98	1	110	730	5	212	4e-61	202	GSTU8_ARATH	Q9SR36			Daucus carota (Wild carrot)	193	Signal			enzyme inhibitor activity [GO:0004857]
CRO_102141			Glutaredoxin	GLRX_RICCO	73.53	102	27	0	207	512	1	102	3e-46	160	GLRX_RICCO	P55143		At5g07830 F13G24.30	Arabidopsis thaliana (Mouse-ear cress)	543	Glycoprotein;Hydrolase;Lysosome;Membrane;Reference proteome;Secreted;Signal	unidimensional cell growth [GO:0009826]	cell wall [GO:0005618]; extracellular region [GO:0005576]; lysosomal membrane [GO:0005765]; plant-type cell wall [GO:0009505]; plasma membrane [GO:0005886]	beta-glucuronidase activity [GO:0004566]
CRO_102290			LIM domain-containing protein WLIM1 (Widely-expressed LIM protein 1) (AtWLIM1)	WLIM1_ARATH	67.38	141	42	2	512	931	39	176	4e-61	199	WLIM1_ARATH	Q94JX5		NEN1 At5g07710 MBK20.17	Arabidopsis thaliana (Mouse-ear cress)	468	Cytoplasm;Exonuclease;Hydrolase;Magnesium;Metal-binding;Nuclease;Nucleus;Reference proteome		cytoplasm [GO:0005737]; nucleus [GO:0005634]	3'-5' exonuclease activity [GO:0008408]; metal ion binding [GO:0046872]; nucleic acid binding [GO:0003676]
CRO_102605			MACPF domain-containing protein At1g14780	MACP1_ARATH	43.31	628	315	12	160	1983	12	618	8e-162	486	MACP1_ARATH	Q8L612		FH11 At3g05470 F22F7.8	Arabidopsis thaliana (Mouse-ear cress)	884	Membrane;Reference proteome;Signal;Transmembrane;Transmembrane helix		integral component of membrane [GO:0016021]	actin binding [GO:0003779]
CRO_102842			S-adenosylmethionine synthase 1 (AdoMet synthase 1) (EC 2.5.1.6) (Methionine adenosyltransferase 1) (MAT 1)	METK1_CATRO	99.75	393	1	0	61	1239	1	393	0	780	METK1_CATRO	Q96551		UGT74F2 GT SAGT1 SGT1 At2g43820 F18O19.7	Arabidopsis thaliana (Mouse-ear cress)	449	3D-structure;Glycosyltransferase;Reference proteome;Transferase	benzoate metabolic process [GO:0018874]; para-aminobenzoic acid metabolic process [GO:0046482]; positive regulation of seed germination [GO:0010030]; salicylic acid metabolic process [GO:0009696]	cytosol [GO:0005829]; intracellular membrane-bounded organelle [GO:0043231]	benzoic acid glucosyltransferase activity [GO:0052641]; nicotinate-O-glucosyltransferase activity [GO:0090704]; quercetin 3-O-glucosyltransferase activity [GO:0080043]; quercetin 7-O-glucosyltransferase activity [GO:0080044]; salicylic acid glucosyltransferase (ester-forming) activity [GO:0052639]; salicylic acid glucosyltransferase (glucoside-forming) activity [GO:0052640]; UDP-glucose:4-aminobe…
CRO_103319			Probable protein phosphatase 2C 55 (AtPP2C55) (EC 3.1.3.16)	P2C55_ARATH	48	250	122	3	124	873	217	458	3e-72	236	P2C55_ARATH	Q9SUK9			Ricinus communis (Castor bean)	90	Lipid-binding;Transport			fatty-acyl-CoA binding [GO:0000062]; lipid binding [GO:0008289]
CRO_103397			Clathrin light chain 1	CLC1_ARATH	63.44	186	66	1	304	855	56	241	1e-57	199	CLC1_ARATH	Q9SKU1		IPI1	Camptotheca acuminata (Happy tree)	235	Chlorophyll biosynthesis;Isomerase;Isoprene biosynthesis;Magnesium;Metal-binding;Photosynthesis	chlorophyll biosynthetic process [GO:0015995]; dimethylallyl diphosphate biosynthetic process [GO:0050992]; isoprenoid biosynthetic process [GO:0008299]; photosynthesis [GO:0015979]		hydrolase activity [GO:0016787]; isopentenyl-diphosphate delta-isomerase activity [GO:0004452]; metal ion binding [GO:0046872]
CRO_103785			Probable xyloglucan endotransglucosylase/hydrolase protein 25 (At-XTH25) (XTH-25) (EC 2.4.1.207)	XTH25_ARATH	59.4	266	100	1	86	883	27	284	1e-114	340	XTH25_ARATH	Q38907		At3g08680 F17O14.15	Arabidopsis thaliana (Mouse-ear cress)	640	ATP-binding;Leucine-rich repeat;Membrane;Nucleotide-binding;Phosphoprotein;Reference proteome;Repeat;Signal;Transmembrane;Transmembrane helix		cytosol [GO:0005829]; integral component of membrane [GO:0016021]; plant-type cell wall [GO:0009505]; plasma membrane [GO:0005886]; plasmodesma [GO:0009506]	ATP binding [GO:0005524]; protein kinase activity [GO:0004672]
CRO_105677			Receptor-like protein kinase HERK 1 (EC 2.7.11.-) (Protein HERCULES RECEPTOR KINASE 1)	HERK_ARATH	65.94	822	259	9	49	2484	20	830	0	1092	HERK_ARATH	Q9LX66		D6PKL2 PK5 At5g47750 MCA23.7	Arabidopsis thaliana (Mouse-ear cress)	586	ATP-binding;Auxin signaling pathway;Cell membrane;Kinase;Membrane;Nucleotide-binding;Reference proteome;Serine/threonine-protein kinase;Transferase	auxin-activated signaling pathway [GO:0009734]; basipetal auxin transport [GO:0010540]; phototropism [GO:0009638]; protein phosphorylation [GO:0006468]	cytoplasm [GO:0005737]; nucleolus [GO:0005730]; nucleus [GO:0005634]; plasma membrane [GO:0005886]	ATP binding [GO:0005524]; kinase activity [GO:0016301]; protein kinase activity [GO:0004672]; protein serine/threonine kinase activity [GO:0004674]
CRO_105921			Putative late blight resistance protein homolog R1A-6	R1A6_SOLDE	31.31	904	529	24	1561	4125	382	1242	1e-99	353	R1A6_SOLDE	Q6L438			Daucus carota (Wild carrot)	137	Membrane;Signal;Transmembrane;Transmembrane helix		integral component of membrane [GO:0016021]
CRO_105989			Cysteine-rich receptor-like protein kinase 25 (Cysteine-rich RLK25) (EC 2.7.11.-)	CRK25_ARATH	46.95	328	156	4	392	1363	312	625	2e-95	313	CRK25_ARATH	Q9M0X5		CYP72A1 CYP72 P450CR3	Catharanthus roseus (Madagascar periwinkle) (Vinca rosea)	524	Alkaloid metabolism;Heme;Iron;Membrane;Metal-binding;Monooxygenase;Oxidoreductase;Transmembrane;Transmembrane helix;Vacuole	alkaloid metabolic process [GO:0009820]	integral component of membrane [GO:0016021]; vacuolar membrane [GO:0005774]	heme binding [GO:0020037]; iron ion binding [GO:0005506]; monooxygenase activity [GO:0004497]; oxidoreductase activity, acting on paired donors, with incorporation or reduction of molecular oxygen [GO:0016705]; secologanin synthase activity [GO:0050616]
CRO_106413			Putative late blight resistance protein homolog R1A-6	R1A6_SOLDE	32.62	892	538	22	186	2801	392	1240	5e-100	348	R1A6_SOLDE	Q6L438		GAE3 At4g00110 F6N15.16	Arabidopsis thaliana (Mouse-ear cress)	430	Carbohydrate metabolism;Golgi apparatus;Isomerase;Membrane;NAD;Reference proteome;Transmembrane;Transmembrane helix	carbohydrate metabolic process [GO:0005975]	Golgi cisterna membrane [GO:0032580]; integral component of membrane [GO:0016021]; membrane [GO:0016020]	UDP-glucuronate 4-epimerase activity [GO:0050378]
CRO_106607			F-box protein At4g18380	FB237_ARATH	37.73	379	177	11	16	1029	20	380	8e-65	216	FB237_ARATH	O49508		YAB1 AFO AT FIL At2g45190 F4L23.30	Arabidopsis thaliana (Mouse-ear cress)	229	DNA-binding;Developmental protein;Metal-binding;Nucleus;Reference proteome;Zinc;Zinc-finger	abaxial cell fate specification [GO:0010158]; cell fate commitment [GO:0045165]; fruit development [GO:0010154]; inflorescence meristem growth [GO:0010450]; meristem structural organization [GO:0009933]; polarity specification of adaxial/abaxial axis [GO:0009944]; regulation of flower development [GO:0009909]; regulation of leaf development [GO:2000024]; regulation of shoot apical meristem develo…	nucleus [GO:0005634]	DNA binding [GO:0003677]; DNA-binding transcription factor activity [GO:0003700]; metal ion binding [GO:0046872]
CRO_107882			Coiled-coil domain-containing protein 25	CCD25_BOVIN	62.5	200	74	1	85	681	1	200	3e-75	234	CCD25_BOVIN	Q3SZX8		At4g28100 T13J8.210	Arabidopsis thaliana (Mouse-ear cress)	304	Cell membrane;GPI-anchor;Glycoprotein;Lipoprotein;Membrane;Reference proteome;Signal		anchored component of membrane [GO:0031225]; anchored component of plasma membrane [GO:0046658]; plasma membrane [GO:0005886]
CRO_108440			Deacetylvindoline O-acetyltransferase (EC 2.3.1.107) (Acetyl-coenzyme A:deacetylvindoline 4-O-acetyltransferase)	DAT_CATRO	53.1	435	174	10	19	1248	10	439	1e-139	414	DAT_CATRO	Q9ZTK5		SCRM BHLH116 EN45 ICE1 At3g26744 MDJ14.1 MLJ15.14	Arabidopsis thaliana (Mouse-ear cress)	494	Activator;Alternative splicing;Coiled coil;DNA-binding;Developmental protein;Isopeptide bond;Nucleus;Reference proteome;Stress response;Transcription;Transcription regulation;Ubl conjugation	abscisic acid-activated signaling pathway [GO:0009738]; endosperm development [GO:0009960]; negative regulation of transcription, DNA-templated [GO:0045892]; positive regulation of transcription, DNA-templated [GO:0045893]; regulation of abscisic acid biosynthetic process [GO:0010115]; response to cold [GO:0009409]; response to freezing [GO:0050826]; seed dormancy process [GO:0010162]; seed morph…	nucleus [GO:0005634]	core promoter sequence-specific DNA binding [GO:0001046]; DNA binding [GO:0003677]; DNA-binding transcription factor activity [GO:0003700]; protein dimerization activity [GO:0046983]; proximal promoter sequence-specific DNA binding [GO:0000987]; transcription regulatory region DNA binding [GO:0044212]
CRO_110219			Probable ADP-ribosylation factor GTPase-activating protein AGD11 (ARF GAP AGD11) (Protein ARF-GAP DOMAIN 11) (AtAGD11)	AGD11_ARATH	43.79	169	94	1	308	811	215	383	8e-38	145	AGD11_ARATH	Q8L7A4		At1g73710 F25P22.13	Arabidopsis thaliana (Mouse-ear cress)	991	Reference proteome;Repeat
CRO_110227			60S ribosomal protein L19-2	RL192_ARATH	66.28	172	58	0	5079	4564	1	172	1e-70	242	RL192_ARATH	Q9LUQ6		EXPB17 Os04g0530100 LOC_Os04g44780 OSJNBa0074L08.17 OSJNBa0081C01.5	Oryza sativa subsp. japonica (Rice)	278	Cell wall;Cell wall biogenesis/degradation;Disulfide bond;Membrane;Reference proteome;Secreted;Signal	cell wall organization [GO:0071555]; sexual reproduction [GO:0019953]; syncytium formation [GO:0006949]	cell wall [GO:0005618]; extracellular region [GO:0005576]; membrane [GO:0016020]; plasmodesma [GO:0009506]
CRO_110234			TPR repeat-containing thioredoxin TDX (HSP70-interacting protein 2) (AtHIP2) (Tetratricoredoxin) (AtTDX)	TDX_ARATH	57.64	399	125	5	1213	2340	1	378	1e-137	421	TDX_ARATH	Q8VWG7		QWRF2 At1g49890 F10F5.10 T18C15.4	Arabidopsis thaliana (Mouse-ear cress)	659	Reference proteome	centrosome cycle [GO:0007098]; spindle assembly [GO:0051225]	centrosome [GO:0005813]; cytoplasm [GO:0005737]; nuclear microtubule [GO:0005880]
CRO_110575			Protein ULTRAPETALA 1	ULT1_ARATH	74.67	225	56	1	228	902	14	237	2e-121	358	ULT1_ARATH	Q8GZA8		LTP2	Solanum pennellii (Tomato) (Lycopersicon pennellii)	114	Disulfide bond;Lipid-binding;Signal;Transport	lipid transport [GO:0006869]		lipid binding [GO:0008289]
CRO_110967			Probable indole-3-acetic acid-amido synthetase GH3.1 (EC 6.3.2.-) (Auxin-responsive GH3-like protein 1) (AtGH3-1)	GH31_ARATH	83.64	599	87	3	119	1912	1	589	0	1041	GH31_ARATH	O82333		rplO Mext_2182	Methylorubrum extorquens (strain PA1) (Methylobacterium extorquens)	169	RNA-binding;Ribonucleoprotein;Ribosomal protein;rRNA-binding	translation [GO:0006412]	large ribosomal subunit [GO:0015934]	rRNA binding [GO:0019843]; structural constituent of ribosome [GO:0003735]
CRO_100705			Expansin-A9 (AtEXPA9) (Alpha-expansin-9) (At-EXP9) (AtEx9) (Ath-ExpAlpha-1.10)	EXPA9_ARATH	63.83	141	38	1	16	438	131	258	2e-43	153	EXPA9_ARATH	Q9LZ99		EXPA9 EXP9 At5g02260 T1E22_20	Arabidopsis thaliana (Mouse-ear cress)	258	Cell wall;Cell wall biogenesis/degradation;Disulfide bond;Membrane;Reference proteome;Secreted;Signal	plant-type cell wall organization [GO:0009664]	cell wall [GO:0005618]; extracellular region [GO:0005576]; membrane [GO:0016020]
CRO_101070			GDSL esterase/lipase At1g28610 (EC 3.1.1.-) (Extracellular lipase At1g28610)	GDL10_ARATH	47.2	161	85	0	4	486	204	364	6e-50	173	GDL10_ARATH	Q9SHP6		At1g28610 F1K23.16	Arabidopsis thaliana (Mouse-ear cress)	383	Alternative splicing;Glycoprotein;Hydrolase;Lipid degradation;Lipid metabolism;Reference proteome;Secreted;Signal	lipid catabolic process [GO:0016042]	extracellular region [GO:0005576]	hydrolase activity, acting on ester bonds [GO:0016788]
CRO_102992			Piriformospora indica-insensitive protein 2	PII2_ARATH	51.37	401	159	6	673	1785	29	423	4e-111	346	PII2_ARATH	Q5PP26		PII-2 At1g13230 F3F19.26	Arabidopsis thaliana (Mouse-ear cress)	424	Cell membrane;Leucine-rich repeat;Membrane;Reference proteome;Repeat;Signal	response to symbiotic fungus [GO:0009610]; symbiotic process [GO:0044403]	plasma membrane [GO:0005886]
CRO_103408			Uncharacterized protein At4g19900	Y4990_ARATH	31.56	282	159	9	508	1314	355	615	3e-25	114	Y4990_ARATH	P0C8Q4		At4g19900 F18F4.6	Arabidopsis thaliana (Mouse-ear cress)	644	Reference proteome
CRO_105483			Probable carboxylesterase 18 (AtCXE18) (EC 3.1.1.1)	CXE18_ARATH	44.21	242	101	4	418	1062	96	330	5e-61	206	CXE18_ARATH	Q9LT10		CXE18 At5g23530 MQM1.21	Arabidopsis thaliana (Mouse-ear cress)	335	Acetylation;Hydrolase;Reference proteome;Serine esterase	catabolic process [GO:0009056]; pollen tube growth [GO:0009860]		carboxylic ester hydrolase activity [GO:0052689]; hydrolase activity [GO:0016787]; methyl indole-3-acetate esterase activity [GO:0080030]
CRO_105668			3-ketoacyl-CoA synthase 12 (KCS-12) (EC 2.3.1.199) (Very long-chain fatty acid condensing enzyme 12) (VLCFA condensing enzyme 12)	KCS12_ARATH	71.18	458	120	3	58	1395	19	476	0	691	KCS12_ARATH	Q9SIB2		KCS12 At2g28630 T8O18.8	Arabidopsis thaliana (Mouse-ear cress)	476	Acyltransferase;Endoplasmic reticulum;Reference proteome;Signal;Transferase	fatty acid biosynthetic process [GO:0006633]	endoplasmic reticulum [GO:0005783]; membrane [GO:0016020]	3-oxo-arachidoyl-CoA synthase activity [GO:0102336]; 3-oxo-cerotoyl-CoA synthase activity [GO:0102337]; 3-oxo-lignoceronyl-CoA synthase activity [GO:0102338]; very-long-chain 3-ketoacyl-CoA synthase activity [GO:0102756]
CRO_105946			Sugar transport protein 10 (Hexose transporter 10)	STP10_ARATH	69.65	458	139	0	3	1376	47	504	0	578	STP10_ARATH	Q9LT15		STP10 At3g19940 MPN9.19	Arabidopsis thaliana (Mouse-ear cress)	514	3D-structure;Membrane;Reference proteome;Sugar transport;Symport;Transmembrane;Transmembrane helix;Transport	cellular response to glucose stimulus [GO:0071333]	integral component of plasma membrane [GO:0005887]; plasma membrane [GO:0005886]	carbohydrate:proton symporter activity [GO:0005351]; D-glucose:proton symporter activity [GO:0055055]; galactose transmembrane transporter activity [GO:0005354]; hexose:proton symporter activity [GO:0009679]; mannose transmembrane transporter activity [GO:0015578]
CRO_110418			E3 ubiquitin-protein ligase ATL4 (EC 2.3.2.27) (Protein ARABIDOPSIS TOXICOS EN LEVADURA 4) (Protein ATL4) (RING-H2 finger X1a) (RING-H2 zinc finger protein ATL4) (RING-H2 zinc finger protein RHX1a) (RING-type E3 ubiquitin transferase ATL4)	ATL4_ARATH	46.56	247	120	5	343	1056	91	334	7e-53	183	ATL4_ARATH	Q9LY41		ATL4 RHX1A At3g60220 F27H5_10	Arabidopsis thaliana (Mouse-ear cress)	334	Membrane;Metal-binding;Reference proteome;Transferase;Transmembrane;Transmembrane helix;Ubl conjugation pathway;Zinc;Zinc-finger	protein ubiquitination [GO:0016567]	integral component of membrane [GO:0016021]	metal ion binding [GO:0046872]; ubiquitin protein ligase binding [GO:0031625]; ubiquitin-protein transferase activity [GO:0004842]
CRO_100953			Laccase-7 (EC 1.10.3.2) (Benzenediol:oxygen oxidoreductase 7) (Diphenol oxidase 7) (Urishiol oxidase 7)	LAC7_ARATH	61.99	534	177	6	82	1626	24	550	0	655	LAC7_ARATH	Q9SR40		LAC7 At3g09220 F3L24.9	Arabidopsis thaliana (Mouse-ear cress)	567	Apoplast;Copper;Glycoprotein;Lignin degradation;Metal-binding;Oxidoreductase;Reference proteome;Repeat;Secreted;Signal	iron ion homeostasis [GO:0055072]; iron ion transport [GO:0006826]; lignin catabolic process [GO:0046274]	apoplast [GO:0048046]; plasma membrane [GO:0005886]	copper ion binding [GO:0005507]; ferroxidase activity [GO:0004322]; hydroquinone:oxygen oxidoreductase activity [GO:0052716]
CRO_100958			Laccase-7 (EC 1.10.3.2) (Benzenediol:oxygen oxidoreductase 7) (Diphenol oxidase 7) (Urishiol oxidase 7)	LAC7_ARATH	59.89	526	187	8	67	1593	32	550	0	632	LAC7_ARATH	Q9SR40		LAC7 At3g09220 F3L24.9	Arabidopsis thaliana (Mouse-ear cress)	567	Apoplast;Copper;Glycoprotein;Lignin degradation;Metal-binding;Oxidoreductase;Reference proteome;Repeat;Secreted;Signal	iron ion homeostasis [GO:0055072]; iron ion transport [GO:0006826]; lignin catabolic process [GO:0046274]	apoplast [GO:0048046]; plasma membrane [GO:0005886]	copper ion binding [GO:0005507]; ferroxidase activity [GO:0004322]; hydroquinone:oxygen oxidoreductase activity [GO:0052716]
CRO_102365			Germin-like protein subfamily T member 1	GLT1_ARATH	51.23	203	86	4	52	645	25	219	1e-62	201	GLT1_ARATH	P92995		GLP1 GLP4 At1g18970 F14D16.12 F14D16_7	Arabidopsis thaliana (Mouse-ear cress)	220	Apoplast;Disulfide bond;Glycoprotein;Manganese;Metal-binding;Reference proteome;Secreted;Signal		apoplast [GO:0048046]; cell wall [GO:0005618]	manganese ion binding [GO:0030145]; nutrient reservoir activity [GO:0045735]
CRO_103075			Cytosolic sulfotransferase 16 (AtSOT16) (EC 2.8.2.24) (Aromatic desulfoglucosinolate sulfotransferase) (Desulfoglucosinolate sulfotransferase A) (AtST5a) (Protein CORONATINE INDUCED 7)	SOT16_ARATH	47.02	319	159	6	52	1002	24	334	1e-93	291	SOT16_ARATH	Q9C9D0		SOT16 CORI-7 ST5A At1g74100 F2P9.3	Arabidopsis thaliana (Mouse-ear cress)	338	Cytoplasm;Reference proteome;Transferase	glucosinolate biosynthetic process [GO:0019761]; response to jasmonic acid stimulus involved in jasmonic acid and ethylene-dependent systemic resistance [GO:0032260]	mitochondrion [GO:0005739]	desulfoglucosinolate sulfotransferase activity [GO:0047364]
CRO_105875			Polyneuridine-aldehyde esterase (EC 3.1.1.78) (Polyneuridine aldehyde esterase)	PNAE_RAUSE	43.53	255	137	4	209	961	11	262	6e-64	211	PNAE_RAUSE	Q9SE93		PNAE	Rauvolfia serpentina (Serpentine wood) (Ophioxylon serpentinum)	264	3D-structure;Alkaloid metabolism;Direct protein sequencing;Hydrolase;Serine esterase	alkaloid metabolic process [GO:0009820]		polyneuridine-aldehyde esterase activity [GO:0050529]
CRO_106970			Glutathione S-transferase U17 (AtGSTU17) (EC 2.5.1.18) (GST class-tau member 17) (Glutathione S-transferase 30) (Protein EARLY RESPONSIVE TO DEHYDRATION 9)	GSTUH_ARATH	53.24	216	97	3	10	654	2	214	3e-79	243	GSTUH_ARATH	Q9FUS8		GSTU17 ERD9 GST30 GST30B At1g10370 F14N23.26	Arabidopsis thaliana (Mouse-ear cress)	227	Cytoplasm;Detoxification;Growth regulation;Reference proteome;Stress response;Transferase	de-etiolation [GO:0009704]; glutathione metabolic process [GO:0006749]; lateral root development [GO:0048527]; negative regulation of response to water deprivation [GO:0080148]; regulation of growth [GO:0040008]; response to growth hormone [GO:0060416]; response to karrikin [GO:0080167]; response to salt stress [GO:0009651]; toxin catabolic process [GO:0009407]	chloroplast [GO:0009507]; cytoplasm [GO:0005737]; cytosol [GO:0005829]	glutathione transferase activity [GO:0004364]
CRO_107001			Purine permease 3 (AtPUP3)	PUP3_ARATH	49.07	322	162	1	94	1053	10	331	2e-94	293	PUP3_ARATH	Q9FZ95		PUP3 At1g28220 F3H9.12	Arabidopsis thaliana (Mouse-ear cress)	351	Membrane;Reference proteome;Transmembrane;Transmembrane helix;Transport	purine nucleobase transport [GO:0006863]	integral component of membrane [GO:0016021]; membrane [GO:0016020]	purine nucleobase transmembrane transporter activity [GO:0005345]; purine nucleoside transmembrane transporter activity [GO:0015211]
CRO_107550			Cannabidiolic acid synthase (EC 1.21.3.8) (CBDA synthase)	CBDAS_CANSA	41.95	522	257	8	58	1509	24	537	9e-133	403	CBDAS_CANSA	A6P6V9		CBDAS	Cannabis sativa (Hemp) (Marijuana)	544	Apoplast;Direct protein sequencing;Disulfide bond;FAD;Flavoprotein;Glycoprotein;Oxidoreductase;Secreted;Signal		apoplast [GO:0048046]	cannabidiolate synthase activity [GO:0102779]; FAD binding [GO:0071949]
CRO_108165			Peroxidase 5 (EC 1.11.1.7)	PER5_VITVI	56.29	302	129	2	40	945	30	328	2e-108	325	PER5_VITVI	A7QEU4		GSVIVT00037159001 LOC100264145	Vitis vinifera (Grape)	329	Calcium;Direct protein sequencing;Disulfide bond;Glycoprotein;Heme;Hydrogen peroxide;Iron;Metal-binding;Oxidoreductase;Peroxidase;Pyrrolidone carboxylic acid;Secreted;Signal	hydrogen peroxide catabolic process [GO:0042744]; response to oxidative stress [GO:0006979]	extracellular region [GO:0005576]	heme binding [GO:0020037]; metal ion binding [GO:0046872]; peroxidase activity [GO:0004601]
CRO_110738			Putative pectinesterase 11 (PE 11) (EC 3.1.1.11) (Pectin methylesterase 11) (AtPME11)	PME11_ARATH	52.04	294	88	3	118	843	47	339	2e-104	315	PME11_ARATH	Q9SIJ9		PME11 ARATH11 At2g21610 F2G1.12	Arabidopsis thaliana (Mouse-ear cress)	352	Aspartyl esterase;Glycoprotein;Hydrolase;Membrane;Reference proteome;Transmembrane;Transmembrane helix	cell wall modification [GO:0042545]; pectin catabolic process [GO:0045490]	integral component of membrane [GO:0016021]	aspartyl esterase activity [GO:0045330]; pectinesterase activity [GO:0030599]
CRO_110750			Probable LRR receptor-like serine/threonine-protein kinase At2g16250 (EC 2.7.11.1)	Y2165_ARATH	43.14	153	68	6	31	435	657	808	2e-22	98.2	Y2165_ARATH	C0LGK4		At2g16250 F16F14.25	Arabidopsis thaliana (Mouse-ear cress)	915	ATP-binding;Glycoprotein;Kinase;Leucine-rich repeat;Membrane;Nucleotide-binding;Receptor;Reference proteome;Repeat;Serine/threonine-protein kinase;Signal;Transferase;Transmembrane;Transmembrane helix		integral component of membrane [GO:0016021]; plant-type cell wall [GO:0009505]; plasma membrane [GO:0005886]; plasmodesma [GO:0009506]	ATP binding [GO:0005524]; protein serine/threonine kinase activity [GO:0004674]
