# Supplementary material for: Developmental Methylome of the Medicinal Plant Catharanthus roseus Unravels the Tissue-Specific Control of the Monoterpene Indole Alkaloid Pathway by DNA Methylation
Source: Int J Mol Sci. 2020 Aug 21;21(17):6028. doi: 10.3390/ijms21176028 (PMC7503379; doi:10.3390/ijms21176028)
Supplement: Supplementary file 1 [file ijms-21-06028-s001.zip › supplementary_material/SupplTable2.xlsx]

## Sheet: 200526_annot_DMR_diffexp_by_comp
chr	Comp	V1	V2.x	Protein names	V2.y	V3	V4	V5	V6	V7	V8	V9	V10	V11	V12	yourlist:M202002138471C63D39733769F8E060B506551E127B66B15	Entry		Gene names	Organism	Length	Keywords	Gene ontology (biological process)	Gene ontology (cellular component)	Gene ontology (molecular function)
CRO_101331	ARoo_YLea	-0.371968827885997	-2.65369532826043	Subtilisin-like protease SBT3.3 (EC 3.4.21.-) (Subtilase subfamily 3 member 3) (AtSBT3.3)	SBT33_ARATH	52.06	678	272	9	4	1887	93	767	0	621	SBT33_ARATH	Q9MAP5		SBT3.3 At1g32960 F9L11.13	Arabidopsis thaliana (Mouse-ear cress)	777	Extracellular matrix;Glycoprotein;Hydrolase;Plant defense;Protease;Reference proteome;Secreted;Serine protease;Signal;Zymogen	induced systemic resistance [GO:0009682]	extracellular matrix [GO:0031012]; extracellular space [GO:0005615]; plant-type cell wall [GO:0009505]	serine-type endopeptidase activity [GO:0004252]
CRO_106489	ARoo_YLea	-0.354883207179747	-1.55374472591306	Solanesyl diphosphate synthase 2, chloroplastic (AtSPS2) (EC 2.5.1.85) (All-trans-nonaprenyl-diphosphate synthase 2 (geranylgeranyl-diphosphate specific))	SPS2_ARATH	70.22	413	118	3	343	1578	1	409	0	542	SPS2_ARATH	Q76FS5		SPS2 SPPS At1g17050 F20D23.25	Arabidopsis thaliana (Mouse-ear cress)	417	Chloroplast;Isoprene biosynthesis;Magnesium;Metal-binding;Plastid;Reference proteome;Stress response;Transferase;Transit peptide	isoprenoid biosynthetic process [GO:0008299]; plastoquinone biosynthetic process [GO:0010236]	chloroplast [GO:0009507]; chloroplast stroma [GO:0009570]; plastid [GO:0009536]	all-trans-nonaprenyl-diphosphate synthase (geranylgeranyl-diphosphate specific) activity [GO:0052924]; metal ion binding [GO:0046872]; trans-octaprenyltranstransferase activity [GO:0050347]
CRO_102929	ARoo_YLea	-0.347214520180528	3.36104037770616	Transcription factor BEE 3 (Basic helix-loop-helix protein 50) (AtbHLH50) (bHLH 50) (Protein Brassinosteroid enhanced expression 3) (Transcription factor EN 76) (bHLH transcription factor bHLH050)	BEE3_ARATH	54.42	215	82	8	163	780	46	253	2e-56	189	BEE3_ARATH	Q8GWK7		BEE3 BHLH50 EN76 At1g73830 F25P22.25	Arabidopsis thaliana (Mouse-ear cress)	261	Alternative splicing;DNA-binding;Nucleus;Reference proteome;Transcription;Transcription regulation	regulation of transcription, DNA-templated [GO:0006355]; transcription, DNA-templated [GO:0006351]	nucleus [GO:0005634]	DNA-binding transcription factor activity [GO:0003700]; protein dimerization activity [GO:0046983]; sequence-specific DNA binding [GO:0043565]
CRO_100503	ARoo_YLea	-0.333066770058465	4.38413789513839	WAT1-related protein At2g37460	WTR13_ARATH	62.16	370	132	3	864	1961	7	372	2e-155	479	WTR13_ARATH	Q9ZUS1		At2g37460 F3G5.25	Arabidopsis thaliana (Mouse-ear cress)	380	Membrane;Reference proteome;Repeat;Transmembrane;Transmembrane helix		integral component of membrane [GO:0016021]; plasma membrane [GO:0005886]	transmembrane transporter activity [GO:0022857]
CRO_100072	ARoo_YLea	-0.321967271647972	1.91997631514684	Heptahelical transmembrane protein 1 (PAQR family protein HHP1)	HHP1_ARATH	55.9	322	100	4	244	1209	53	332	3e-117	353	HHP1_ARATH	Q93ZH9		HHP1 At5g20270 F5O24.160	Arabidopsis thaliana (Mouse-ear cress)	332	Membrane;Reference proteome;Stress response;Transmembrane;Transmembrane helix	negative regulation of abscisic acid-activated signaling pathway [GO:0009788]; response to hormone [GO:0009725]; response to salt stress [GO:0009651]; response to sucrose [GO:0009744]	integral component of membrane [GO:0016021]	signaling receptor activity [GO:0038023]
CRO_103884	ARoo_YLea	-0.315333535098072	12.6272380676287	Cytochrome P450 CYP72A219 (EC 1.14.-.-) (Cytochrome P450 CYP72A129)	C7A29_PANGI	58.61	517	214	0	173	1723	1	517	0	600	C7A29_PANGI	H2DH21			Panax ginseng (Korean ginseng)	518	Heme;Iron;Membrane;Metal-binding;Monooxygenase;Oxidoreductase;Transmembrane;Transmembrane helix		integral component of membrane [GO:0016021]	heme binding [GO:0020037]; iron ion binding [GO:0005506]; monooxygenase activity [GO:0004497]; oxidoreductase activity, acting on paired donors, with incorporation or reduction of molecular oxygen [GO:0016705]
CRO_105651	ARoo_YLea	-0.304666298522542	8.4331781812157	Aquaporin TIP1-3 (Gamma-tonoplast intrinsic protein 3) (Gamma-TIP3) (Tonoplast intrinsic protein 1-3) (AtTIP1;3)	TIP13_ARATH	79.76	252	51	0	59	814	1	252	4e-142	410	TIP13_ARATH	O82598		TIP1-3 At4g01470 F11O4.1	Arabidopsis thaliana (Mouse-ear cress)	252	Acetylation;Membrane;Reference proteome;Repeat;Stress response;Transmembrane;Transmembrane helix;Transport;Vacuole	urea transport [GO:0015840]; water transport [GO:0006833]	integral component of membrane [GO:0016021]; vacuolar membrane [GO:0005774]	urea transmembrane transporter activity [GO:0015204]; water channel activity [GO:0015250]
CRO_106941	ARoo_YLea	-0.300926658019144	2.66758324825798	Phospho-2-dehydro-3-deoxyheptonate aldolase 1, chloroplastic (EC 2.5.1.54) (3-deoxy-D-arabino-heptulosonate 7-phosphate synthase 1) (DAHP synthase 1) (Phospho-2-keto-3-deoxyheptonate aldolase 1)	AROF_SOLTU	83.83	532	80	4	67	1659	10	536	0	870	AROF_SOLTU	P21357		SHKA ARO1	Solanum tuberosum (Potato)	538	Amino-acid biosynthesis;Aromatic amino acid biosynthesis;Chloroplast;Direct protein sequencing;Plastid;Reference proteome;Transferase;Transit peptide	aromatic amino acid family biosynthetic process [GO:0009073]; chorismate biosynthetic process [GO:0009423]	chloroplast [GO:0009507]	3-deoxy-7-phosphoheptulonate synthase activity [GO:0003849]
CRO_103010	ARoo_YLea	-0.288322715683239	-1.51588014518798	Tetraspanin-8	TET8_ARATH	48.84	172	80	3	2110	1616	90	260	9e-45	166	TET8_ARATH	Q8S8Q6		TET8 At2g23810 F27L4.1	Arabidopsis thaliana (Mouse-ear cress)	273	Glycoprotein;Membrane;Reference proteome;Transmembrane;Transmembrane helix	defense response to Gram-negative bacterium [GO:0050829]	Golgi apparatus [GO:0005794]; integral component of membrane [GO:0016021]; plasma membrane [GO:0005886]; plasmodesma [GO:0009506]; vacuole [GO:0005773]
CRO_101317	ARoo_YLea	-0.287594993003801	4.35000473875368	Flavone synthase (EC 1.14.20.5) (Flavone synthase I)	FNSI_PETCR	34.82	336	207	6	31	1011	1	333	4e-66	223	FNSI_PETCR	Q7XZQ8		FNSI	Petroselinum crispum (Parsley) (Petroselinum hortense)	365	Cytoplasm;Flavonoid biosynthesis;Iron;Metal-binding;Oxidoreductase;Vitamin C		cytoplasm [GO:0005737]	flavone synthase activity [GO:0033759]; L-ascorbic acid binding [GO:0031418]; metal ion binding [GO:0046872]
CRO_102565	ARoo_YLea	-0.277030757567812	-1.46156071918058	Cytochrome b561 and DOMON domain-containing protein At3g25290 (Protein b561A.tha3)	B561C_ARATH	53.12	369	161	5	287	1357	22	390	4e-127	382	B561C_ARATH	Q9LSE7		At3g25290 MJL12_25	Arabidopsis thaliana (Mouse-ear cress)	393	Electron transport;Heme;Iron;Membrane;Metal-binding;Reference proteome;Signal;Transmembrane;Transmembrane helix;Transport	oxidation-reduction process [GO:0055114]	integral component of membrane [GO:0016021]; plasma membrane [GO:0005886]; plasmodesma [GO:0009506]	metal ion binding [GO:0046872]
CRO_102962	ARoo_YLea	-0.271929803126828	-2.04220762684508	Protein ASPARTIC PROTEASE IN GUARD CELL 1 (AtASPG1) (EC 3.4.23.-)	ASPG1_ARATH	56.59	463	194	4	103	1470	38	500	2e-180	523	ASPG1_ARATH	Q9LS40		ASPG1 At3g18490 MYF24.22	Arabidopsis thaliana (Mouse-ear cress)	500	Aspartyl protease;DNA-binding;Disulfide bond;Endoplasmic reticulum;Hydrolase;Protease;Reference proteome;Signal	protein catabolic process [GO:0030163]; proteolysis [GO:0006508]; response to abscisic acid [GO:0009737]; response to water deprivation [GO:0009414]; systemic acquired resistance [GO:0009627]	endoplasmic reticulum [GO:0005783]	aspartic-type endopeptidase activity [GO:0004190]; aspartic-type peptidase activity [GO:0070001]; DNA binding [GO:0003677]
CRO_102434	ARoo_YLea	-0.268472609252695	-3.25837149356712	Triose phosphate/phosphate translocator, chloroplastic (cTPT) (E29) (p36)	TPT_SPIOL	78.11	402	85	1	81	1286	1	399	0	597	TPT_SPIOL	P11869			Spinacia oleracea (Spinach)	404	Chloroplast;Direct protein sequencing;Membrane;Plastid;Transit peptide;Transmembrane;Transmembrane helix;Transport		chloroplast membrane [GO:0031969]; integral component of membrane [GO:0016021]	transmembrane transporter activity [GO:0022857]
CRO_101558	ARoo_YLea	-0.256064809117402	6.11941357134011	Probable WRKY transcription factor 41 (WRKY DNA-binding protein 41)	WRK41_ARATH	45.18	197	99	2	4	567	7	203	4e-43	157	WRK41_ARATH	Q8H0Y8		WRKY41 At4g11070 F2P3.16 T22B4.50	Arabidopsis thaliana (Mouse-ear cress)	313	Alternative splicing;DNA-binding;Nucleus;Reference proteome;Transcription;Transcription regulation		nucleus [GO:0005634]	DNA-binding transcription factor activity [GO:0003700]; sequence-specific DNA binding [GO:0043565]; transcription regulatory region DNA binding [GO:0044212]
CRO_106729	ARoo_YLea	-0.247066281731074	-1.63678075579286	Sulfate transporter 1.3	SUT13_ARATH	75.69	654	154	1	13	1959	2	655	0	979	SUT13_ARATH	Q9FEP7		SULTR1;3 At1g22150 F2E2.22	Arabidopsis thaliana (Mouse-ear cress)	656	Membrane;Reference proteome;Sulfate transport;Symport;Transmembrane;Transmembrane helix;Transport		integral component of plasma membrane [GO:0005887]	anion:anion antiporter activity [GO:0015301]; secondary active sulfate transmembrane transporter activity [GO:0008271]; symporter activity [GO:0015293]
CRO_104555	ARoo_YLea	-0.126081552650894	-6.69439274737477	Photosystem II CP43 reaction center protein (PSII 43 kDa protein) (Protein CP-43)	PSBC_GUIAB	76.92	78	11	1	223	456	10	80	2e-29	115	PSBC_GUIAB	B2LMI9		psbC GuabCp017	Guizotia abyssinica (Niger) (Ramtilla)	473	Acetylation;Chlorophyll;Chloroplast;Chromophore;Manganese;Membrane;Metal-binding;Phosphoprotein;Photosynthesis;Photosystem II;Plastid;Thylakoid;Transmembrane;Transmembrane helix	photosynthetic electron transport in photosystem II [GO:0009772]; protein-chromophore linkage [GO:0018298]	chloroplast thylakoid membrane [GO:0009535]; integral component of membrane [GO:0016021]; photosystem II [GO:0009523]	chlorophyll binding [GO:0016168]; electron transporter, transferring electrons within the cyclic electron transport pathway of photosynthesis activity [GO:0045156]; metal ion binding [GO:0046872]
CRO_102660	ARoo_YLea	0.286331916804432	2.00161062172753	RING-H2 finger protein ATL70 (EC 2.3.2.27) (RING-type E3 ubiquitin transferase ATL70)	ATL70_ARATH	38.85	139	78	2	37	450	61	193	1e-24	100	ATL70_ARATH	Q8RX29		ATL70 At2g35910 F11F19.18	Arabidopsis thaliana (Mouse-ear cress)	217	Membrane;Metal-binding;Reference proteome;Transferase;Transmembrane;Transmembrane helix;Ubl conjugation pathway;Zinc;Zinc-finger	protein ubiquitination [GO:0016567]	integral component of membrane [GO:0016021]	metal ion binding [GO:0046872]; transferase activity [GO:0016740]
CRO_103047	ARoo_YLea	0.292365078309911	-4.05475615948701	Tropinone reductase homolog At1g07440 (EC 1.1.1.-)	TRNH1_ARATH	50.17	297	108	2	19	909	6	262	1e-88	283	TRNH1_ARATH	P0DKI3		At1g07440 F22G5.16 F22G5.20 F22G5.39	Arabidopsis thaliana (Mouse-ear cress)	266	3D-structure;Alternative splicing;NADP;Oxidoreductase;Reference proteome			oxidoreductase activity [GO:0016491]
CRO_107824	Flow_ARoo	-0.369227515050471	1.7054143993257	Acyl-CoA-binding protein (ACBP)	ACBP_RICCO	85.54	83	12	0	925	1173	3	85	6e-40	144	ACBP_RICCO	O04066			Ricinus communis (Castor bean)	90	Lipid-binding;Transport			fatty-acyl-CoA binding [GO:0000062]; lipid binding [GO:0008289]
CRO_110253	Flow_ARoo	-0.356510384539046	1.64803128029004	Magnesium protoporphyrin IX methyltransferase, chloroplastic (EC 2.1.1.11)	CHLM_ARATH	75.45	277	57	2	204	1034	44	309	2e-140	414	CHLM_ARATH	Q9SW18		CHLM At4g25080 F13M23.220	Arabidopsis thaliana (Mouse-ear cress)	312	Alternative splicing;Chlorophyll biosynthesis;Chloroplast;Membrane;Methyltransferase;Plastid;Reference proteome;S-adenosyl-L-methionine;Thylakoid;Transferase;Transit peptide	chlorophyll biosynthetic process [GO:0015995]; methylation [GO:0032259]	chloroplast [GO:0009507]; chloroplast envelope [GO:0009941]; chloroplast membrane [GO:0031969]; chloroplast thylakoid [GO:0009534]; chloroplast thylakoid membrane [GO:0009535]; cytosol [GO:0005829]	magnesium protoporphyrin IX methyltransferase activity [GO:0046406]
CRO_103408	Flow_ARoo	-0.33438580291334	5.74774547384603	Uncharacterized protein At4g19900	Y4990_ARATH	31.56	282	159	9	508	1314	355	615	3e-25	114	Y4990_ARATH	P0C8Q4		At4g19900 F18F4.6	Arabidopsis thaliana (Mouse-ear cress)	644	Reference proteome
CRO_104052	Flow_ARoo	-0.323761649555331	2.03997882692184	Transcription factor TCP10	TCP10_ARATH	91.89	74	6	0	43	264	14	87	1e-40	151	TCP10_ARATH	O82277		TCP10 At2g31070 T16B12.12	Arabidopsis thaliana (Mouse-ear cress)	361	DNA-binding;Developmental protein;Nucleus;Reference proteome;Transcription;Transcription regulation	cell differentiation [GO:0030154]; leaf development [GO:0048366]; leaf morphogenesis [GO:0009965]; leaf senescence [GO:0010150]; positive regulation of development, heterochronic [GO:0045962]; regulation of secondary shoot formation [GO:2000032]; regulation of shoot system development [GO:0048831]; regulation of transcription, DNA-templated [GO:0006355]	nucleus [GO:0005634]	DNA-binding transcription factor activity [GO:0003700]; sequence-specific DNA binding [GO:0043565]
CRO_102256	Flow_ARoo	-0.323728761975894	1.66986384422925	RING-H2 finger protein ATL46 (EC 2.3.2.27) (RING-type E3 ubiquitin transferase ATL46)	ATL46_ARATH	45.82	299	130	8	88	915	67	356	2e-66	219	ATL46_ARATH	Q9FL07		ATL46 At5g40250 MSN9.150 MSN9.16	Arabidopsis thaliana (Mouse-ear cress)	376	Membrane;Metal-binding;Reference proteome;Transferase;Transmembrane;Transmembrane helix;Ubl conjugation pathway;Zinc;Zinc-finger	protein ubiquitination [GO:0016567]	integral component of membrane [GO:0016021]	metal ion binding [GO:0046872]; transferase activity [GO:0016740]; ubiquitin protein ligase binding [GO:0031625]
CRO_106931	Flow_ARoo	-0.313062134045635	5.93622272334156	7-deoxyloganetin glucosyltransferase (EC 2.4.1.324) (Iridoid 1-O-glucosyltransferase) (UDP-glucose glucosyltransferase 6) (CrUGT6) (UDP-glycosyltransferase 85A23)	UGT6_CATRO	64.9	490	167	4	75	1538	1	487	0	649	UGT6_CATRO	F8WLS6		UGT85A23 UGT6	Catharanthus roseus (Madagascar periwinkle) (Vinca rosea)	487	Transferase	(-)-secologanin biosynthetic process [GO:1900994]		UDP-glucosyltransferase activity [GO:0035251]
CRO_103167	Flow_ARoo	-0.304395332879105	-1.78351745834483	Probable receptor-like serine/threonine-protein kinase At5g57670 (EC 2.7.11.1)	Y5576_ARATH	55.82	292	128	1	173	1048	241	531	9e-117	360	Y5576_ARATH	Q5XF57		At5g57670 MRI1.2	Arabidopsis thaliana (Mouse-ear cress)	579	ATP-binding;Alternative splicing;Kinase;Nucleotide-binding;Phosphoprotein;Reference proteome;Serine/threonine-protein kinase;Transferase	protein phosphorylation [GO:0006468]	plasma membrane [GO:0005886]	ATP binding [GO:0005524]; transmembrane receptor protein serine/threonine kinase activity [GO:0004675]
CRO_110531	Flow_ARoo	-0.292918343096606	3.93888078448445	Putative cyclin-D6-1 (G1/S-specific cyclin-D6-1) (CycD6;1)	CCD61_ARATH	45.07	304	125	10	1	810	1	296	4e-59	199	CCD61_ARATH	Q9ZR04		CYCD6-1 At4g03270 F4C21.20	Arabidopsis thaliana (Mouse-ear cress)	302	Cell cycle;Cell division;Cyclin;Reference proteome	cell division [GO:0051301]; mitotic cell cycle phase transition [GO:0044772]; protein phosphorylation [GO:0006468]; regulation of cyclin-dependent protein serine/threonine kinase activity [GO:0000079]	cyclin-dependent protein kinase holoenzyme complex [GO:0000307]; cytoplasm [GO:0005737]; nucleus [GO:0005634]	cyclin-dependent protein serine/threonine kinase regulator activity [GO:0016538]; protein kinase binding [GO:0019901]
CRO_106664	Flow_ARoo	-0.269299733149483	7.13063708691747	Laccase-15 (EC 1.10.3.2) (Benzenediol:oxygen oxidoreductase 15) (Diphenol oxidase 15) (Protein TRANSPARENT TESTA 10) (Urishiol oxidase 15)	LAC15_ARATH	56.27	542	225	8	173	1777	17	553	0	638	LAC15_ARATH	Q84J37		TT10 LAC15 At5g48100 MDN11.18	Arabidopsis thaliana (Mouse-ear cress)	565	Apoplast;Copper;Glycoprotein;Lignin degradation;Metal-binding;Oxidoreductase;Reference proteome;Repeat;Secreted;Signal	iron ion homeostasis [GO:0055072]; iron ion transport [GO:0006826]; lignin biosynthetic process [GO:0009809]; lignin catabolic process [GO:0046274]; proanthocyanidin biosynthetic process [GO:0010023]; response to copper ion [GO:0046688]	apoplast [GO:0048046]; plasma membrane [GO:0005886]	copper ion binding [GO:0005507]; ferroxidase activity [GO:0004322]; hydroquinone:oxygen oxidoreductase activity [GO:0052716]
CRO_110248	Flow_ARoo	-0.266229005741228	6.04235458297802	Transcription factor ICE1 (Basic helix-loop-helix protein 116) (AtbHLH116) (bHLH 116) (Inducer of CBF expression 1) (Transcription factor EN 45) (Transcription factor SCREAM) (bHLH transcription factor bHLH116)	ICE1_ARATH	60.62	325	86	4	931	1905	212	494	2e-102	330	ICE1_ARATH	Q9LSE2		SCRM BHLH116 EN45 ICE1 At3g26744 MDJ14.1 MLJ15.14	Arabidopsis thaliana (Mouse-ear cress)	494	Activator;Alternative splicing;Coiled coil;DNA-binding;Developmental protein;Isopeptide bond;Nucleus;Reference proteome;Stress response;Transcription;Transcription regulation;Ubl conjugation	abscisic acid-activated signaling pathway [GO:0009738]; endosperm development [GO:0009960]; negative regulation of transcription, DNA-templated [GO:0045892]; positive regulation of transcription, DNA-templated [GO:0045893]; regulation of abscisic acid biosynthetic process [GO:0010115]; response to cold [GO:0009409]; response to freezing [GO:0050826]; seed dormancy process [GO:0010162]; seed morph…	nucleus [GO:0005634]	core promoter sequence-specific DNA binding [GO:0001046]; DNA binding [GO:0003677]; DNA-binding transcription factor activity [GO:0003700]; protein dimerization activity [GO:0046983]; proximal promoter sequence-specific DNA binding [GO:0000987]; transcription regulatory region DNA binding [GO:0044212]
CRO_102366	Flow_ARoo	-0.240300485102958	5.46953483231326	Transcription factor bHLH79 (Basic helix-loop-helix protein 79) (AtbHLH79) (bHLH 79) (Transcription factor EN 81) (bHLH transcription factor bHLH079)	BH079_ARATH	57.19	285	111	7	290	1123	1	281	2e-80	256	BH079_ARATH	Q9LV17		BHLH79 EN81 At5g62610 MRG21.2	Arabidopsis thaliana (Mouse-ear cress)	281	DNA-binding;Nucleus;Reference proteome;Transcription;Transcription regulation	regulation of transcription, DNA-templated [GO:0006355]	nucleus [GO:0005634]	DNA-binding transcription factor activity [GO:0003700]; protein dimerization activity [GO:0046983]; sequence-specific DNA binding [GO:0043565]; transcription regulatory region DNA binding [GO:0044212]
CRO_110047	Flow_ARoo	-0.216179740508034	-3.85535819783077	21 kDa protein (1.2 protein)	21KD_DAUCA	36.53	167	103	3	133	633	29	192	1e-31	119	21KD_DAUCA	P17407			Daucus carota (Wild carrot)	193	Signal			enzyme inhibitor activity [GO:0004857]
CRO_103201	Flow_ARoo	-0.194737809747589	2.45239171674942	Transcription factor bHLH130 (Basic helix-loop-helix protein 130) (AtbHLH130) (bHLH 130) (Transcription factor EN 69) (bHLH transcription factor bHLH130)	BH130_ARATH	55.49	173	41	5	1245	1718	200	351	2e-43	164	BH130_ARATH	Q66GR3		BHLH130 EN69 At2g42280 T24P15.19	Arabidopsis thaliana (Mouse-ear cress)	359	Alternative splicing;DNA-binding;Nucleus;Phosphoprotein;Reference proteome;Transcription;Transcription regulation	photoperiodism, flowering [GO:0048573]; regulation of transcription, DNA-templated [GO:0006355]	nucleus [GO:0005634]	DNA binding [GO:0003677]; DNA-binding transcription activator activity, RNA polymerase II-specific [GO:0001228]; DNA-binding transcription factor activity [GO:0003700]; protein dimerization activity [GO:0046983]
CRO_101948	Flow_ARoo	-0.166216088034684	-5.29572007813705	Thymidine kinase (EC 2.7.1.21)	KITH_ORYSJ	73.54	189	49	1	135	698	67	255	4e-100	302	KITH_ORYSJ	O81263		TK Os03g0113100 LOC_Os03g02200 OSJNBa0090O10.3	Oryza sativa subsp. japonica (Rice)	271	ATP-binding;Alternative splicing;DNA synthesis;Kinase;Metal-binding;Nucleotide-binding;Reference proteome;Transferase;Zinc	DNA biosynthetic process [GO:0071897]; DNA metabolic process [GO:0006259]; thymidine metabolic process [GO:0046104]		ATP binding [GO:0005524]; metal ion binding [GO:0046872]; thymidine kinase activity [GO:0004797]
CRO_107613	Flow_ARoo	-0.160531372091378	5.90183038399399	Linolenate hydroperoxide lyase, chloroplastic (EC 4.2.99.-) (Cytochrome P450 74B2) (Hydroperoxide lyase 1)	C74B2_ARATH	55.72	472	190	4	128	1537	38	492	2e-179	520	C74B2_ARATH	Q9ZSY9		CYP74B2 HPL1	Arabidopsis thaliana (Mouse-ear cress)	492	Chloroplast;Heme;Iron;Lyase;Metal-binding;Plastid;Transit peptide	green leaf volatile biosynthetic process [GO:0010597]	chloroplast [GO:0009507]	heme binding [GO:0020037]; iron ion binding [GO:0005506]; lyase activity [GO:0016829]; monooxygenase activity [GO:0004497]; oxidoreductase activity, acting on paired donors, with incorporation or reduction of molecular oxygen [GO:0016705]
CRO_106917	Flow_ARoo	0.177305256214747	1.56126674353821	Protein ROOT PRIMORDIUM DEFECTIVE 1	RPD1_ARATH	29.66	290	180	11	295	1104	75	360	2e-23	104	RPD1_ARATH	Q689D6		RPD1 At4g33495 F17M5	Arabidopsis thaliana (Mouse-ear cress)	409	Reference proteome	lateral root morphogenesis [GO:0010102]; negative regulation of cell population proliferation [GO:0008285]
CRO_110433	Flow_ARoo	0.18023182494622	3.4054055191322	Haloacid dehalogenase-like hydrolase domain-containing protein Sgpp (EC 3.1.3.-) (Subclass I phosphosugar phosphatase) (AtSgpp)	SGGP_ARATH	54.44	270	90	2	349	1158	8	244	3e-92	286	SGGP_ARATH	Q9ZVJ5		SGPP At2g38740 T6A23.6	Arabidopsis thaliana (Mouse-ear cress)	244	Hydrolase;Magnesium;Metal-binding;Reference proteome		cytosol [GO:0005829]; plasma membrane [GO:0005886]	metal ion binding [GO:0046872]; sugar-phosphatase activity [GO:0050308]
CRO_106940	Flow_ARoo	0.199116732528148	1.84177024130457	Protein EXORDIUM-like 2	EXOL2_ARATH	58.7	247	93	4	103	822	24	268	1e-94	301	EXOL2_ARATH	Q9FE06		EXL2 At5g64260 MSJ1.10	Arabidopsis thaliana (Mouse-ear cress)	305	Apoplast;Glycoprotein;Reference proteome;Secreted;Signal	cellular response to hypoxia [GO:0071456]	apoplast [GO:0048046]; cell wall [GO:0005618]; cytosol [GO:0005829]; extracellular space [GO:0005615]; Golgi apparatus [GO:0005794]; plant-type cell wall [GO:0009505]; plasmodesma [GO:0009506]; plastid [GO:0009536]
CRO_106726	Flow_ARoo	0.20006308376034	1.33106010201101	Acetyl-CoA carboxylase 1 (AtACC1) (EC 6.4.1.2) (Protein EMBRYO DEFECTIVE 22) (Protein GURKE) (Protein PASTICCINO 3) [Includes: Biotin carboxylase (EC 6.3.4.14)]	ACC1_ARATH	75.99	2362	447	11	392	7450	3	2253	0	3605	ACC1_ARATH	Q38970		ACC1 EMB22 GK PAS3 At1g36160 F15C21.1	Arabidopsis thaliana (Mouse-ear cress)	2254	ATP-binding;Allosteric enzyme;Biotin;Cytoplasm;Fatty acid biosynthesis;Fatty acid metabolism;Ligase;Lipid biosynthesis;Lipid metabolism;Magnesium;Manganese;Metal-binding;Multifunctional enzyme;Nucleotide-binding;Phosphoprotein;Reference proteome	embryo development ending in seed dormancy [GO:0009793]; fatty acid elongation [GO:0030497]; malonyl-CoA biosynthetic process [GO:2001295]; meristem structural organization [GO:0009933]; primary shoot apical meristem specification [GO:0010072]; response to cytokinin [GO:0009735]; root development [GO:0048364]; shoot system development [GO:0048367]	cytosol [GO:0005829]; nucleus [GO:0005634]; plasma membrane [GO:0005886]	acetyl-CoA carboxylase activity [GO:0003989]; ATP binding [GO:0005524]; biotin carboxylase activity [GO:0004075]; metal ion binding [GO:0046872]
CRO_110684	Flow_ARoo	0.201760441048236	-7.95400695491927	MLO protein homolog 1 (OsMLO1)	MLOH1_ORYSI	45.7	523	189	9	31	1440	9	489	6e-129	393	MLOH1_ORYSI	A2YD22		MLO1 MLO-H1 OsI_022215	Oryza sativa subsp. indica (Rice)	540	Calmodulin-binding;Membrane;Pathogenesis-related protein;Plant defense;Reference proteome;Transmembrane;Transmembrane helix	defense response [GO:0006952]; response to biotic stimulus [GO:0009607]	integral component of membrane [GO:0016021]	calmodulin binding [GO:0005516]
CRO_102992	Flow_ARoo	0.206354614728064	4.04093775766181	Piriformospora indica-insensitive protein 2	PII2_ARATH	51.37	401	159	6	673	1785	29	423	4e-111	346	PII2_ARATH	Q5PP26		PII-2 At1g13230 F3F19.26	Arabidopsis thaliana (Mouse-ear cress)	424	Cell membrane;Leucine-rich repeat;Membrane;Reference proteome;Repeat;Signal	response to symbiotic fungus [GO:0009610]; symbiotic process [GO:0044403]	plasma membrane [GO:0005886]
CRO_102380	Flow_ARoo	0.227238370391511	-2.4097465471173	HIPL1 protein	HIPL1_ARATH	69.55	624	181	3	349	2214	32	648	0	905	HIPL1_ARATH	Q9SSG3		HIPL1 At1g74790 F25A4.24	Arabidopsis thaliana (Mouse-ear cress)	695	Cell membrane;GPI-anchor;Glycoprotein;Lipoprotein;Membrane;Oxidoreductase;PQQ;Reference proteome;Signal		anchored component of membrane [GO:0031225]; anchored component of plasma membrane [GO:0046658]; mitochondrion [GO:0005739]; plasma membrane [GO:0005886]	oxidoreductase activity [GO:0016491]
CRO_109939	Flow_ARoo	0.233717409154788	-10.4723562596025	Protein NRT1/ PTR FAMILY 5.5 (AtNPF5.5)	PTR29_ARATH	34.38	573	293	15	178	1824	3	516	2e-83	279	PTR29_ARATH	O80436		NPF5.5 At2g38100 F16M14.3	Arabidopsis thaliana (Mouse-ear cress)	521	Membrane;Reference proteome;Transmembrane;Transmembrane helix;Transport		integral component of membrane [GO:0016021]	oligopeptide transmembrane transporter activity [GO:0035673]; peptide:proton symporter activity [GO:0015333]; peptide transmembrane transporter activity [GO:1904680]
CRO_110619	Flow_ARoo	0.23966888364452	8.3888431255519	Clathrin light chain 2	CLC2_ORYSJ	74.16	89	23	0	418	684	89	177	1e-31	125	CLC2_ORYSJ	Q5Z402		Os06g0731800 LOC_Os06g51510 B1206D04.26 OsJ_22754	Oryza sativa subsp. japonica (Rice)	291	Coated pit;Coiled coil;Cytoplasmic vesicle;Membrane;Reference proteome	clathrin coat assembly [GO:0048268]; clathrin-dependent endocytosis [GO:0072583]; intracellular protein transport [GO:0006886]	clathrin coat of coated pit [GO:0030132]; clathrin coat of trans-Golgi network vesicle [GO:0030130]; clathrin vesicle coat [GO:0030125]; plasma membrane [GO:0005886]	clathrin heavy chain binding [GO:0032050]; structural molecule activity [GO:0005198]
CRO_110112	Flow_ARoo	0.262549468732595	-13.5058574823243	Pectinesterase 2 (PE 2) (EC 3.1.1.11) (Pectin methylesterase)	PME2_CITSI	73.37	492	123	5	194	1669	27	510	0	729	PME2_CITSI	O04887		PECS-2.1	Citrus sinensis (Sweet orange) (Citrus aurantium var. sinensis)	510	Aspartyl esterase;Cell wall;Cell wall biogenesis/degradation;Disulfide bond;Glycoprotein;Hydrolase;Secreted;Signal	cell wall modification [GO:0042545]; pectin catabolic process [GO:0045490]	cell wall [GO:0005618]; extracellular region [GO:0005576]	aspartyl esterase activity [GO:0045330]; enzyme inhibitor activity [GO:0004857]; pectinesterase activity [GO:0030599]
CRO_102792	Flow_ARoo	0.264797918523756	-3.47204536082382	Nitrate reductase [NADH] (NR) (EC 1.7.1.1)	NIA_PETHY	84.42	918	132	6	57	2804	1	909	0	1582	NIA_PETHY	P36859		NIA	Petunia hybrida (Petunia)	909	Disulfide bond;FAD;Flavoprotein;Heme;Iron;Metal-binding;Molybdenum;NAD;Nitrate assimilation;Oxidoreductase	nitrate assimilation [GO:0042128]; nitric oxide biosynthetic process [GO:0006809]		heme binding [GO:0020037]; molybdenum ion binding [GO:0030151]; molybdopterin cofactor binding [GO:0043546]; nitrate reductase (NADH) activity [GO:0009703]; nitrate reductase (NADPH) activity [GO:0050464]
CRO_100958	Flow_ARoo	0.266601185684993	-10.6952908837002	Laccase-7 (EC 1.10.3.2) (Benzenediol:oxygen oxidoreductase 7) (Diphenol oxidase 7) (Urishiol oxidase 7)	LAC7_ARATH	59.89	526	187	8	67	1593	32	550	0	632	LAC7_ARATH	Q9SR40		LAC7 At3g09220 F3L24.9	Arabidopsis thaliana (Mouse-ear cress)	567	Apoplast;Copper;Glycoprotein;Lignin degradation;Metal-binding;Oxidoreductase;Reference proteome;Repeat;Secreted;Signal	iron ion homeostasis [GO:0055072]; iron ion transport [GO:0006826]; lignin catabolic process [GO:0046274]	apoplast [GO:0048046]; plasma membrane [GO:0005886]	copper ion binding [GO:0005507]; ferroxidase activity [GO:0004322]; hydroquinone:oxygen oxidoreductase activity [GO:0052716]
CRO_106632	Flow_ARoo	0.268373478569497	3.58335268986278	Ribosomal protein S12, mitochondrial	RT12_HELAN	87.7	122	15	0	1	366	1	122	9e-74	226	RT12_HELAN	Q96033		RPS12	Helianthus annuus (Common sunflower)	125	Mitochondrion;RNA editing;Ribonucleoprotein;Ribosomal protein	translation [GO:0006412]	mitochondrion [GO:0005739]; small ribosomal subunit [GO:0015935]	structural constituent of ribosome [GO:0003735]
CRO_110706	Flow_ARoo	0.276264321924493	-5.20804518606315	Cyclin-B2-3 (G2/mitotic-specific cyclin-B2-3) (CycB2;3)	CCB23_ARATH	56.96	467	149	10	54	1436	4	424	2e-162	476	CCB23_ARATH	Q9LDM4		CYCB2-3 At1g20610 F2D10.10 F5M15.6	Arabidopsis thaliana (Mouse-ear cress)	429	Cell cycle;Cell division;Cyclin;Reference proteome	cell division [GO:0051301]; mitotic cell cycle phase transition [GO:0044772]; protein phosphorylation [GO:0006468]; regulation of cyclin-dependent protein serine/threonine kinase activity [GO:0000079]	centrosome [GO:0005813]; cyclin-dependent protein kinase holoenzyme complex [GO:0000307]; cytoplasm [GO:0005737]; nucleus [GO:0005634]	cyclin-dependent protein serine/threonine kinase regulator activity [GO:0016538]; protein kinase binding [GO:0019901]
CRO_107528	Flow_ARoo	0.277154031023164	1.58424478590202	30S ribosomal protein S7, chloroplastic	RR7_TOBAC	91.51	106	9	0	97	414	50	155	2e-64	200	RR7_TOBAC	P62732		rps7-A; rps7-B	Nicotiana tabacum (Common tobacco)	155	Chloroplast;Plastid;RNA-binding;Ribonucleoprotein;Ribosomal protein;rRNA-binding	translation [GO:0006412]	chloroplast [GO:0009507]; small ribosomal subunit [GO:0015935]	rRNA binding [GO:0019843]; structural constituent of ribosome [GO:0003735]
CRO_110330	Flow_ARoo	0.277593349393888	-1.36187271563508	ABC transporter C family member 13 (ABC transporter ABCC.13) (AtABCC13) (EC 7.6.2.2) (ATP-energized glutathione S-conjugate pump 11) (Glutathione S-conjugate-transporting ATPase 11) (Multidrug resistance-associated protein 11)	AB13C_ARATH	56.23	1492	488	17	365	4660	24	1410	0	1397	AB13C_ARATH	Q9SKX0		ABCC13 MRP11 MRP13 At2g07680 T5E7.1	Arabidopsis thaliana (Mouse-ear cress)	1410	ATP-binding;Membrane;Nucleotide-binding;Reference proteome;Repeat;Translocase;Transmembrane;Transmembrane helix;Transport		integral component of membrane [GO:0016021]	ATPase activity [GO:0016887]; ATPase-coupled xenobiotic transmembrane transporter activity [GO:0008559]; ATP binding [GO:0005524]
CRO_109152	Flow_ARoo	0.281732274026618	5.81279751789061	14 kDa proline-rich protein DC2.15	14KD_DAUCA	59.04	83	33	1	142	387	54	136	2e-21	88.6	14KD_DAUCA	P14009			Daucus carota (Wild carrot)	137	Membrane;Signal;Transmembrane;Transmembrane helix		integral component of membrane [GO:0016021]
CRO_110243	Flow_ARoo	0.285571794834511	-1.44053421639207	Glutamine synthetase nodule isozyme (GS) (EC 6.3.1.2) (Glutamate--ammonia ligase)	GLNA_VIGAC	91.57	356	30	0	201	1268	1	356	0	685	GLNA_VIGAC	P32289			Vigna aconitifolia (Moth bean) (Phaseolus aconitifolius)	356	ATP-binding;Cytoplasm;Ligase;Nitrogen fixation;Nucleotide-binding	glutamine biosynthetic process [GO:0006542]	cytoplasm [GO:0005737]	ATP binding [GO:0005524]; glutamate-ammonia ligase activity [GO:0004356]
CRO_104165	Flow_ARoo	0.28624448471072	-6.70828376105753	DNA-directed RNA polymerase subunit beta'' (EC 2.7.7.6) (PEP) (Plastid-encoded RNA polymerase subunit beta'') (RNA polymerase subunit beta'')	RPOC2_VITVI	89.29	84	9	0	1	252	1	84	4e-37	149	RPOC2_VITVI	Q0ZJ30		rpoC2	Vitis vinifera (Grape)	1394	Chloroplast;DNA-directed RNA polymerase;Metal-binding;Nucleotidyltransferase;Plastid;Reference proteome;Transcription;Transferase;Zinc	transcription, DNA-templated [GO:0006351]	chloroplast [GO:0009507]	DNA binding [GO:0003677]; DNA-directed 5'-3' RNA polymerase activity [GO:0003899]; zinc ion binding [GO:0008270]
CRO_110336	Flow_ARoo	0.286762610289373	9.23447579179743	Cinnamoyl-CoA reductase 1 (AtCCR1) (EC 1.2.1.44) (Protein IRREGULAR XYLEM 4)	CCR1_ARATH	81.11	217	41	0	262	912	4	220	8e-119	352	CCR1_ARATH	Q9S9N9		CCR1 IRX4 At1g15950 T24D18.5	Arabidopsis thaliana (Mouse-ear cress)	344	Alternative splicing;Lignin biosynthesis;NADP;Oxidoreductase;Phosphoprotein;Reference proteome	circadian rhythm [GO:0007623]; lignin biosynthetic process [GO:0009809]; response to cold [GO:0009409]	cytosol [GO:0005829]	cinnamoyl-CoA reductase activity [GO:0016621]; coenzyme binding [GO:0050662]; oxidoreductase activity [GO:0016491]; oxidoreductase activity, acting on the CH-OH group of donors, NAD or NADP as acceptor [GO:0016616]
CRO_101518	Flow_ARoo	0.292945468517094	2.22920707885561	Probable receptor-like protein kinase At5g39030 (EC 2.7.11.-)	Y5393_ARATH	42.07	328	178	6	814	1776	462	784	3e-75	261	Y5393_ARATH	Q9FID5		At5g39030 MXF12.40	Arabidopsis thaliana (Mouse-ear cress)	806	ATP-binding;Glycoprotein;Kinase;Membrane;Nucleotide-binding;Reference proteome;Serine/threonine-protein kinase;Signal;Transferase;Transmembrane;Transmembrane helix	response to metal ion [GO:0010038]	integral component of membrane [GO:0016021]	ATP binding [GO:0005524]; protein serine/threonine kinase activity [GO:0004674]
CRO_104599	Flow_ARoo	0.301555166751116	-6.01644140564182	Protein Ycf2 A	YCF2A_ATRBE	58.53	258	62	4	1	639	1956	2213	1e-82	275	YCF2A_ATRBE	Q8S8V2		ycf2-A	Atropa belladonna (Belladonna) (Deadly nightshade)	2291	ATP-binding;Chloroplast;Nucleotide-binding;Plastid		chloroplast stroma [GO:0009570]	ATP binding [GO:0005524]
CRO_110024	Flow_ARoo	0.304100587243322	1.36795758997566	Vestitone reductase (EC 1.1.1.348)	VESTR_MEDSA	51.84	326	156	1	1264	2241	1	325	3e-117	377	VESTR_MEDSA	Q40316			Medicago sativa (Alfalfa)	326	3D-structure;Direct protein sequencing;Flavonoid biosynthesis;NADP;Oxidoreductase;Plant defense	defense response [GO:0006952]; flavonoid biosynthetic process [GO:0009813]		coenzyme binding [GO:0050662]; oxidoreductase activity [GO:0016491]
CRO_110381	Flow_ARoo	0.310151701857383	-2.0236298607033	Protein SRG1 (AtSRG1) (Protein SENESCENCE-RELATED GENE 1)	SRG1_ARATH	31.4	363	231	8	1	1053	1	357	8e-46	166	SRG1_ARATH	Q39224		SRG1 At1g17020 F20D23.28 F6I1.30	Arabidopsis thaliana (Mouse-ear cress)	358	Iron;Metal-binding;Oxidoreductase;Reference proteome	leaf senescence [GO:0010150]		dioxygenase activity [GO:0051213]; metal ion binding [GO:0046872]; oxidoreductase activity, acting on diphenols and related substances as donors, oxygen as acceptor [GO:0016682]
CRO_103884	Flow_ARoo	0.313459565403984	-8.7196110994078	Cytochrome P450 CYP72A219 (EC 1.14.-.-) (Cytochrome P450 CYP72A129)	C7A29_PANGI	58.61	517	214	0	173	1723	1	517	0	600	C7A29_PANGI	H2DH21			Panax ginseng (Korean ginseng)	518	Heme;Iron;Membrane;Metal-binding;Monooxygenase;Oxidoreductase;Transmembrane;Transmembrane helix		integral component of membrane [GO:0016021]	heme binding [GO:0020037]; iron ion binding [GO:0005506]; monooxygenase activity [GO:0004497]; oxidoreductase activity, acting on paired donors, with incorporation or reduction of molecular oxygen [GO:0016705]
CRO_108601	Flow_ARoo	0.333613536051663	-6.12957785892431	Disease resistance protein At4g27190	DRL27_ARATH	29.93	548	344	18	307	1908	123	644	2e-55	214	DRL27_ARATH	Q9T048		At4g27190 T24A18.140	Arabidopsis thaliana (Mouse-ear cress)	985	ATP-binding;Coiled coil;Leucine-rich repeat;Nucleotide-binding;Plant defense;Reference proteome;Repeat	defense response [GO:0006952]		ADP binding [GO:0043531]; ATP binding [GO:0005524]
CRO_110292	Flow_ARoo	0.335739770516406	2.00452998746031	Ribulose bisphosphate carboxylase/oxygenase activase, chloroplastic (RA) (RuBisCO activase)	RCA_SOLPN	43.48	184	79	6	313	825	65	236	9e-37	145	RCA_SOLPN	O49074			Solanum pennellii (Tomato) (Lycopersicon pennellii)	459	ATP-binding;Chloroplast;Nucleotide-binding;Plastid;Transit peptide		chloroplast stroma [GO:0009570]	ATP binding [GO:0005524]
CRO_110103	Flow_ARoo	0.336934356138534	-1.38611407707821	Flavin-containing monooxygenase FMO GS-OX-like 3 (EC 1.8.-.-) (Flavin-monooxygenase glucosinolate S-oxygenase-like 3)	GSXL3_ARATH	49.16	419	197	6	2695	3918	1	414	9e-130	414	GSXL3_ARATH	Q9SXD5		At1g62620 T3P18.18	Arabidopsis thaliana (Mouse-ear cress)	450	FAD;Flavoprotein;Monooxygenase;NADP;Oxidoreductase;Reference proteome			flavin adenine dinucleotide binding [GO:0050660]; N,N-dimethylaniline monooxygenase activity [GO:0004499]; NADP binding [GO:0050661]
CRO_109575	Flow_ARoo	0.33986034632032	-3.43629200808911	Glutathione S-transferase U10 (AtGSTU10) (EC 2.5.1.18) (GST class-tau member 10)	GSTUA_ARATH	40.52	232	134	2	170	862	1	229	2e-47	166	GSTUA_ARATH	Q9CA57		GSTU10 At1g74590 F1M20.27	Arabidopsis thaliana (Mouse-ear cress)	232	Cytoplasm;Detoxification;Reference proteome;Transferase	glutathione metabolic process [GO:0006749]; toxin catabolic process [GO:0009407]	cytoplasm [GO:0005737]; cytosol [GO:0005829]	glutathione transferase activity [GO:0004364]
CRO_100503	Flow_ARoo	0.343019210577316	-3.88063007848364	WAT1-related protein At2g37460	WTR13_ARATH	62.16	370	132	3	864	1961	7	372	2e-155	479	WTR13_ARATH	Q9ZUS1		At2g37460 F3G5.25	Arabidopsis thaliana (Mouse-ear cress)	380	Membrane;Reference proteome;Repeat;Transmembrane;Transmembrane helix		integral component of membrane [GO:0016021]; plasma membrane [GO:0005886]	transmembrane transporter activity [GO:0022857]
CRO_101331	Flow_ARoo	0.369785320789573	1.8094921856755	Subtilisin-like protease SBT3.3 (EC 3.4.21.-) (Subtilase subfamily 3 member 3) (AtSBT3.3)	SBT33_ARATH	52.06	678	272	9	4	1887	93	767	0	621	SBT33_ARATH	Q9MAP5		SBT3.3 At1g32960 F9L11.13	Arabidopsis thaliana (Mouse-ear cress)	777	Extracellular matrix;Glycoprotein;Hydrolase;Plant defense;Protease;Reference proteome;Secreted;Serine protease;Signal;Zymogen	induced systemic resistance [GO:0009682]	extracellular matrix [GO:0031012]; extracellular space [GO:0005615]; plant-type cell wall [GO:0009505]	serine-type endopeptidase activity [GO:0004252]
CRO_106216	Flow_ARoo	0.386290772455507	-3.39710044024472	Probable pectate lyase 12 (EC 4.2.2.2)	PLY12_ARATH	75.29	425	98	3	97	1350	2	426	0	643	PLY12_ARATH	Q9SCP2		At3g53190 T4D2.120	Arabidopsis thaliana (Mouse-ear cress)	483	Calcium;Glycoprotein;Lyase;Metal-binding;Reference proteome;Signal	pectin catabolic process [GO:0045490]	anchored component of membrane [GO:0031225]	metal ion binding [GO:0046872]; pectate lyase activity [GO:0030570]
CRO_110047	Flow_LBas	-0.359322221347778	2.34540413498872	21 kDa protein (1.2 protein)	21KD_DAUCA	36.53	167	103	3	133	633	29	192	1e-31	119	21KD_DAUCA	P17407			Daucus carota (Wild carrot)	193	Signal			enzyme inhibitor activity [GO:0004857]
CRO_105087	Flow_LBas	-0.353389412877953	-1.34541977875994	L-ascorbate peroxidase 3 (AtAPx03) (EC 1.11.1.11)	APX3_ARATH	70.77	325	46	3	218	1186	10	287	2e-138	405	APX3_ARATH	Q42564		APX3 APX APXIII At4g35000 M4E13.60	Arabidopsis thaliana (Mouse-ear cress)	287	Acetylation;Calcium;Glyoxysome;Heme;Hydrogen peroxide;Iron;Membrane;Metal-binding;Oxidoreductase;Peroxidase;Peroxisome;Potassium;Reference proteome;Transmembrane;Transmembrane helix	cellular response to oxidative stress [GO:0034599]; hydrogen peroxide catabolic process [GO:0042744]; response to oxidative stress [GO:0006979]; response to reactive oxygen species [GO:0000302]	chloroplast [GO:0009507]; chloroplast envelope [GO:0009941]; glyoxysomal membrane [GO:0046861]; integral component of membrane [GO:0016021]; mitochondrion [GO:0005739]; peroxisomal membrane [GO:0005778]; peroxisome [GO:0005777]; plasma membrane [GO:0005886]; plasmodesma [GO:0009506]; plastid [GO:0009536]; vacuolar membrane [GO:0005774]; vacuole [GO:0005773]	heme binding [GO:0020037]; L-ascorbate peroxidase activity [GO:0016688]; metal ion binding [GO:0046872]; peroxidase activity [GO:0004601]
CRO_103796	Flow_LBas	-0.347518719969293	-6.19081176749379	Xyloglucan endotransglucosylase/hydrolase 2 (EC 2.4.1.207) (Brassinosteroid-regulated protein BRU1)	XTH2_SOYBN	64.75	278	91	1	98	931	13	283	2e-129	379	XTH2_SOYBN	P35694			Glycine max (Soybean) (Glycine hispida)	283	Apoplast;Cell wall;Disulfide bond;Glycoprotein;Glycosidase;Hydrolase;Reference proteome;Secreted;Signal;Transferase	cell wall biogenesis [GO:0042546]; xyloglucan metabolic process [GO:0010411]	apoplast [GO:0048046]; cell wall [GO:0005618]	hydrolase activity, hydrolyzing O-glycosyl compounds [GO:0004553]; xyloglucan:xyloglucosyl transferase activity [GO:0016762]
CRO_107186	Flow_LBas	-0.328343864546409	3.43495254563144	Pectinesterase/pectinesterase inhibitor PPE8B [Includes: Pectinesterase inhibitor PPE8B (Pectin methylesterase inhibitor PPE8B); Pectinesterase PPE8B (PE PPE8B) (EC 3.1.1.11) (Pectin methylesterase PPE8B)]	PME_PRUPE	64.57	508	153	3	461	1972	34	518	0	681	PME_PRUPE	Q43062			Prunus persica (Peach) (Amygdalus persica)	522	Aspartyl esterase;Cell wall;Cell wall biogenesis/degradation;Disulfide bond;Glycoprotein;Hydrolase;Secreted;Signal	cell wall modification [GO:0042545]; pectin catabolic process [GO:0045490]	cell wall [GO:0005618]; extracellular region [GO:0005576]	aspartyl esterase activity [GO:0045330]; enzyme inhibitor activity [GO:0004857]; pectinesterase activity [GO:0030599]
CRO_105803	Flow_LBas	-0.323027019949357	1.76536478549504	Crooked neck-like protein 1 (Crooked neck homolog) (Crooked neck protein)	CRNL1_RAT	53.24	663	298	3	22	2007	17	668	0	652	CRNL1_RAT	P63155		Crnkl1 Crn	Rattus norvegicus (Rat)	690	Nucleus;Phosphoprotein;Reference proteome;Repeat;Spliceosome;mRNA processing;mRNA splicing	cellular response to brain-derived neurotrophic factor stimulus [GO:1990416]; cellular response to leukemia inhibitory factor [GO:1990830]; cerebral cortex development [GO:0021987]; mRNA splicing, via spliceosome [GO:0000398]; spliceosomal complex assembly [GO:0000245]	catalytic step 2 spliceosome [GO:0071013]; nuclear speck [GO:0016607]; nucleus [GO:0005634]; post-mRNA release spliceosomal complex [GO:0071014]; Prp19 complex [GO:0000974]; spliceosomal complex [GO:0005681]; U2-type catalytic step 2 spliceosome [GO:0071007]	RNA binding [GO:0003723]
CRO_102902	Flow_LBas	-0.318197848292088	2.06777884562399	Lipid phosphate phosphatase 2 (AtLPP2) (EC 3.1.3.-) (Phosphatidic acid phosphatase 2) (AtPAP2) (Prenyl diphosphate phosphatase)	LPP2_ARATH	63.06	268	98	1	14	817	1	267	1e-116	348	LPP2_ARATH	Q9XI60		LPP2 PAP2 At1g15080 F9L1.2	Arabidopsis thaliana (Mouse-ear cress)	290	Glycoprotein;Hydrolase;Membrane;Reference proteome;Stress response;Transmembrane;Transmembrane helix		integral component of plasma membrane [GO:0005887]; plasma membrane [GO:0005886]	acid phosphatase activity [GO:0003993]; phosphatidate phosphatase activity [GO:0008195]
CRO_100556	Flow_LBas	-0.312684992884621	3.91820288826101	Short-chain dehydrogenase TIC 32, chloroplastic (EC 1.1.1.-) (Translocon at the inner envelope membrane of chloroplasts 32) (PsTIC32)	TIC32_PEA	54.08	331	126	1	560	1552	9	313	1e-110	341	TIC32_PEA	Q6RVV4		TIC32 HP32 IEP32	Pisum sativum (Garden pea)	316	Calmodulin-binding;Chloroplast;Direct protein sequencing;Membrane;NADP;Oxidoreductase;Plastid;Plastid inner membrane;Protein transport;Transport	protein transport [GO:0015031]	chloroplast inner membrane [GO:0009706]	calmodulin binding [GO:0005516]; oxidoreductase activity [GO:0016491]
CRO_108706	Flow_LBas	-0.312340188587817	-3.35682035224615	PsbP domain-containing protein 1, chloroplastic (OEC23-like protein 3) (PsbP-related thylakoid lumenal protein 1)	PPD1_ARATH	73.21	224	56	2	127	786	64	287	5e-110	327	PPD1_ARATH	O23403		PPD1 At4g15510 dl3795w FCAALL.88	Arabidopsis thaliana (Mouse-ear cress)	287	Alternative splicing;Chloroplast;Direct protein sequencing;Plastid;Reference proteome;Thylakoid;Transit peptide	photosystem I assembly [GO:0048564]	chloroplast [GO:0009507]; chloroplast stroma [GO:0009570]; chloroplast thylakoid lumen [GO:0009543]; chloroplast thylakoid membrane [GO:0009535]; extrinsic component of membrane [GO:0019898]; photosystem II oxygen evolving complex [GO:0009654]; thylakoid [GO:0009579]; thylakoid lumen [GO:0031977]	calcium ion binding [GO:0005509]
CRO_104967	Flow_LBas	-0.300711346191802	-1.86723765585097	Uncharacterized protein ycf39 (EC 1.-.-.-)	YCF39_CYAPA	50.64	312	151	2	279	1208	2	312	3e-110	337	YCF39_CYAPA	P48279		ycf39	Cyanophora paradoxa	321	Cyanelle;Oxidoreductase;Plastid		cyanelle [GO:0009842]	oxidoreductase activity [GO:0016491]
CRO_110026	Flow_LBas	-0.2947785270421	1.41636149880389	Probable protein S-acyltransferase 14 (EC 2.3.1.225) (Probable palmitoyltransferase At3g60800) (Zinc finger DHHC domain-containing protein At3g60800)	ZDH14_ARATH	70.44	318	42	3	1	831	1	307	1e-131	389	ZDH14_ARATH	Q8VYP5		PAT14 At3g60800 T4C21_210	Arabidopsis thaliana (Mouse-ear cress)	307	Acyltransferase;Golgi apparatus;Lipoprotein;Membrane;Palmitate;Reference proteome;Transferase;Transmembrane;Transmembrane helix	leaf senescence [GO:0010150]; peptidyl-L-cysteine S-palmitoylation [GO:0018230]; protein targeting to membrane [GO:0006612]; regulation of leaf senescence [GO:1900055]; regulation of reactive oxygen species metabolic process [GO:2000377]	early endosome [GO:0005769]; endoplasmic reticulum [GO:0005783]; Golgi apparatus [GO:0005794]; Golgi trans cisterna [GO:0000138]; integral component of membrane [GO:0016021]; trans-Golgi network [GO:0005802]	protein-cysteine S-acyltransferase activity [GO:0019707]; protein-cysteine S-palmitoyltransferase activity [GO:0019706]
CRO_107824	Flow_LBas	-0.293661734198151	1.57656581749832	Acyl-CoA-binding protein (ACBP)	ACBP_RICCO	85.54	83	12	0	925	1173	3	85	6e-40	144	ACBP_RICCO	O04066			Ricinus communis (Castor bean)	90	Lipid-binding;Transport			fatty-acyl-CoA binding [GO:0000062]; lipid binding [GO:0008289]
CRO_106054	Flow_LBas	-0.287864550635255	-4.78776843487758	(S)-2-hydroxy-acid oxidase GLO1 (EC 1.1.3.15) (Glycolate oxidase 1) (AtGLO1) (GOX 1) (Short chain alpha-hydroxy acid oxidase GLO1)	GLO1_ARATH	86.67	375	34	1	112	1236	1	359	0	651	GLO1_ARATH	Q9LRR9		GLO1 At3g14420 MAO2.2	Arabidopsis thaliana (Mouse-ear cress)	367	Acetylation;Alternative splicing;FMN;Flavoprotein;Glycolate pathway;Oxidoreductase;Photorespiration;Reference proteome	defense response to bacterium [GO:0042742]; hydrogen peroxide biosynthetic process [GO:0050665]; lactate oxidation [GO:0019516]; oxidative photosynthetic carbon pathway [GO:0009854]	apoplast [GO:0048046]; chloroplast [GO:0009507]; chloroplast stroma [GO:0009570]; cytosol [GO:0005829]; cytosolic ribosome [GO:0022626]; nucleus [GO:0005634]; peroxisome [GO:0005777]; plasmodesma [GO:0009506]	FMN binding [GO:0010181]; glycolate oxidase activity [GO:0008891]; L-lactate dehydrogenase activity [GO:0004459]; long-chain-(S)-2-hydroxy-long-chain-acid oxidase activity [GO:0052853]; medium-chain-(S)-2-hydroxy-acid oxidase activity [GO:0052854]; very-long-chain-(S)-2-hydroxy-acid oxidase activity [GO:0052852]
CRO_104649	Flow_LBas	-0.283821888231097	-4.81320723496817	NAD(P)H-quinone oxidoreductase subunit M, chloroplastic (EC 7.1.1.-) (NAD(P)H dehydrogenase subunit M) (NDH subunit M) (NDH-M) (NADH-plastoquinone oxidoreductase subunit M)	NDHM_POPJC	86.21	145	19	1	191	625	60	203	3e-89	274	NDHM_POPJC	A9PJQ8		ndhM NDH-M	Populus jackii (Balm of Gilead) (Populus deltoides x Populus balsamifera)	203	Chloroplast;Membrane;NAD;NADP;Plastid;Plastoquinone;Quinone;Thylakoid;Transit peptide;Translocase;Transport		chloroplast thylakoid membrane [GO:0009535]	oxidoreductase activity, acting on NAD(P)H, quinone or similar compound as acceptor [GO:0016655]; quinone binding [GO:0048038]
CRO_106417	Flow_LBas	-0.279230215410991	3.34459404161145	Tropinone reductase-like 1 (EC 1.1.1.-)	TPRL1_ERYCB	60.75	265	96	4	4	792	9	267	8e-97	292	TPRL1_ERYCB	H9BFQ0			Erythroxylum coca (Coca plant)	272	Oxidoreductase			oxidoreductase activity [GO:0016491]
CRO_105912	Flow_LBas	-0.278347101071489	3.6086568035069	Serine carboxypeptidase-like 34 (EC 3.4.16.-)	SCP34_ARATH	68.24	444	131	5	103	1407	42	484	0	640	SCP34_ARATH	Q0WPR4		SCPL34 At5g23210 MKD15.7	Arabidopsis thaliana (Mouse-ear cress)	499	Alternative splicing;Carboxypeptidase;Disulfide bond;Glycoprotein;Hydrolase;Protease;Reference proteome;Secreted;Signal	proteolysis involved in cellular protein catabolic process [GO:0051603]	extracellular region [GO:0005576]; vacuole [GO:0005773]	serine-type carboxypeptidase activity [GO:0004185]
CRO_110164	Flow_LBas	-0.274517117950473	-1.35291304669735	Dammarenediol II synthase (Dammarenediol synthase) (PgDDS) (EC 4.2.1.125)	DADIS_PANGI	74.48	764	190	3	138	2417	1	763	0	1223	DADIS_PANGI	Q08IT1		DDS DS PNA	Panax ginseng (Korean ginseng)	769	Endoplasmic reticulum;Isomerase;Isoprene biosynthesis;Lyase;Membrane;Repeat;Transmembrane;Transmembrane helix	response to metal ion [GO:0010038]; response to molecule of fungal origin [GO:0002238]; response to vanadate(3-) [GO:1902438]; saponin biosynthetic process [GO:0016135]; triterpenoid biosynthetic process [GO:0016104]	endoplasmic reticulum membrane [GO:0005789]; integral component of membrane [GO:0016021]; lipid droplet [GO:0005811]	beta-amyrin synthase activity [GO:0042300]; lanosterol synthase activity [GO:0000250]; lyase activity [GO:0016829]
CRO_106089	Flow_LBas	-0.271503453006849	-4.95913935885843	Chlorophyll a-b binding protein 8, chloroplastic (LHCI type III CAB-8)	CB13_SOLLC	82.2	264	37	1	111	902	20	273	4e-153	439	CB13_SOLLC	P27522		CAB8	Solanum lycopersicum (Tomato) (Lycopersicon esculentum)	273	Acetylation;Chlorophyll;Chloroplast;Chromophore;Magnesium;Membrane;Metal-binding;Phosphoprotein;Photosynthesis;Photosystem I;Photosystem II;Plastid;Reference proteome;Thylakoid;Transit peptide;Transmembrane;Transmembrane helix	photosynthesis, light harvesting in photosystem I [GO:0009768]; protein-chromophore linkage [GO:0018298]; response to light stimulus [GO:0009416]	chloroplast thylakoid membrane [GO:0009535]; integral component of membrane [GO:0016021]; photosystem I [GO:0009522]; photosystem II [GO:0009523]; plastoglobule [GO:0010287]	chlorophyll binding [GO:0016168]; metal ion binding [GO:0046872]
CRO_105668	Flow_LBas	-0.267835319573307	3.03781576126436	3-ketoacyl-CoA synthase 12 (KCS-12) (EC 2.3.1.199) (Very long-chain fatty acid condensing enzyme 12) (VLCFA condensing enzyme 12)	KCS12_ARATH	71.18	458	120	3	58	1395	19	476	0	691	KCS12_ARATH	Q9SIB2		KCS12 At2g28630 T8O18.8	Arabidopsis thaliana (Mouse-ear cress)	476	Acyltransferase;Endoplasmic reticulum;Reference proteome;Signal;Transferase	fatty acid biosynthetic process [GO:0006633]	endoplasmic reticulum [GO:0005783]; membrane [GO:0016020]	3-oxo-arachidoyl-CoA synthase activity [GO:0102336]; 3-oxo-cerotoyl-CoA synthase activity [GO:0102337]; 3-oxo-lignoceronyl-CoA synthase activity [GO:0102338]; very-long-chain 3-ketoacyl-CoA synthase activity [GO:0102756]
CRO_110444	Flow_LBas	-0.258574950576169	2.04100951760351	Very-long-chain aldehyde decarbonylase CER1 (EC 4.1.99.5) (Protein ECERIFERUM 1)	CER1_ARATH	52.82	602	227	5	4	1638	20	621	0	605	CER1_ARATH	F4HVY0		CER1 At1g02205 T7I23.10	Arabidopsis thaliana (Mouse-ear cress)	625	Alternative splicing;Endoplasmic reticulum;Lyase;Membrane;NADP;Reference proteome;Transmembrane;Transmembrane helix	alkane biosynthetic process [GO:0043447]; defense response to bacterium [GO:0042742]; defense response to fungus [GO:0050832]; lipid biosynthetic process [GO:0008610]; response to water deprivation [GO:0009414]; wax biosynthetic process [GO:0010025]	endoplasmic reticulum membrane [GO:0005789]; integral component of membrane [GO:0016021]	aldehyde oxygenase (deformylating) activity [GO:1990465]; iron ion binding [GO:0005506]; octadecanal decarbonylase activity [GO:0009924]; oxidoreductase activity [GO:0016491]
CRO_100901	Flow_LBas	-0.244863939159372	-1.51137924543491	BEL1-like homeodomain protein 9 (BEL1-like protein 9) (Protein BELLRINGER) (Protein LARSON) (Protein PENNYWISE) (Protein REPLUMLESS) (Protein VAAMANA)	BLH9_ARATH	58.25	309	108	4	486	1385	123	419	2e-95	316	BLH9_ARATH	Q9LZM8		BLH9 BLR LSN PNY RPL VAN At5g02030 T7H20_80	Arabidopsis thaliana (Mouse-ear cress)	575	DNA-binding;Homeobox;Nucleus;Reference proteome;Transcription;Transcription regulation	floral whorl morphogenesis [GO:0048457]; fruit development [GO:0010154]; internode patterning [GO:0080006]; maintenance of floral meristem identity [GO:0010076]; maintenance of inflorescence meristem identity [GO:0010077]; negative regulation of transcription, DNA-templated [GO:0045892]; pattern specification process [GO:0007389]; plant organ formation [GO:1905393]; secondary shoot formation [GO:…	cytosol [GO:0005829]; nucleus [GO:0005634]	DNA-binding transcription factor activity [GO:0003700]; sequence-specific DNA binding [GO:0043565]
CRO_110359	Flow_LBas	-0.223155940071736	-3.90842320871141	Ethylene-responsive transcription factor 13 (AtERF13) (Ethylene-responsive element-binding factor 13) (EREBP-13)	ERF99_ARATH	71.21	66	18	1	658	852	103	168	5e-26	107	ERF99_ARATH	Q8L9K1		ERF13 ERF-13 ERF099 At2g44840 T13E15.15	Arabidopsis thaliana (Mouse-ear cress)	226	Activator;DNA-binding;Ethylene signaling pathway;Nucleus;Plant defense;Reference proteome;Transcription;Transcription regulation	defense response [GO:0006952]; ethylene-activated signaling pathway [GO:0009873]; response to chitin [GO:0010200]	nucleus [GO:0005634]	DNA binding [GO:0003677]; DNA-binding transcription factor activity [GO:0003700]; transcription regulatory region DNA binding [GO:0044212]
CRO_105556	Flow_LBas	-0.19244204265562	-2.00504320589994	Fanconi anemia group M protein homolog (Protein FACM) (EC 3.6.4.13) (ATP-dependent RNA helicase FANCM)	FANCM_MOUSE	34.98	709	345	12	518	2377	66	747	6e-113	399	FANCM_MOUSE	Q8BGE5		Fancm Kiaa1596	Mus musculus (Mouse)	2021	ATP-binding;Alternative splicing;DNA damage;DNA repair;DNA-binding;Direct protein sequencing;Helicase;Hydrolase;Nucleotide-binding;Nucleus;Phosphoprotein;Reference proteome	DNA repair [GO:0006281]; positive regulation of protein monoubiquitination [GO:1902527]; replication fork processing [GO:0031297]; resolution of meiotic recombination intermediates [GO:0000712]	FANCM-MHF complex [GO:0071821]; Fanconi anaemia nuclear complex [GO:0043240]; nucleoplasm [GO:0005654]	ATP binding [GO:0005524]; chromatin binding [GO:0003682]; DNA binding [GO:0003677]; nuclease activity [GO:0004518]; RNA helicase activity [GO:0003724]
CRO_109070	Flow_LBas	-0.178407829512493	-4.07744478538004	Condensin-2 complex subunit H2 (Chromosome-associated protein H2) (AtCAP-H2) (Non-SMC condensin II complex subunit H2) (Protein HYPERSENSITIVE TO EXCESS BORON 2) (Hypersensitive to excess B 2)	CNDH2_ARATH	50.3	668	302	17	143	2107	13	663	9e-175	526	CNDH2_ARATH	Q9LUR0		CAPH2 HEB2 At3g16730 MGL6.20	Arabidopsis thaliana (Mouse-ear cress)	683	Chromosome;DNA condensation;Nucleus;Reference proteome	chromosome organization [GO:0051276]; meiotic chromosome condensation [GO:0010032]; mitotic sister chromatid separation [GO:0051306]; positive regulation of DNA repair [GO:0045739]; positive regulation of response to DNA damage stimulus [GO:2001022]	condensed chromosome [GO:0000793]; condensin complex [GO:0000796]; nucleolus [GO:0005730]; nucleus [GO:0005634]	chromatin binding [GO:0003682]
CRO_108434	Flow_LBas	0.200560978218944	-2.59210608865502	30S ribosomal protein S15, chloroplastic	RR15_COFAR	69.88	83	23	1	4	252	5	85	4e-32	114	RR15_COFAR	A0A392		rps15	Coffea arabica (Arabian coffee)	87	Chloroplast;Plastid;Ribonucleoprotein;Ribosomal protein	translation [GO:0006412]	chloroplast [GO:0009507]; ribosome [GO:0005840]	structural constituent of ribosome [GO:0003735]
CRO_109127	Flow_LBas	0.2082827197405	-3.42328101083582	ATP synthase subunit alpha, chloroplastic (EC 7.1.2.2) (ATP synthase F1 sector subunit alpha) (F-ATPase subunit alpha)	ATPA_MANES	77.61	134	5	1	139	465	363	496	6e-58	195	ATPA_MANES	B1NWD5		atpA	Manihot esculenta (Cassava) (Jatropha manihot)	507	ATP synthesis;ATP-binding;CF(1);Chloroplast;Hydrogen ion transport;Ion transport;Membrane;Nucleotide-binding;Plastid;Thylakoid;Translocase;Transport	ATP synthesis coupled proton transport [GO:0015986]	chloroplast thylakoid membrane [GO:0009535]; proton-transporting ATP synthase complex, catalytic core F(1) [GO:0045261]	ATP binding [GO:0005524]; proton-transporting ATP synthase activity, rotational mechanism [GO:0046933]
CRO_102629	Flow_LBas	0.213116081779399	-2.39318006596375	Photosystem II protein D1 (PSII D1 protein) (EC 1.10.3.9) (Photosystem II Q(B) protein)	PSBA_CUSRE	90.34	290	10	1	559	1374	5	294	6e-164	474	PSBA_CUSRE	P32036		psbA	Cuscuta reflexa (Southern Asian dodder)	353	Acetylation;Calcium;Chlorophyll;Chromophore;Electron transport;Herbicide resistance;Iron;Magnesium;Manganese;Membrane;Metal-binding;Oxidoreductase;Phosphoprotein;Photosynthesis;Photosystem II;Plastid;Transmembrane;Transmembrane helix;Transport	photosynthetic electron transport in photosystem II [GO:0009772]; protein-chromophore linkage [GO:0018298]; response to herbicide [GO:0009635]	integral component of membrane [GO:0016021]; photosystem II [GO:0009523]; plastid membrane [GO:0042170]; thylakoid membrane [GO:0042651]	chlorophyll binding [GO:0016168]; electron transporter, transferring electrons within the cyclic electron transport pathway of photosynthesis activity [GO:0045156]; iron ion binding [GO:0005506]; oxidoreductase activity, acting on diphenols and related substances as donors, oxygen as acceptor [GO:0016682]
CRO_102624	Flow_LBas	0.21326973742781	-5.72381579742579	NAD(P)H-quinone oxidoreductase subunit 2 B, chloroplastic (EC 7.1.1.-) (NAD(P)H dehydrogenase, subunit 2 B) (NADH-plastoquinone oxidoreductase subunit 2 B)	NU2C2_SOLLC	75	492	61	4	1	1290	19	510	0	600	NU2C2_SOLLC	P0CD47		ndhB2	Solanum lycopersicum (Tomato) (Lycopersicon esculentum)	510	Chloroplast;Membrane;NAD;NADP;Plastid;Plastoquinone;Quinone;Reference proteome;Thylakoid;Translocase;Transmembrane;Transmembrane helix;Transport	ATP synthesis coupled electron transport [GO:0042773]; photosynthesis, light reaction [GO:0019684]	chloroplast thylakoid membrane [GO:0009535]; integral component of membrane [GO:0016021]	NADH dehydrogenase (ubiquinone) activity [GO:0008137]; quinone binding [GO:0048038]
CRO_104316	Flow_LBas	0.225246906855308	-2.87256820935602	30S ribosomal protein S11, chloroplastic	RR11_PANGI	93.91	115	7	0	196	540	21	135	4e-70	219	RR11_PANGI	Q68RX4		rps11 PSC0809	Panax ginseng (Korean ginseng)	138	Chloroplast;Plastid;RNA-binding;Ribonucleoprotein;Ribosomal protein;rRNA-binding	translation [GO:0006412]	chloroplast [GO:0009507]; ribosome [GO:0005840]	rRNA binding [GO:0019843]; structural constituent of ribosome [GO:0003735]
CRO_108432	Flow_LBas	0.225387691759026	-2.29271141560831	NAD(P)H-quinone oxidoreductase subunit 1, chloroplastic (EC 7.1.1.-) (NAD(P)H dehydrogenase subunit 1) (NDH subunit 1) (NADH-plastoquinone oxidoreductase subunit 1)	NU1C_TOBAC	48.4	188	73	5	1	492	1	188	1e-24	102	NU1C_TOBAC	P06254		ndhA ndh1	Nicotiana tabacum (Common tobacco)	367	Chloroplast;Membrane;NAD;NADP;Plastid;Plastoquinone;Quinone;Thylakoid;Translocase;Transmembrane;Transmembrane helix	photosynthesis, light reaction [GO:0019684]	chloroplast thylakoid membrane [GO:0009535]; integral component of membrane [GO:0016021]	oxidoreductase activity, acting on NAD(P)H, quinone or similar compound as acceptor [GO:0016655]; quinone binding [GO:0048038]
CRO_109133	Flow_LBas	0.227639735009699	-2.96631272731938	Photosystem II CP47 reaction center protein (PSII 47 kDa protein) (Protein CP-47)	PSBB_TOBAC	93.74	479	24	1	41	1459	11	489	0	880	PSBB_TOBAC	P06411		psbB	Nicotiana tabacum (Common tobacco)	508	Chlorophyll;Chloroplast;Chromophore;Membrane;Photosynthesis;Photosystem II;Plastid;Thylakoid;Transmembrane;Transmembrane helix	photosynthetic electron transport in photosystem II [GO:0009772]; protein-chromophore linkage [GO:0018298]	chloroplast thylakoid membrane [GO:0009535]; integral component of membrane [GO:0016021]; photosystem II [GO:0009523]	chlorophyll binding [GO:0016168]; electron transporter, transferring electrons within the cyclic electron transport pathway of photosynthesis activity [GO:0045156]
CRO_108174	Flow_LBas	0.232417865431544	2.13474733455238	Basic leucine zipper and W2 domain-containing protein 2	BZW2_CHICK	32.85	411	266	5	40	1254	5	411	1e-71	241	BZW2_CHICK	Q5ZL42		BZW2 RCJMB04_7o12	Gallus gallus (Chicken)	414	Developmental protein;Differentiation;Neurogenesis;Reference proteome	cell differentiation [GO:0030154]; nervous system development [GO:0007399]	cytoplasm [GO:0005737]
CRO_104319	Flow_LBas	0.233844572077291	-3.84497855057298	Photosystem II protein D1 (PSII D1 protein) (EC 1.10.3.9) (Photosystem II Q(B) protein)	PSBA_PICAB	93.86	114	7	0	403	744	79	192	2e-68	225	PSBA_PICAB	P50155		psbA	Picea abies (Norway spruce) (Picea excelsa)	353	Acetylation;Calcium;Chlorophyll;Chloroplast;Chromophore;Electron transport;Herbicide resistance;Iron;Magnesium;Manganese;Membrane;Metal-binding;Oxidoreductase;Phosphoprotein;Photosynthesis;Photosystem II;Plastid;Thylakoid;Transmembrane;Transmembrane helix;Transport	photosynthetic electron transport in photosystem II [GO:0009772]; protein-chromophore linkage [GO:0018298]; response to herbicide [GO:0009635]	chloroplast thylakoid membrane [GO:0009535]; integral component of membrane [GO:0016021]; photosystem II [GO:0009523]	chlorophyll binding [GO:0016168]; electron transporter, transferring electrons within the cyclic electron transport pathway of photosynthesis activity [GO:0045156]; iron ion binding [GO:0005506]; oxidoreductase activity, acting on diphenols and related substances as donors, oxygen as acceptor [GO:0016682]
CRO_108000	Flow_LBas	0.235077616325492	7.494941562799	Ribulose bisphosphate carboxylase large chain (RuBisCO large subunit) (EC 4.1.1.39)	RBL_VIGUN	79	400	53	2	796	1902	35	434	0	637	RBL_VIGUN	O62964		rbcL	Vigna unguiculata (Cowpea)	473	Acetylation;Calvin cycle;Carbon dioxide fixation;Chloroplast;Disulfide bond;Lyase;Magnesium;Metal-binding;Methylation;Monooxygenase;Oxidoreductase;Photorespiration;Photosynthesis;Plastid	photorespiration [GO:0009853]; reductive pentose-phosphate cycle [GO:0019253]	chloroplast [GO:0009507]	magnesium ion binding [GO:0000287]; monooxygenase activity [GO:0004497]; ribulose-bisphosphate carboxylase activity [GO:0016984]
CRO_104317	Flow_LBas	0.238505223262456	-2.75227162843576	50S ribosomal protein L2-B, chloroplastic	RK2B_COFAR	54.29	175	45	4	2	436	107	276	3e-47	161	RK2B_COFAR	A0A398		rpl2-B	Coffea arabica (Arabian coffee)	276	Chloroplast;Plastid;Ribonucleoprotein;Ribosomal protein	translation [GO:0006412]	chloroplast [GO:0009507]; large ribosomal subunit [GO:0015934]	rRNA binding [GO:0019843]; structural constituent of ribosome [GO:0003735]; transferase activity [GO:0016740]
CRO_107525	Flow_LBas	0.243794683671571	-4.55694023220431	Protein Ycf2	YCF2_TOBAC	89.49	276	27	1	658	1485	784	1057	6e-133	444	YCF2_TOBAC	P09976		ycf2-A; ycf2-B	Nicotiana tabacum (Common tobacco)	2280	ATP-binding;Chloroplast;Nucleotide-binding;Plastid		chloroplast stroma [GO:0009570]	ATP binding [GO:0005524]
CRO_109128	Flow_LBas	0.249218885980701	-5.33944243770395	Photosystem II CP43 reaction center protein (PSII 43 kDa protein) (Protein CP-43)	PSBC_LOTJA	90.24	205	20	0	70	684	257	461	1e-111	335	PSBC_LOTJA	Q9BBT1		psbC	Lotus japonicus (Lotus corniculatus var. japonicus)	461	Acetylation;Chlorophyll;Chloroplast;Chromophore;Manganese;Membrane;Metal-binding;Phosphoprotein;Photosynthesis;Photosystem II;Plastid;Thylakoid;Transmembrane;Transmembrane helix	photosynthetic electron transport in photosystem II [GO:0009772]; protein-chromophore linkage [GO:0018298]	chloroplast thylakoid membrane [GO:0009535]; integral component of membrane [GO:0016021]; photosystem II [GO:0009523]	chlorophyll binding [GO:0016168]; electron transporter, transferring electrons within the cyclic electron transport pathway of photosynthesis activity [GO:0045156]; metal ion binding [GO:0046872]
CRO_102625	Flow_LBas	0.251822110282301	-3.27604864966414	Protein Ycf2	YCF2_GUIAB	89.47	76	8	0	88	315	2055	2130	2e-42	154	YCF2_GUIAB	B2LMN7		ycf2-A GuabCp066; ycf2-B GuabCp084	Guizotia abyssinica (Niger) (Ramtilla)	2276	ATP-binding;Chloroplast;Nucleotide-binding;Plastid		chloroplast stroma [GO:0009570]	ATP binding [GO:0005524]
CRO_102628	Flow_LBas	0.260262104396038	-2.62545649995053	50S ribosomal protein L2-B, chloroplastic	RK2B_COFAR	83.57	286	34	2	1	849	1	276	6e-154	438	RK2B_COFAR	A0A398		rpl2-B	Coffea arabica (Arabian coffee)	276	Chloroplast;Plastid;Ribonucleoprotein;Ribosomal protein	translation [GO:0006412]	chloroplast [GO:0009507]; large ribosomal subunit [GO:0015934]	rRNA binding [GO:0019843]; structural constituent of ribosome [GO:0003735]; transferase activity [GO:0016740]
CRO_110594	Flow_LBas	0.272818657843161	-5.20668480697947	Photosystem II repair protein PSB27-H1, chloroplastic (Psb27-H1) (Thylakoid lumenal protein PSB27-H1)	PB27A_ARATH	70.37	135	35	2	133	525	41	174	4e-60	191	PB27A_ARATH	Q9LR64		PSB27-1 At1g03600 F21B7.14 F21B7.21 F21B7.22 F21B7_140	Arabidopsis thaliana (Mouse-ear cress)	174	3D-structure;Chloroplast;Direct protein sequencing;Membrane;Phosphoprotein;Plastid;Reference proteome;Thylakoid;Transit peptide	cellular response to light intensity [GO:0071484]; photosystem II assembly [GO:0010207]; photosystem II repair [GO:0010206]	chloroplast [GO:0009507]; chloroplast thylakoid [GO:0009534]; chloroplast thylakoid lumen [GO:0009543]; chloroplast thylakoid membrane [GO:0009535]; extracellular region [GO:0005576]; thylakoid [GO:0009579]
CRO_108761	Flow_LBas	0.276560555550354	1.64520298426976	Dehydrodolichyl diphosphate synthase 6 (Dedol-PP synthase 6) (EC 2.5.1.-)	DDPS6_ARATH	55.05	287	128	1	137	997	9	294	1e-106	321	DDPS6_ARATH	Q8S2T1		At2g17570 MJB20.13	Arabidopsis thaliana (Mouse-ear cress)	295	Reference proteome;Transferase	polyprenol biosynthetic process [GO:0016094]; protein glycosylation [GO:0006486]	endoplasmic reticulum [GO:0005783]	polyprenyltransferase activity [GO:0002094]
CRO_110219	Flow_LBas	0.280444732740531	3.83013649222125	Probable ADP-ribosylation factor GTPase-activating protein AGD11 (ARF GAP AGD11) (Protein ARF-GAP DOMAIN 11) (AtAGD11)	AGD11_ARATH	43.79	169	94	1	308	811	215	383	8e-38	145	AGD11_ARATH	Q8L7A4		AGD11 At3g07940 F17A17.28	Arabidopsis thaliana (Mouse-ear cress)	385	GTPase activation;Metal-binding;Reference proteome;Zinc;Zinc-finger			GTPase activator activity [GO:0005096]; metal ion binding [GO:0046872]
CRO_104315	Flow_LBas	0.281819274874895	-5.74033927516526	Cytochrome b6-f complex subunit 4 (17 kDa polypeptide)	PETD_CITSI	82.5	80	6	2	331	546	52	131	5e-34	126	PETD_CITSI	Q09ME6		petD	Citrus sinensis (Sweet orange) (Citrus aurantium var. sinensis)	160	Chloroplast;Electron transport;Membrane;Photosynthesis;Plastid;Thylakoid;Transmembrane;Transmembrane helix;Transport	photosynthetic electron transport chain [GO:0009767]	chloroplast thylakoid membrane [GO:0009535]; integral component of membrane [GO:0016021]	electron transporter, transferring electrons within cytochrome b6/f complex of photosystem II activity [GO:0045158]; electron transporter, transferring electrons within the cyclic electron transport pathway of photosynthesis activity [GO:0045156]
CRO_103006	Flow_LBas	0.282097180944546	-3.36054010124493	Calcium sensing receptor, chloroplastic (Sulfurtransferase 3) (AtStr3)	CAS_ARATH	63.81	409	106	4	379	1590	15	386	7e-149	442	CAS_ARATH	Q9FN48		CAS STR3 At5g23060 MYJ24.5	Arabidopsis thaliana (Mouse-ear cress)	387	Chloroplast;Membrane;Phosphoprotein;Plastid;Receptor;Reference proteome;Thylakoid;Transit peptide;Transmembrane;Transmembrane helix	cellular response to calcium ion [GO:0071277]; de-etiolation [GO:0009704]; regulation of stomatal closure [GO:0090333]	chloroplast [GO:0009507]; chloroplast thylakoid [GO:0009534]; chloroplast thylakoid membrane [GO:0009535]; integral component of membrane [GO:0016021]; mitochondrion [GO:0005739]; plastid [GO:0009536]; thylakoid [GO:0009579]
CRO_107530	Flow_LBas	0.304385020681265	-2.74421065081387	Protein TIC 214 (Translocon at the inner envelope membrane of chloroplasts 214) (AtTIC214)	TI214_COFAR	50.89	336	81	7	1	777	401	729	2e-64	228	TI214_COFAR	A0A393		TIC214 ycf1	Coffea arabica (Arabian coffee)	1874	Chloroplast;Membrane;Plastid;Plastid inner membrane;Protein transport;Transmembrane;Transmembrane helix;Transport	protein transport [GO:0015031]	chloroplast inner membrane [GO:0009706]; integral component of membrane [GO:0016021]
CRO_107528	Flow_LBas	0.308232281450533	-2.04788515155801	30S ribosomal protein S7, chloroplastic	RR7_TOBAC	91.51	106	9	0	97	414	50	155	2e-64	200	RR7_TOBAC	P62732		rps7-A; rps7-B	Nicotiana tabacum (Common tobacco)	155	Chloroplast;Plastid;RNA-binding;Ribonucleoprotein;Ribosomal protein;rRNA-binding	translation [GO:0006412]	chloroplast [GO:0009507]; small ribosomal subunit [GO:0015935]	rRNA binding [GO:0019843]; structural constituent of ribosome [GO:0003735]
CRO_107527	Flow_LBas	0.317776046458969	-4.18657293440545	NAD(P)H-quinone oxidoreductase subunit 2 B, chloroplastic (EC 7.1.1.-) (NAD(P)H dehydrogenase, subunit 2 B) (NADH-plastoquinone oxidoreductase subunit 2 B)	NU2C2_DAUCA	72.22	270	31	2	1	678	124	393	1e-108	329	NU2C2_DAUCA	P0CC55		ndhB2	Daucus carota (Wild carrot)	510	Chloroplast;Membrane;NAD;NADP;Plastid;Plastoquinone;Quinone;Thylakoid;Translocase;Transmembrane;Transmembrane helix;Transport	ATP synthesis coupled electron transport [GO:0042773]; photosynthesis, light reaction [GO:0019684]	chloroplast thylakoid membrane [GO:0009535]; integral component of membrane [GO:0016021]	NADH dehydrogenase (ubiquinone) activity [GO:0008137]; quinone binding [GO:0048038]
CRO_104828	Flow_LBas	0.332296591564713	1.32067407149683	Signal peptidase complex subunit 3B (EC 3.4.-.-) (Microsomal signal peptidase 22 kDa subunit) (SPC22) (SPase 22 kDa subunit)	SPC3B_ARATH	80.24	167	33	0	37	537	1	167	5e-89	267	SPC3B_ARATH	Q53YF3		At5g27430 F21A20.140	Arabidopsis thaliana (Mouse-ear cress)	167	Endoplasmic reticulum;Glycoprotein;Hydrolase;Membrane;Microsome;Protease;Reference proteome;Signal-anchor;Transmembrane;Transmembrane helix	protein targeting to ER [GO:0045047]; signal peptide processing [GO:0006465]	cell wall [GO:0005618]; integral component of membrane [GO:0016021]; signal peptidase complex [GO:0005787]	peptidase activity [GO:0008233]
CRO_101429	Flow_LBas	0.333175278371729	1.48094464446395	Pentatricopeptide repeat-containing protein At2g13600	PP151_ARATH	36.14	678	381	8	2658	649	40	673	6e-135	432	PP151_ARATH	Q9SIT7		PCMP-E76 At2g13600 T10F5.14	Arabidopsis thaliana (Mouse-ear cress)	697	Reference proteome;Repeat	mitochondrial mRNA modification [GO:0080156]; RNA modification [GO:0009451]; sugar mediated signaling pathway [GO:0010182]	mitochondrion [GO:0005739]
CRO_109925	Flow_LBas	0.340897534052049	5.57204057209001	Probable carboxylesterase 6 (AtCXE6) (EC 3.1.1.1)	CXE6_ARATH	54.23	319	131	5	73	1020	23	329	3e-118	352	CXE6_ARATH	Q9SX25		CXE6 At1g68620 F24J5.14	Arabidopsis thaliana (Mouse-ear cress)	336	Hydrolase;Reference proteome;Serine esterase	catabolic process [GO:0009056]; cellular response to hypoxia [GO:0071456]		hydrolase activity [GO:0016787]; methyl indole-3-acetate esterase activity [GO:0080030]
CRO_106711	Flow_LBas	0.348088471624327	9.62020117098157	Probable glucan 1,3-beta-glucosidase A (EC 3.2.1.58) (Exo-1,3-beta-glucanase 1) (Exo-1,3-beta-glucanase A)	EXGA_ASPFC	29.88	338	184	11	1439	2329	59	384	2e-35	144	EXGA_ASPFC	B0XN12		exgA exg1 AFUB_004010	Neosartorya fumigata (strain CEA10 / CBS 144.89 / FGSC A1163) (Aspergillus fumigatus)	416	Carbohydrate metabolism;Cell wall biogenesis/degradation;Disulfide bond;Glycoprotein;Glycosidase;Hydrolase;Manganese;Metal-binding;Polysaccharide degradation;Secreted;Signal	cell wall organization [GO:0071555]; polysaccharide catabolic process [GO:0000272]	extracellular region [GO:0005576]	glucan exo-1,3-beta-glucosidase activity [GO:0004338]; metal ion binding [GO:0046872]
CRO_104018	Flow_LBas	0.349840728430007	9.3949726939353	ABC transporter G family member 10 (ABC transporter ABCG.10) (AtABCG10) (Probable white-brown complex homolog protein 10) (AtWBC10)	AB10G_ARATH	53.3	621	249	8	1	1833	1	590	0	647	AB10G_ARATH	Q9MAH4		ABCG10 WBC10 At1g53270 F12M16.17	Arabidopsis thaliana (Mouse-ear cress)	590	ATP-binding;Membrane;Nucleotide-binding;Reference proteome;Transmembrane;Transmembrane helix;Transport	transmembrane transport [GO:0055085]	integral component of membrane [GO:0016021]; plasma membrane [GO:0005886]	ATPase activity [GO:0016887]; ATPase-coupled transmembrane transporter activity [GO:0042626]; ATP binding [GO:0005524]
CRO_103014	Flow_LBas	0.353018461301454	1.76497394675551	Enolase 1, chloroplastic (EC 4.2.1.11) (2-phospho-D-glycerate hydro-lyase 1) (2-phosphoglycerate dehydratase 1)	ENO1_ARATH	90.28	432	38	1	370	1665	50	477	0	812	ENO1_ARATH	Q9C9C4		ENO1 At1g74030 F2P9.10	Arabidopsis thaliana (Mouse-ear cress)	477	Chloroplast;Glycolysis;Lyase;Magnesium;Metal-binding;Phosphoprotein;Plastid;Reference proteome;Transit peptide	glycolytic process [GO:0006096]; trichome morphogenesis [GO:0010090]	chloroplast [GO:0009507]; chloroplast stroma [GO:0009570]; phosphopyruvate hydratase complex [GO:0000015]	magnesium ion binding [GO:0000287]; phosphopyruvate hydratase activity [GO:0004634]
CRO_106931	Flow_LDis	-0.331295215788185	-1.5629610451981	7-deoxyloganetin glucosyltransferase (EC 2.4.1.324) (Iridoid 1-O-glucosyltransferase) (UDP-glucose glucosyltransferase 6) (CrUGT6) (UDP-glycosyltransferase 85A23)	UGT6_CATRO	64.9	490	167	4	75	1538	1	487	0	649	UGT6_CATRO	F8WLS6		UGT85A23 UGT6	Catharanthus roseus (Madagascar periwinkle) (Vinca rosea)	487	Transferase	(-)-secologanin biosynthetic process [GO:1900994]		UDP-glucosyltransferase activity [GO:0035251]
CRO_110575	Flow_LDis	-0.318548923245954	1.85758209524774	Protein ULTRAPETALA 1	ULT1_ARATH	74.67	225	56	1	228	902	14	237	2e-121	358	ULT1_ARATH	Q8GZA8		ULT1 At4g28190 F26K10.70	Arabidopsis thaliana (Mouse-ear cress)	237	Alternative splicing;Cytoplasm;DNA-binding;Developmental protein;Nucleus;Reference proteome;Transcription;Transcription regulation	multicellular organism development [GO:0007275]; negative regulation of flower development [GO:0009910]	cytosol [GO:0005829]; nucleus [GO:0005634]	DNA binding [GO:0003677]
CRO_106253	Flow_LDis	-0.296311188635752	3.50601873285295	SPX domain-containing protein 1 (Protein SPX DOMAIN GENE 1) (AtSPX1)	SPX1_ARATH	63.09	298	63	4	50	943	6	256	3e-118	348	SPX1_ARATH	Q8LBH4		SPX1 At5g20150 F5O24.40	Arabidopsis thaliana (Mouse-ear cress)	256	Nucleus;Reference proteome	cellular response to hypoxia [GO:0071456]; cellular response to phosphate starvation [GO:0016036]; positive regulation of cellular response to phosphate starvation [GO:0080040]	nucleus [GO:0005634]
CRO_107824	Flow_LDis	-0.284771452662891	1.51490661919096	Acyl-CoA-binding protein (ACBP)	ACBP_RICCO	85.54	83	12	0	925	1173	3	85	6e-40	144	ACBP_RICCO	O04066			Ricinus communis (Castor bean)	90	Lipid-binding;Transport			fatty-acyl-CoA binding [GO:0000062]; lipid binding [GO:0008289]
CRO_110202	Flow_LDis	-0.276885002126879	10.2631948314952	Tubulin beta-6 chain (Beta-6-tubulin)	TBB6_ORYSJ	95.5	200	9	0	28	627	1	200	2e-128	379	TBB6_ORYSJ	Q76FS3		TUBB6 TUB6 Os05g0413200 LOC_Os05g34170 P0017D10.10	Oryza sativa subsp. japonica (Rice)	444	Cytoplasm;Cytoskeleton;GTP-binding;Microtubule;Nucleotide-binding;Reference proteome	microtubule-based process [GO:0007017]; microtubule cytoskeleton organization [GO:0000226]; mitotic cell cycle [GO:0000278]	cytoplasm [GO:0005737]; microtubule [GO:0005874]	GTPase activity [GO:0003924]; GTP binding [GO:0005525]; structural constituent of cytoskeleton [GO:0005200]
CRO_104993	Flow_LDis	-0.265917676603156	8.36059832097538	Lysine histidine transporter-like 8 (Amino acid transporter-like protein 1)	LHTL8_ARATH	47.95	440	223	4	10	1323	82	517	9e-128	388	LHTL8_ARATH	Q9SX98		AATL1 At1g47670 F16N3.4	Arabidopsis thaliana (Mouse-ear cress)	519	Amino-acid transport;Cell membrane;Membrane;Reference proteome;Transmembrane;Transmembrane helix;Transport	amino acid transmembrane transport [GO:0003333]	integral component of membrane [GO:0016021]; plasma membrane [GO:0005886]	amino acid transmembrane transporter activity [GO:0015171]
CRO_106682	Flow_LDis	-0.254219068036736	-5.17488335111921	ATP synthase delta chain, chloroplastic (F-ATPase delta chain)	ATPD_TOBAC	74.5	251	60	1	1	753	1	247	1e-130	377	ATPD_TOBAC	P32980		ATPD	Nicotiana tabacum (Common tobacco)	248	ATP synthesis;CF(1);Chloroplast;Hydrogen ion transport;Ion transport;Membrane;Plastid;Reference proteome;Thylakoid;Transit peptide;Transport	ATP synthesis coupled proton transport [GO:0015986]	chloroplast thylakoid membrane [GO:0009535]; proton-transporting ATP synthase complex, catalytic core F(1) [GO:0045261]	proton-transporting ATP synthase activity, rotational mechanism [GO:0046933]
CRO_103406	Flow_LDis	0.188837384942412	2.04987718215521	Bifunctional epoxide hydrolase 2 [Includes: Cytosolic epoxide hydrolase 2 (CEH) (EC 3.3.2.10) (Epoxide hydratase) (Soluble epoxide hydrolase) (SEH); Lipid-phosphate phosphatase (EC 3.1.3.76)]	HYES_HUMAN	32.92	322	190	11	129	1052	237	546	8e-41	158	HYES_HUMAN	P34913		EPHX2	Homo sapiens (Human)	555	3D-structure;Acetylation;Alternative splicing;Aromatic hydrocarbons catabolism;Cytoplasm;Detoxification;Direct protein sequencing;Hydrolase;Lipid metabolism;Lipoprotein;Magnesium;Metal-binding;Multifunctional enzyme;Peroxisome;Phosphoprotein;Polymorphism;Reference proteome	cellular calcium ion homeostasis [GO:0006874]; cholesterol homeostasis [GO:0042632]; dephosphorylation [GO:0016311]; drug metabolic process [GO:0017144]; epoxide metabolic process [GO:0097176]; epoxygenase P450 pathway [GO:0019373]; inflammatory response [GO:0006954]; long-chain fatty acid biosynthetic process [GO:0042759]; phospholipid dephosphorylation [GO:0046839]; positive regulation of blood…	cell [GO:0005623]; cytosol [GO:0005829]; extracellular exosome [GO:0070062]; peroxisomal matrix [GO:0005782]; peroxisome [GO:0005777]	10-hydroxy-9-(phosphonooxy)octadecanoate phosphatase activity [GO:0033885]; epoxide hydrolase activity [GO:0004301]; lipid phosphatase activity [GO:0042577]; magnesium ion binding [GO:0000287]; phosphatase activity [GO:0016791]; protein homodimerization activity [GO:0042803]; toxic substance binding [GO:0015643]
CRO_102631	Flow_LDis	0.19159682693002	-5.05090486393407	ATP synthase subunit alpha, chloroplastic (EC 7.1.2.2) (ATP synthase F1 sector subunit alpha) (F-ATPase subunit alpha)	ATPA_CARPA	90.34	145	13	1	343	774	361	505	1e-64	216	ATPA_CARPA	B1A920		atpA	Carica papaya (Papaya)	505	ATP synthesis;ATP-binding;CF(1);Chloroplast;Hydrogen ion transport;Ion transport;Membrane;Nucleotide-binding;Plastid;Thylakoid;Translocase;Transport	ATP synthesis coupled proton transport [GO:0015986]	chloroplast thylakoid membrane [GO:0009535]; proton-transporting ATP synthase complex, catalytic core F(1) [GO:0045261]	ATP binding [GO:0005524]; proton-transporting ATP synthase activity, rotational mechanism [GO:0046933]
CRO_109133	Flow_LDis	0.208629925639354	-3.5676459557886	Photosystem II CP47 reaction center protein (PSII 47 kDa protein) (Protein CP-47)	PSBB_TOBAC	93.74	479	24	1	41	1459	11	489	0	880	PSBB_TOBAC	P06411		psbB	Nicotiana tabacum (Common tobacco)	508	Chlorophyll;Chloroplast;Chromophore;Membrane;Photosynthesis;Photosystem II;Plastid;Thylakoid;Transmembrane;Transmembrane helix	photosynthetic electron transport in photosystem II [GO:0009772]; protein-chromophore linkage [GO:0018298]	chloroplast thylakoid membrane [GO:0009535]; integral component of membrane [GO:0016021]; photosystem II [GO:0009523]	chlorophyll binding [GO:0016168]; electron transporter, transferring electrons within the cyclic electron transport pathway of photosynthesis activity [GO:0045156]
CRO_108432	Flow_LDis	0.219975370325697	-1.98323098251565	NAD(P)H-quinone oxidoreductase subunit 1, chloroplastic (EC 7.1.1.-) (NAD(P)H dehydrogenase subunit 1) (NDH subunit 1) (NADH-plastoquinone oxidoreductase subunit 1)	NU1C_TOBAC	48.4	188	73	5	1	492	1	188	1e-24	102	NU1C_TOBAC	P06254		ndhA ndh1	Nicotiana tabacum (Common tobacco)	367	Chloroplast;Membrane;NAD;NADP;Plastid;Plastoquinone;Quinone;Thylakoid;Translocase;Transmembrane;Transmembrane helix	photosynthesis, light reaction [GO:0019684]	chloroplast thylakoid membrane [GO:0009535]; integral component of membrane [GO:0016021]	oxidoreductase activity, acting on NAD(P)H, quinone or similar compound as acceptor [GO:0016655]; quinone binding [GO:0048038]
CRO_101382	Flow_LDis	0.221166422863747	1.97245552121382	CDPK-related kinase 4 (AtCRK4) (EC 2.7.11.1) (Calcium/calmodulin-dependent protein kinase CRK4)	CAMK4_ARATH	65.9	607	144	7	139	1926	38	592	0	777	CAMK4_ARATH	Q9FIM9		CRK4 CP4 At5g24430 K16H17.14	Arabidopsis thaliana (Mouse-ear cress)	594	ATP-binding;Calcium;Cell membrane;Kinase;Lipoprotein;Membrane;Metal-binding;Myristate;Nucleotide-binding;Phosphoprotein;Reference proteome;Repeat;Serine/threonine-protein kinase;Transferase	intracellular signal transduction [GO:0035556]; peptidyl-serine phosphorylation [GO:0018105]; protein autophosphorylation [GO:0046777]	cytoplasm [GO:0005737]; nucleus [GO:0005634]; plasma membrane [GO:0005886]; plasmodesma [GO:0009506]	ATP binding [GO:0005524]; calcium-dependent protein serine/threonine kinase activity [GO:0009931]; calmodulin binding [GO:0005516]; calmodulin-dependent protein kinase activity [GO:0004683]; metal ion binding [GO:0046872]; protein serine/threonine kinase activity [GO:0004674]
CRO_102624	Flow_LDis	0.227736444643169	-5.12974655908276	NAD(P)H-quinone oxidoreductase subunit 2 B, chloroplastic (EC 7.1.1.-) (NAD(P)H dehydrogenase, subunit 2 B) (NADH-plastoquinone oxidoreductase subunit 2 B)	NU2C2_SOLLC	75	492	61	4	1	1290	19	510	0	600	NU2C2_SOLLC	P0CD47		ndhB2	Solanum lycopersicum (Tomato) (Lycopersicon esculentum)	510	Chloroplast;Membrane;NAD;NADP;Plastid;Plastoquinone;Quinone;Reference proteome;Thylakoid;Translocase;Transmembrane;Transmembrane helix;Transport	ATP synthesis coupled electron transport [GO:0042773]; photosynthesis, light reaction [GO:0019684]	chloroplast thylakoid membrane [GO:0009535]; integral component of membrane [GO:0016021]	NADH dehydrogenase (ubiquinone) activity [GO:0008137]; quinone binding [GO:0048038]
CRO_102628	Flow_LDis	0.233448981807543	-1.86412384821516	50S ribosomal protein L2-B, chloroplastic	RK2B_COFAR	83.57	286	34	2	1	849	1	276	6e-154	438	RK2B_COFAR	A0A398		rpl2-B	Coffea arabica (Arabian coffee)	276	Chloroplast;Plastid;Ribonucleoprotein;Ribosomal protein	translation [GO:0006412]	chloroplast [GO:0009507]; large ribosomal subunit [GO:0015934]	rRNA binding [GO:0019843]; structural constituent of ribosome [GO:0003735]; transferase activity [GO:0016740]
CRO_107525	Flow_LDis	0.238646318709496	-4.06264176435033	Protein Ycf2	YCF2_TOBAC	89.49	276	27	1	658	1485	784	1057	6e-133	444	YCF2_TOBAC	P09976		ycf2-A; ycf2-B	Nicotiana tabacum (Common tobacco)	2280	ATP-binding;Chloroplast;Nucleotide-binding;Plastid		chloroplast stroma [GO:0009570]	ATP binding [GO:0005524]
CRO_102335	Flow_LDis	0.243302203953617	1.86451204800447	Anaphase-promoting complex subunit 8 (Cell division cycle protein 23 homolog) (CDC23 homolog) (Cyclosome subunit 8)	CDC23_ARATH	64.77	579	144	9	98	1657	1	578	0	738	CDC23_ARATH	Q9STS3		APC8 CDC23 At3g48150 T24C20.30	Arabidopsis thaliana (Mouse-ear cress)	579	Cell cycle;Cell division;Mitosis;Nucleus;Reference proteome;Repeat;TPR repeat;Ubl conjugation pathway	cell cycle [GO:0007049]; cell division [GO:0051301]; protein ubiquitination [GO:0016567]; regulation of defense response [GO:0031347]; regulation of mitotic metaphase/anaphase transition [GO:0030071]	anaphase-promoting complex [GO:0005680]
CRO_100090	Flow_LDis	0.250540070092326	-7.89225158625047	30S ribosomal protein S4, chloroplastic	RR4_COFAR	90.09	111	11	0	1	333	89	199	4e-67	207	RR4_COFAR	A0A337		rps4	Coffea arabica (Arabian coffee)	201	Chloroplast;Plastid;RNA-binding;Ribonucleoprotein;Ribosomal protein;rRNA-binding	translation [GO:0006412]	chloroplast [GO:0009507]; small ribosomal subunit [GO:0015935]	rRNA binding [GO:0019843]; structural constituent of ribosome [GO:0003735]
CRO_107528	Flow_LDis	0.261029663331239	-2.31943846997105	30S ribosomal protein S7, chloroplastic	RR7_TOBAC	91.51	106	9	0	97	414	50	155	2e-64	200	RR7_TOBAC	P62732		rps7-A; rps7-B	Nicotiana tabacum (Common tobacco)	155	Chloroplast;Plastid;RNA-binding;Ribonucleoprotein;Ribosomal protein;rRNA-binding	translation [GO:0006412]	chloroplast [GO:0009507]; small ribosomal subunit [GO:0015935]	rRNA binding [GO:0019843]; structural constituent of ribosome [GO:0003735]
CRO_110548	Flow_LDis	0.31017929278299	2.03500686879678	External alternative NAD(P)H-ubiquinone oxidoreductase B1, mitochondrial (EC 1.6.5.9) (External alternative NADH dehydrogenase NDB1) (NADH:ubiquinone reductase (non-electrogenic) NDB1)	ENDB1_SOLTU	71.16	586	121	3	961	2715	11	549	0	844	ENDB1_SOLTU	M1BYJ7		NDB1 PGSC0003DMG400021670	Solanum tuberosum (Potato)	577	Calcium;FAD;Flavoprotein;Membrane;Metal-binding;Mitochondrion;Mitochondrion inner membrane;NAD;NADP;Oxidoreductase;Peroxisome;Reference proteome;Transit peptide	oxidation-reduction process [GO:0055114]	mitochondrial inner membrane [GO:0005743]; mitochondrial intermembrane space [GO:0005758]; peroxisome [GO:0005777]	calcium ion binding [GO:0005509]; oxidoreductase activity [GO:0016491]
CRO_103014	Flow_LDis	0.332623678909835	3.0200350997601	Enolase 1, chloroplastic (EC 4.2.1.11) (2-phospho-D-glycerate hydro-lyase 1) (2-phosphoglycerate dehydratase 1)	ENO1_ARATH	90.28	432	38	1	370	1665	50	477	0	812	ENO1_ARATH	Q9C9C4		ENO1 At1g74030 F2P9.10	Arabidopsis thaliana (Mouse-ear cress)	477	Chloroplast;Glycolysis;Lyase;Magnesium;Metal-binding;Phosphoprotein;Plastid;Reference proteome;Transit peptide	glycolytic process [GO:0006096]; trichome morphogenesis [GO:0010090]	chloroplast [GO:0009507]; chloroplast stroma [GO:0009570]; phosphopyruvate hydratase complex [GO:0000015]	magnesium ion binding [GO:0000287]; phosphopyruvate hydratase activity [GO:0004634]
CRO_110043	Flow_MLea	-0.349113267489199	2.62691267781166	Arginase 1, mitochondrial (EC 3.5.3.1) (Agmatinase ARGAH1) (EC 3.5.3.11) (Arginine amidohydrolase 1)	ARGI1_ARATH	69.94	356	78	6	4	1032	3	342	1e-158	473	ARGI1_ARATH	P46637		ARGAH1 At4g08900 T3H13.7	Arabidopsis thaliana (Mouse-ear cress)	342	Arginine metabolism;Hydrolase;Manganese;Metal-binding;Mitochondrion;Putrescine biosynthesis;Reference proteome;Transit peptide	arginine catabolic process [GO:0006527]; defense response to bacterium [GO:0042742]; putrescine biosynthetic process from arginine, using agmatinase [GO:0033389]; urea cycle [GO:0000050]	cytosol [GO:0005829]; mitochondrion [GO:0005739]	agmatinase activity [GO:0008783]; arginase activity [GO:0004053]; cobalt ion binding [GO:0050897]
CRO_107824	Flow_MLea	-0.345441255615689	1.90727977217487	Acyl-CoA-binding protein (ACBP)	ACBP_RICCO	85.54	83	12	0	925	1173	3	85	6e-40	144	ACBP_RICCO	O04066			Ricinus communis (Castor bean)	90	Lipid-binding;Transport			fatty-acyl-CoA binding [GO:0000062]; lipid binding [GO:0008289]
CRO_107295	Flow_MLea	-0.319804614012941	1.95685444422863	Protein NEN1 (NAC45/NAC86-dependent exonuclease-domain protein 1) (EC 3.1.11.-)	NEN1_ARATH	56.26	503	173	8	144	1643	5	463	8e-175	512	NEN1_ARATH	Q9FLR0		NEN1 At5g07710 MBK20.17	Arabidopsis thaliana (Mouse-ear cress)	468	Cytoplasm;Exonuclease;Hydrolase;Magnesium;Metal-binding;Nuclease;Nucleus;Reference proteome		cytoplasm [GO:0005737]; nucleus [GO:0005634]	3'-5' exonuclease activity [GO:0008408]; metal ion binding [GO:0046872]; nucleic acid binding [GO:0003676]
CRO_106931	Flow_MLea	-0.306962352000426	-3.18175290818196	7-deoxyloganetin glucosyltransferase (EC 2.4.1.324) (Iridoid 1-O-glucosyltransferase) (UDP-glucose glucosyltransferase 6) (CrUGT6) (UDP-glycosyltransferase 85A23)	UGT6_CATRO	64.9	490	167	4	75	1538	1	487	0	649	UGT6_CATRO	F8WLS6		UGT85A23 UGT6	Catharanthus roseus (Madagascar periwinkle) (Vinca rosea)	487	Transferase	(-)-secologanin biosynthetic process [GO:1900994]		UDP-glucosyltransferase activity [GO:0035251]
CRO_103601	Flow_MLea	-0.239019898357396	-2.79438984080324	Long chain acyl-CoA synthetase 9, chloroplastic (EC 6.2.1.3)	LACS9_ARATH	77.12	695	155	1	1	2085	1	691	0	1148	LACS9_ARATH	Q9CAP8		LACS9 At1g77590 T5M16.18	Arabidopsis thaliana (Mouse-ear cress)	691	ATP-binding;Chloroplast;Fatty acid metabolism;Ligase;Lipid metabolism;Magnesium;Nucleotide-binding;Plastid;Reference proteome	fatty acid metabolic process [GO:0006631]	chloroplast [GO:0009507]; chloroplast envelope [GO:0009941]; mitochondrion [GO:0005739]; plastid [GO:0009536]	acyl-CoA ligase activity [GO:0003996]; ATP binding [GO:0005524]; decanoate-CoA ligase activity [GO:0102391]; long-chain fatty acid-CoA ligase activity [GO:0004467]
CRO_101099	Flow_MLea	-0.235859004839681	-2.7652060334046	50S ribosomal protein L34, chloroplastic (CL34) (Chloroplastic large ribosomal subunit protein bL34c)	RK34_SPIOL	53.7	162	58	4	81	551	1	150	6e-34	123	RK34_SPIOL	P82244		RPL34 SOVF_073030	Spinacia oleracea (Spinach)	152	3D-structure;Chloroplast;Direct protein sequencing;Plastid;RNA-binding;Reference proteome;Ribonucleoprotein;Ribosomal protein;Transit peptide;rRNA-binding	translation [GO:0006412]	chloroplast [GO:0009507]; ribosome [GO:0005840]	rRNA binding [GO:0019843]; structural constituent of ribosome [GO:0003735]
CRO_105589	Flow_MLea	-0.195459320638138	5.56889407671984	Actin-1 (OsRAC1)	ACT1_ORYSJ	95.21	376	18	0	197	1324	1	376	0	756	ACT1_ORYSJ	Q10DV7		ACT1 AC1 RAC1 Os03g0718100 LOC_Os03g50885 OsJ_011865 OSJNBa0078A17.12	Oryza sativa subsp. japonica (Rice)	377	ATP-binding;Cytoplasm;Cytoskeleton;Nucleotide-binding;Reference proteome		cytoplasm [GO:0005737]; cytoskeleton [GO:0005856]	ATP binding [GO:0005524]
CRO_105619	Flow_MLea	0.163695951253425	1.54807306781964	Histone H4	H4_SOYBN	100	82	0	0	64	309	22	103	4e-51	162	H4_SOYBN	P0CG89			Glycine max (Soybean) (Glycine hispida)	103	Acetylation;Chromosome;DNA-binding;Methylation;Nucleosome core;Nucleus;Reference proteome	nucleosome assembly [GO:0006334]; response to water deprivation [GO:0009414]	chloroplast [GO:0009507]; cytosol [GO:0005829]; nucleolus [GO:0005730]; nucleosome [GO:0000786]; plasma membrane [GO:0005886]; plasmodesma [GO:0009506]; thylakoid [GO:0009579]; vacuolar membrane [GO:0005774]	DNA binding [GO:0003677]; protein heterodimerization activity [GO:0046982]
CRO_102631	Flow_MLea	0.187951943825471	-4.79234144859506	ATP synthase subunit alpha, chloroplastic (EC 7.1.2.2) (ATP synthase F1 sector subunit alpha) (F-ATPase subunit alpha)	ATPA_CARPA	90.34	145	13	1	343	774	361	505	1e-64	216	ATPA_CARPA	B1A920		atpA	Carica papaya (Papaya)	505	ATP synthesis;ATP-binding;CF(1);Chloroplast;Hydrogen ion transport;Ion transport;Membrane;Nucleotide-binding;Plastid;Thylakoid;Translocase;Transport	ATP synthesis coupled proton transport [GO:0015986]	chloroplast thylakoid membrane [GO:0009535]; proton-transporting ATP synthase complex, catalytic core F(1) [GO:0045261]	ATP binding [GO:0005524]; proton-transporting ATP synthase activity, rotational mechanism [GO:0046933]
CRO_110301	Flow_MLea	0.199058624659799	1.7767709454452	Ubiquitin receptor RAD23b (AtRAD23b) (Putative DNA repair protein RAD23-1) (RAD23-like protein 1) (AtRAD23-1)	RD23B_ARATH	59.65	404	110	5	236	1399	1	367	2e-141	424	RD23B_ARATH	Q84L33		RAD23B RAD23 RAD23-1 At1g79650 F20B17.8	Arabidopsis thaliana (Mouse-ear cress)	371	Alternative splicing;Cytoplasm;DNA damage;DNA repair;Nucleus;Reference proteome;Repeat	nucleotide-excision repair [GO:0006289]; proteasome-mediated ubiquitin-dependent protein catabolic process [GO:0043161]	cytoplasm [GO:0005737]; cytosol [GO:0005829]; nucleoplasm [GO:0005654]; nucleus [GO:0005634]; proteasome complex [GO:0000502]	damaged DNA binding [GO:0003684]; polyubiquitin modification-dependent protein binding [GO:0031593]; proteasome binding [GO:0070628]; ubiquitin binding [GO:0043130]
CRO_109130	Flow_MLea	0.199996260212364	-8.76739919650033	Photosystem II CP43 reaction center protein (PSII 43 kDa protein) (Protein CP-43)	PSBC_RANMC	88.73	71	8	0	181	393	13	83	9e-37	136	PSBC_RANMC	Q4FFN5		psbC	Ranunculus macranthus (Large buttercup)	473	Acetylation;Chlorophyll;Chloroplast;Chromophore;Manganese;Membrane;Metal-binding;Phosphoprotein;Photosynthesis;Photosystem II;Plastid;Thylakoid;Transmembrane;Transmembrane helix	photosynthetic electron transport in photosystem II [GO:0009772]; protein-chromophore linkage [GO:0018298]	chloroplast thylakoid membrane [GO:0009535]; integral component of membrane [GO:0016021]; photosystem II [GO:0009523]	chlorophyll binding [GO:0016168]; electron transporter, transferring electrons within the cyclic electron transport pathway of photosynthesis activity [GO:0045156]; metal ion binding [GO:0046872]
CRO_109132	Flow_MLea	0.209279008600605	-7.06357615343927	Cytochrome b6	CYB6_NYMAL	94.84	155	8	0	1	465	54	208	4e-102	298	CYB6_NYMAL	Q6EW22		petB	Nymphaea alba (White water-lily) (Castalia alba)	215	Chloroplast;Electron transport;Heme;Iron;Membrane;Metal-binding;Photosynthesis;Plastid;Thylakoid;Transmembrane;Transmembrane helix;Transport	photosynthesis [GO:0015979]; respiratory electron transport chain [GO:0022904]	chloroplast thylakoid membrane [GO:0009535]; integral component of membrane [GO:0016021]	electron transporter, transferring electrons within cytochrome b6/f complex of photosystem II activity [GO:0045158]; metal ion binding [GO:0046872]
CRO_109124	Flow_MLea	0.217216145054636	-2.69987862046704	ATP synthase subunit beta, chloroplastic (EC 7.1.2.2) (ATP synthase F1 sector subunit beta) (F-ATPase subunit beta)	ATPB_PORPU	96.88	64	2	0	523	714	130	193	5e-32	128	ATPB_PORPU	P51259		atpB	Porphyra purpurea (Red seaweed) (Ulva purpurea)	475	ATP synthesis;ATP-binding;CF(1);Chloroplast;Hydrogen ion transport;Ion transport;Membrane;Nucleotide-binding;Plastid;Thylakoid;Translocase;Transport	ATP synthesis coupled proton transport [GO:0015986]	chloroplast thylakoid membrane [GO:0009535]; proton-transporting ATP synthase complex, catalytic core F(1) [GO:0045261]	ATP binding [GO:0005524]; proton-transporting ATP synthase activity, rotational mechanism [GO:0046933]
CRO_109127	Flow_MLea	0.229034214637187	-5.00402381241682	ATP synthase subunit alpha, chloroplastic (EC 7.1.2.2) (ATP synthase F1 sector subunit alpha) (F-ATPase subunit alpha)	ATPA_MANES	77.61	134	5	1	139	465	363	496	6e-58	195	ATPA_MANES	B1NWD5		atpA	Manihot esculenta (Cassava) (Jatropha manihot)	507	ATP synthesis;ATP-binding;CF(1);Chloroplast;Hydrogen ion transport;Ion transport;Membrane;Nucleotide-binding;Plastid;Thylakoid;Translocase;Transport	ATP synthesis coupled proton transport [GO:0015986]	chloroplast thylakoid membrane [GO:0009535]; proton-transporting ATP synthase complex, catalytic core F(1) [GO:0045261]	ATP binding [GO:0005524]; proton-transporting ATP synthase activity, rotational mechanism [GO:0046933]
CRO_102624	Flow_MLea	0.235808444741237	-6.4026201022983	NAD(P)H-quinone oxidoreductase subunit 2 B, chloroplastic (EC 7.1.1.-) (NAD(P)H dehydrogenase, subunit 2 B) (NADH-plastoquinone oxidoreductase subunit 2 B)	NU2C2_SOLLC	75	492	61	4	1	1290	19	510	0	600	NU2C2_SOLLC	P0CD47		ndhB2	Solanum lycopersicum (Tomato) (Lycopersicon esculentum)	510	Chloroplast;Membrane;NAD;NADP;Plastid;Plastoquinone;Quinone;Reference proteome;Thylakoid;Translocase;Transmembrane;Transmembrane helix;Transport	ATP synthesis coupled electron transport [GO:0042773]; photosynthesis, light reaction [GO:0019684]	chloroplast thylakoid membrane [GO:0009535]; integral component of membrane [GO:0016021]	NADH dehydrogenase (ubiquinone) activity [GO:0008137]; quinone binding [GO:0048038]
CRO_108432	Flow_MLea	0.238032752944384	-2.63501496961055	NAD(P)H-quinone oxidoreductase subunit 1, chloroplastic (EC 7.1.1.-) (NAD(P)H dehydrogenase subunit 1) (NDH subunit 1) (NADH-plastoquinone oxidoreductase subunit 1)	NU1C_TOBAC	48.4	188	73	5	1	492	1	188	1e-24	102	NU1C_TOBAC	P06254		ndhA ndh1	Nicotiana tabacum (Common tobacco)	367	Chloroplast;Membrane;NAD;NADP;Plastid;Plastoquinone;Quinone;Thylakoid;Translocase;Transmembrane;Transmembrane helix	photosynthesis, light reaction [GO:0019684]	chloroplast thylakoid membrane [GO:0009535]; integral component of membrane [GO:0016021]	oxidoreductase activity, acting on NAD(P)H, quinone or similar compound as acceptor [GO:0016655]; quinone binding [GO:0048038]
CRO_100091	Flow_MLea	0.238224051931542	-4.56658244988957	NAD(P)H-quinone oxidoreductase subunit K, chloroplastic (EC 7.1.1.-) (NAD(P)H dehydrogenase subunit K) (NADH-plastoquinone oxidoreductase subunit K)	NDHK_EUCGG	89.19	222	22	1	1	666	1	220	8e-122	356	NDHK_EUCGG	Q49KZ4		ndhK	Eucalyptus globulus subsp. globulus (Tasmanian blue gum)	225	4Fe-4S;Chloroplast;Iron;Iron-sulfur;Membrane;Metal-binding;NAD;NADP;Plastid;Plastoquinone;Quinone;Thylakoid;Translocase;Transport	photosynthesis, light reaction [GO:0019684]	chloroplast thylakoid membrane [GO:0009535]	4 iron, 4 sulfur cluster binding [GO:0051539]; iron ion binding [GO:0005506]; NADH dehydrogenase (ubiquinone) activity [GO:0008137]; quinone binding [GO:0048038]
CRO_108000	Flow_MLea	0.242025312038451	6.18790600398758	Ribulose bisphosphate carboxylase large chain (RuBisCO large subunit) (EC 4.1.1.39)	RBL_VIGUN	79	400	53	2	796	1902	35	434	0	637	RBL_VIGUN	O62964		rbcL	Vigna unguiculata (Cowpea)	473	Acetylation;Calvin cycle;Carbon dioxide fixation;Chloroplast;Disulfide bond;Lyase;Magnesium;Metal-binding;Methylation;Monooxygenase;Oxidoreductase;Photorespiration;Photosynthesis;Plastid	photorespiration [GO:0009853]; reductive pentose-phosphate cycle [GO:0019253]	chloroplast [GO:0009507]	magnesium ion binding [GO:0000287]; monooxygenase activity [GO:0004497]; ribulose-bisphosphate carboxylase activity [GO:0016984]
CRO_107525	Flow_MLea	0.245306672182192	-4.6281905919552	Protein Ycf2	YCF2_TOBAC	89.49	276	27	1	658	1485	784	1057	6e-133	444	YCF2_TOBAC	P09976		ycf2-A; ycf2-B	Nicotiana tabacum (Common tobacco)	2280	ATP-binding;Chloroplast;Nucleotide-binding;Plastid		chloroplast stroma [GO:0009570]	ATP binding [GO:0005524]
CRO_108400	Flow_MLea	0.255339280900879	2.02986489118389	Putative UDP-rhamnose:rhamnosyltransferase 1 (FaRT1) (EC 2.4.1.-) (Glycosyltransferase 4) (FaGT4)	URT1_FRAAN	55.34	459	197	6	49	1404	10	467	3e-170	495	URT1_FRAAN	Q66PF2		GT4	Fragaria ananassa (Strawberry) (Fragaria chiloensis x Fragaria virginiana)	478	Glycoprotein;Glycosyltransferase;Membrane;Transferase;Transmembrane;Transmembrane helix		integral component of membrane [GO:0016021]	transferase activity, transferring hexosyl groups [GO:0016758]
CRO_110630	Flow_MLea	0.263718609411226	2.58866184380456	Eukaryotic translation initiation factor 6-2 (AteIF-6;2)	IF62_ARATH	90.91	242	22	0	1285	2010	4	245	1e-158	466	IF62_ARATH	Q9M060		EIF6-2 EMB1624 At3g55620 F1I16.30	Arabidopsis thaliana (Mouse-ear cress)	245	Cytoplasm;Initiation factor;Nucleus;Protein biosynthesis;Reference proteome;Ribosome biogenesis	assembly of large subunit precursor of preribosome [GO:1902626]; cellular response to abscisic acid stimulus [GO:0071215]; embryo development ending in seed dormancy [GO:0009793]; mature ribosome assembly [GO:0042256]; ribosomal large subunit biogenesis [GO:0042273]; ribosomal subunit export from nucleus [GO:0000054]	cytosol [GO:0005829]; nucleolus [GO:0005730]; nucleus [GO:0005634]; preribosome, large subunit precursor [GO:0030687]	ribosomal large subunit binding [GO:0043023]; ribosome binding [GO:0043022]; translation initiation factor activity [GO:0003743]
CRO_104162	Flow_MLea	0.265925467111154	-6.09763835957885	DNA-directed RNA polymerase subunit beta (EC 2.7.7.6) (PEP) (Plastid-encoded RNA polymerase subunit beta) (RNA polymerase subunit beta)	RPOB_IPOPU	66.88	157	21	2	109	486	911	1067	1e-47	171	RPOB_IPOPU	A7Y3B9		rpoB	Ipomoea purpurea (Common morning glory) (Pharbitis purpurea)	1067	Chloroplast;DNA-directed RNA polymerase;Nucleotidyltransferase;Plastid;Transcription;Transferase	transcription, DNA-templated [GO:0006351]	chloroplast [GO:0009507]	DNA binding [GO:0003677]; DNA-directed 5'-3' RNA polymerase activity [GO:0003899]; ribonucleoside binding [GO:0032549]
CRO_109751	Flow_MLea	0.267601348674364	-2.44258014253319	Chloroplast envelope membrane protein	CEMA_LIRTU	76.7	103	24	0	325	633	121	223	9e-46	164	CEMA_LIRTU	Q0G9K7		cemA	Liriodendron tulipifera (Tuliptree) (Tulip poplar)	229	Chloroplast;Hydrogen ion transport;Ion transport;Membrane;Plastid;Plastid inner membrane;Transmembrane;Transmembrane helix;Transport		chloroplast inner membrane [GO:0009706]; integral component of membrane [GO:0016021]	proton transmembrane transporter activity [GO:0015078]
CRO_100090	Flow_MLea	0.273405853873638	-7.44727637973661	30S ribosomal protein S4, chloroplastic	RR4_COFAR	90.09	111	11	0	1	333	89	199	4e-67	207	RR4_COFAR	A0A337		rps4	Coffea arabica (Arabian coffee)	201	Chloroplast;Plastid;RNA-binding;Ribonucleoprotein;Ribosomal protein;rRNA-binding	translation [GO:0006412]	chloroplast [GO:0009507]; small ribosomal subunit [GO:0015935]	rRNA binding [GO:0019843]; structural constituent of ribosome [GO:0003735]
CRO_107530	Flow_MLea	0.287619557142991	1.66317429333527	Protein TIC 214 (Translocon at the inner envelope membrane of chloroplasts 214) (AtTIC214)	TI214_COFAR	50.89	336	81	7	1	777	401	729	2e-64	228	TI214_COFAR	A0A393		TIC214 ycf1	Coffea arabica (Arabian coffee)	1874	Chloroplast;Membrane;Plastid;Plastid inner membrane;Protein transport;Transmembrane;Transmembrane helix;Transport	protein transport [GO:0015031]	chloroplast inner membrane [GO:0009706]; integral component of membrane [GO:0016021]
CRO_104320	Flow_MLea	0.292920508627252	-7.96759004415245	Photosystem I P700 chlorophyll a apoprotein A2 (EC 1.97.1.12) (PSI-B) (PsaB)	PSAB_PLAOC	88.82	152	17	0	472	927	23	174	3e-78	259	PSAB_PLAOC	Q09G47		psaB	Platanus occidentalis (Sycamore) (American plane tree)	734	4Fe-4S;Chlorophyll;Chloroplast;Chromophore;Electron transport;Iron;Iron-sulfur;Magnesium;Membrane;Metal-binding;Oxidoreductase;Photosynthesis;Photosystem I;Plastid;Thylakoid;Transmembrane;Transmembrane helix;Transport	photosynthesis [GO:0015979]; protein-chromophore linkage [GO:0018298]	chloroplast thylakoid membrane [GO:0009535]; integral component of membrane [GO:0016021]; photosystem I [GO:0009522]	4 iron, 4 sulfur cluster binding [GO:0051539]; chlorophyll binding [GO:0016168]; electron transfer activity [GO:0009055]; magnesium ion binding [GO:0000287]
CRO_109152	Flow_MLea	0.378700281239226	1.30512141962589	14 kDa proline-rich protein DC2.15	14KD_DAUCA	59.04	83	33	1	142	387	54	136	2e-21	88.6	14KD_DAUCA	P14009			Daucus carota (Wild carrot)	137	Membrane;Signal;Transmembrane;Transmembrane helix		integral component of membrane [GO:0016021]
CRO_105487	Flow_MLeacat	-0.356979582282222	-3.25581241415669	DNA-directed RNA polymerase subunit beta' (EC 2.7.7.6) (PEP) (Plastid-encoded RNA polymerase subunit beta') (RNA polymerase subunit beta')	RPOC1_COFAR	91.83	306	25	0	1	918	251	556	3e-180	521	RPOC1_COFAR	A0A326		rpoC1	Coffea arabica (Arabian coffee)	683	Chloroplast;DNA-directed RNA polymerase;Magnesium;Metal-binding;Nucleotidyltransferase;Plastid;Transcription;Transferase;Zinc	transcription, DNA-templated [GO:0006351]	chloroplast [GO:0009507]	DNA binding [GO:0003677]; DNA-directed 5'-3' RNA polymerase activity [GO:0003899]; magnesium ion binding [GO:0000287]; zinc ion binding [GO:0008270]
CRO_110323	Flow_MLeacat	-0.345049173191986	-1.50045964807505	Chaperone protein dnaJ 8, chloroplastic (AtDjC8) (AtJ8)	DNAJ8_ARATH	82	50	9	0	464	613	55	104	7e-22	93.6	DNAJ8_ARATH	Q9SAG8		ATJ8 C8 J8 At1g80920 F23A5.28	Arabidopsis thaliana (Mouse-ear cress)	163	Chaperone;Chloroplast;Plastid;Reference proteome;Transit peptide	response to light stimulus [GO:0009416]	chloroplast [GO:0009507]; chloroplast stroma [GO:0009570]; nucleus [GO:0005634]
CRO_106931	Flow_MLeacat	-0.317371397883707	-1.96692890024239	7-deoxyloganetin glucosyltransferase (EC 2.4.1.324) (Iridoid 1-O-glucosyltransferase) (UDP-glucose glucosyltransferase 6) (CrUGT6) (UDP-glycosyltransferase 85A23)	UGT6_CATRO	64.9	490	167	4	75	1538	1	487	0	649	UGT6_CATRO	F8WLS6		UGT85A23 UGT6	Catharanthus roseus (Madagascar periwinkle) (Vinca rosea)	487	Transferase	(-)-secologanin biosynthetic process [GO:1900994]		UDP-glucosyltransferase activity [GO:0035251]
CRO_105483	Flow_MLeacat	-0.306660722959774	2.18539581019412	Probable carboxylesterase 18 (AtCXE18) (EC 3.1.1.1)	CXE18_ARATH	44.21	242	101	4	418	1062	96	330	5e-61	206	CXE18_ARATH	Q9LT10		CXE18 At5g23530 MQM1.21	Arabidopsis thaliana (Mouse-ear cress)	335	Acetylation;Hydrolase;Reference proteome;Serine esterase	catabolic process [GO:0009056]; pollen tube growth [GO:0009860]		carboxylic ester hydrolase activity [GO:0052689]; hydrolase activity [GO:0016787]; methyl indole-3-acetate esterase activity [GO:0080030]
CRO_110248	Flow_MLeacat	-0.269902831779454	1.74355780557015	Transcription factor ICE1 (Basic helix-loop-helix protein 116) (AtbHLH116) (bHLH 116) (Inducer of CBF expression 1) (Transcription factor EN 45) (Transcription factor SCREAM) (bHLH transcription factor bHLH116)	ICE1_ARATH	60.62	325	86	4	931	1905	212	494	2e-102	330	ICE1_ARATH	Q9LSE2		SCRM BHLH116 EN45 ICE1 At3g26744 MDJ14.1 MLJ15.14	Arabidopsis thaliana (Mouse-ear cress)	494	Activator;Alternative splicing;Coiled coil;DNA-binding;Developmental protein;Isopeptide bond;Nucleus;Reference proteome;Stress response;Transcription;Transcription regulation;Ubl conjugation	abscisic acid-activated signaling pathway [GO:0009738]; endosperm development [GO:0009960]; negative regulation of transcription, DNA-templated [GO:0045892]; positive regulation of transcription, DNA-templated [GO:0045893]; regulation of abscisic acid biosynthetic process [GO:0010115]; response to cold [GO:0009409]; response to freezing [GO:0050826]; seed dormancy process [GO:0010162]; seed morph…	nucleus [GO:0005634]	core promoter sequence-specific DNA binding [GO:0001046]; DNA binding [GO:0003677]; DNA-binding transcription factor activity [GO:0003700]; protein dimerization activity [GO:0046983]; proximal promoter sequence-specific DNA binding [GO:0000987]; transcription regulatory region DNA binding [GO:0044212]
CRO_107295	Flow_MLeacat	-0.268683625530878	2.25378521284297	Protein NEN1 (NAC45/NAC86-dependent exonuclease-domain protein 1) (EC 3.1.11.-)	NEN1_ARATH	56.26	503	173	8	144	1643	5	463	8e-175	512	NEN1_ARATH	Q9FLR0		NEN1 At5g07710 MBK20.17	Arabidopsis thaliana (Mouse-ear cress)	468	Cytoplasm;Exonuclease;Hydrolase;Magnesium;Metal-binding;Nuclease;Nucleus;Reference proteome		cytoplasm [GO:0005737]; nucleus [GO:0005634]	3'-5' exonuclease activity [GO:0008408]; metal ion binding [GO:0046872]; nucleic acid binding [GO:0003676]
CRO_110630	Flow_MLeacat	-0.239340368113272	1.91021855779088	Eukaryotic translation initiation factor 6-2 (AteIF-6;2)	IF62_ARATH	90.91	242	22	0	1285	2010	4	245	1e-158	466	IF62_ARATH	Q9M060		EIF6-2 EMB1624 At3g55620 F1I16.30	Arabidopsis thaliana (Mouse-ear cress)	245	Cytoplasm;Initiation factor;Nucleus;Protein biosynthesis;Reference proteome;Ribosome biogenesis	assembly of large subunit precursor of preribosome [GO:1902626]; cellular response to abscisic acid stimulus [GO:0071215]; embryo development ending in seed dormancy [GO:0009793]; mature ribosome assembly [GO:0042256]; ribosomal large subunit biogenesis [GO:0042273]; ribosomal subunit export from nucleus [GO:0000054]	cytosol [GO:0005829]; nucleolus [GO:0005730]; nucleus [GO:0005634]; preribosome, large subunit precursor [GO:0030687]	ribosomal large subunit binding [GO:0043023]; ribosome binding [GO:0043022]; translation initiation factor activity [GO:0003743]
CRO_110336	Flow_MLeacat	-0.237199257167664	8.77880138554813	Cinnamoyl-CoA reductase 1 (AtCCR1) (EC 1.2.1.44) (Protein IRREGULAR XYLEM 4)	CCR1_ARATH	81.11	217	41	0	262	912	4	220	8e-119	352	CCR1_ARATH	Q9S9N9		CCR1 IRX4 At1g15950 T24D18.5	Arabidopsis thaliana (Mouse-ear cress)	344	Alternative splicing;Lignin biosynthesis;NADP;Oxidoreductase;Phosphoprotein;Reference proteome	circadian rhythm [GO:0007623]; lignin biosynthetic process [GO:0009809]; response to cold [GO:0009409]	cytosol [GO:0005829]	cinnamoyl-CoA reductase activity [GO:0016621]; coenzyme binding [GO:0050662]; oxidoreductase activity [GO:0016491]; oxidoreductase activity, acting on the CH-OH group of donors, NAD or NADP as acceptor [GO:0016616]
CRO_105589	Flow_MLeacat	-0.204014382762459	4.32899875496705	Actin-1 (OsRAC1)	ACT1_ORYSJ	95.21	376	18	0	197	1324	1	376	0	756	ACT1_ORYSJ	Q10DV7		ACT1 AC1 RAC1 Os03g0718100 LOC_Os03g50885 OsJ_011865 OSJNBa0078A17.12	Oryza sativa subsp. japonica (Rice)	377	ATP-binding;Cytoplasm;Cytoskeleton;Nucleotide-binding;Reference proteome		cytoplasm [GO:0005737]; cytoskeleton [GO:0005856]	ATP binding [GO:0005524]
CRO_110034	Flow_MLeacat	-0.182596229232835	2.31027803377654	UDP-glucuronate 4-epimerase 3 (EC 5.1.3.6) (UDP-glucuronic acid epimerase 3)	GAE3_ARATH	82.99	435	67	3	1	1302	1	429	0	687	GAE3_ARATH	O81312		GAE3 At4g00110 F6N15.16	Arabidopsis thaliana (Mouse-ear cress)	430	Carbohydrate metabolism;Golgi apparatus;Isomerase;Membrane;NAD;Reference proteome;Transmembrane;Transmembrane helix	carbohydrate metabolic process [GO:0005975]	Golgi cisterna membrane [GO:0032580]; integral component of membrane [GO:0016021]; membrane [GO:0016020]	UDP-glucuronate 4-epimerase activity [GO:0050378]
CRO_102940	Flow_MLeacat	0.150690371282437	1.44699441913183	Pentatricopeptide repeat-containing protein At3g09040, mitochondrial	PP220_ARATH	56.33	971	423	1	133	3045	44	1013	0	1142	PP220_ARATH	Q9SS83		PCMP-E88 At3g09040 MZB10.7	Arabidopsis thaliana (Mouse-ear cress)	1028	Mitochondrion;Reference proteome;Repeat;Transit peptide	RNA modification [GO:0009451]	mitochondrion [GO:0005739]
CRO_103406	Flow_MLeacat	0.182548468209886	2.07152959786328	Bifunctional epoxide hydrolase 2 [Includes: Cytosolic epoxide hydrolase 2 (CEH) (EC 3.3.2.10) (Epoxide hydratase) (Soluble epoxide hydrolase) (SEH); Lipid-phosphate phosphatase (EC 3.1.3.76)]	HYES_HUMAN	32.92	322	190	11	129	1052	237	546	8e-41	158	HYES_HUMAN	P34913		EPHX2	Homo sapiens (Human)	555	3D-structure;Acetylation;Alternative splicing;Aromatic hydrocarbons catabolism;Cytoplasm;Detoxification;Direct protein sequencing;Hydrolase;Lipid metabolism;Lipoprotein;Magnesium;Metal-binding;Multifunctional enzyme;Peroxisome;Phosphoprotein;Polymorphism;Reference proteome	cellular calcium ion homeostasis [GO:0006874]; cholesterol homeostasis [GO:0042632]; dephosphorylation [GO:0016311]; drug metabolic process [GO:0017144]; epoxide metabolic process [GO:0097176]; epoxygenase P450 pathway [GO:0019373]; inflammatory response [GO:0006954]; long-chain fatty acid biosynthetic process [GO:0042759]; phospholipid dephosphorylation [GO:0046839]; positive regulation of blood…	cell [GO:0005623]; cytosol [GO:0005829]; extracellular exosome [GO:0070062]; peroxisomal matrix [GO:0005782]; peroxisome [GO:0005777]	10-hydroxy-9-(phosphonooxy)octadecanoate phosphatase activity [GO:0033885]; epoxide hydrolase activity [GO:0004301]; lipid phosphatase activity [GO:0042577]; magnesium ion binding [GO:0000287]; phosphatase activity [GO:0016791]; protein homodimerization activity [GO:0042803]; toxic substance binding [GO:0015643]
CRO_102631	Flow_MLeacat	0.183967547503286	-4.46700025615021	ATP synthase subunit alpha, chloroplastic (EC 7.1.2.2) (ATP synthase F1 sector subunit alpha) (F-ATPase subunit alpha)	ATPA_CARPA	90.34	145	13	1	343	774	361	505	1e-64	216	ATPA_CARPA	B1A920		atpA	Carica papaya (Papaya)	505	ATP synthesis;ATP-binding;CF(1);Chloroplast;Hydrogen ion transport;Ion transport;Membrane;Nucleotide-binding;Plastid;Thylakoid;Translocase;Transport	ATP synthesis coupled proton transport [GO:0015986]	chloroplast thylakoid membrane [GO:0009535]; proton-transporting ATP synthase complex, catalytic core F(1) [GO:0045261]	ATP binding [GO:0005524]; proton-transporting ATP synthase activity, rotational mechanism [GO:0046933]
CRO_109130	Flow_MLeacat	0.197224618561375	-8.05148625489958	Photosystem II CP43 reaction center protein (PSII 43 kDa protein) (Protein CP-43)	PSBC_RANMC	88.73	71	8	0	181	393	13	83	9e-37	136	PSBC_RANMC	Q4FFN5		psbC	Ranunculus macranthus (Large buttercup)	473	Acetylation;Chlorophyll;Chloroplast;Chromophore;Manganese;Membrane;Metal-binding;Phosphoprotein;Photosynthesis;Photosystem II;Plastid;Thylakoid;Transmembrane;Transmembrane helix	photosynthetic electron transport in photosystem II [GO:0009772]; protein-chromophore linkage [GO:0018298]	chloroplast thylakoid membrane [GO:0009535]; integral component of membrane [GO:0016021]; photosystem II [GO:0009523]	chlorophyll binding [GO:0016168]; electron transporter, transferring electrons within the cyclic electron transport pathway of photosynthesis activity [GO:0045156]; metal ion binding [GO:0046872]
CRO_109132	Flow_MLeacat	0.20252983508985	-6.14876203182567	Cytochrome b6	CYB6_NYMAL	94.84	155	8	0	1	465	54	208	4e-102	298	CYB6_NYMAL	Q6EW22		petB	Nymphaea alba (White water-lily) (Castalia alba)	215	Chloroplast;Electron transport;Heme;Iron;Membrane;Metal-binding;Photosynthesis;Plastid;Thylakoid;Transmembrane;Transmembrane helix;Transport	photosynthesis [GO:0015979]; respiratory electron transport chain [GO:0022904]	chloroplast thylakoid membrane [GO:0009535]; integral component of membrane [GO:0016021]	electron transporter, transferring electrons within cytochrome b6/f complex of photosystem II activity [GO:0045158]; metal ion binding [GO:0046872]
CRO_102622	Flow_MLeacat	0.208503629940536	-3.33215118691913	NAD(P)H-quinone oxidoreductase subunit J, chloroplastic (EC 7.1.1.-) (NAD(P)H dehydrogenase subunit J) (NADH-plastoquinone oxidoreductase subunit J)	NDHJ_COFAR	86.25	80	11	0	307	546	10	89	8e-43	146	NDHJ_COFAR	A0A338		ndhJ	Coffea arabica (Arabian coffee)	158	Chloroplast;Membrane;NAD;NADP;Plastid;Plastoquinone;Quinone;Thylakoid;Translocase;Transport	photosynthesis, light reaction [GO:0019684]	chloroplast thylakoid membrane [GO:0009535]	NADH dehydrogenase (ubiquinone) activity [GO:0008137]; quinone binding [GO:0048038]
CRO_102627	Flow_MLeacat	0.21383763296404	-2.46468163851081	50S ribosomal protein L23, chloroplastic	RK23_GOSHI	89.09	55	6	0	318	154	30	84	8e-29	105	RK23_GOSHI	Q2L943		rpl23-A; rpl23-B	Gossypium hirsutum (Upland cotton) (Gossypium mexicanum)	93	Chloroplast;Plastid;RNA-binding;Ribonucleoprotein;Ribosomal protein;rRNA-binding	translation [GO:0006412]	chloroplast [GO:0009507]; ribosome [GO:0005840]	rRNA binding [GO:0019843]; structural constituent of ribosome [GO:0003735]
CRO_109133	Flow_MLeacat	0.215910383045227	-4.37015764316796	Photosystem II CP47 reaction center protein (PSII 47 kDa protein) (Protein CP-47)	PSBB_TOBAC	93.74	479	24	1	41	1459	11	489	0	880	PSBB_TOBAC	P06411		psbB	Nicotiana tabacum (Common tobacco)	508	Chlorophyll;Chloroplast;Chromophore;Membrane;Photosynthesis;Photosystem II;Plastid;Thylakoid;Transmembrane;Transmembrane helix	photosynthetic electron transport in photosystem II [GO:0009772]; protein-chromophore linkage [GO:0018298]	chloroplast thylakoid membrane [GO:0009535]; integral component of membrane [GO:0016021]; photosystem II [GO:0009523]	chlorophyll binding [GO:0016168]; electron transporter, transferring electrons within the cyclic electron transport pathway of photosynthesis activity [GO:0045156]
CRO_102624	Flow_MLeacat	0.226215679593497	-5.63431173342257	NAD(P)H-quinone oxidoreductase subunit 2 B, chloroplastic (EC 7.1.1.-) (NAD(P)H dehydrogenase, subunit 2 B) (NADH-plastoquinone oxidoreductase subunit 2 B)	NU2C2_SOLLC	75	492	61	4	1	1290	19	510	0	600	NU2C2_SOLLC	P0CD47		ndhB2	Solanum lycopersicum (Tomato) (Lycopersicon esculentum)	510	Chloroplast;Membrane;NAD;NADP;Plastid;Plastoquinone;Quinone;Reference proteome;Thylakoid;Translocase;Transmembrane;Transmembrane helix;Transport	ATP synthesis coupled electron transport [GO:0042773]; photosynthesis, light reaction [GO:0019684]	chloroplast thylakoid membrane [GO:0009535]; integral component of membrane [GO:0016021]	NADH dehydrogenase (ubiquinone) activity [GO:0008137]; quinone binding [GO:0048038]
CRO_104162	Flow_MLeacat	0.230252611897885	-6.38577404082532	DNA-directed RNA polymerase subunit beta (EC 2.7.7.6) (PEP) (Plastid-encoded RNA polymerase subunit beta) (RNA polymerase subunit beta)	RPOB_IPOPU	66.88	157	21	2	109	486	911	1067	1e-47	171	RPOB_IPOPU	A7Y3B9		rpoB	Ipomoea purpurea (Common morning glory) (Pharbitis purpurea)	1067	Chloroplast;DNA-directed RNA polymerase;Nucleotidyltransferase;Plastid;Transcription;Transferase	transcription, DNA-templated [GO:0006351]	chloroplast [GO:0009507]	DNA binding [GO:0003677]; DNA-directed 5'-3' RNA polymerase activity [GO:0003899]; ribonucleoside binding [GO:0032549]
CRO_100091	Flow_MLeacat	0.240445080903258	-4.30338977544772	NAD(P)H-quinone oxidoreductase subunit K, chloroplastic (EC 7.1.1.-) (NAD(P)H dehydrogenase subunit K) (NADH-plastoquinone oxidoreductase subunit K)	NDHK_EUCGG	89.19	222	22	1	1	666	1	220	8e-122	356	NDHK_EUCGG	Q49KZ4		ndhK	Eucalyptus globulus subsp. globulus (Tasmanian blue gum)	225	4Fe-4S;Chloroplast;Iron;Iron-sulfur;Membrane;Metal-binding;NAD;NADP;Plastid;Plastoquinone;Quinone;Thylakoid;Translocase;Transport	photosynthesis, light reaction [GO:0019684]	chloroplast thylakoid membrane [GO:0009535]	4 iron, 4 sulfur cluster binding [GO:0051539]; iron ion binding [GO:0005506]; NADH dehydrogenase (ubiquinone) activity [GO:0008137]; quinone binding [GO:0048038]
CRO_107525	Flow_MLeacat	0.240776501874157	-4.42571870680094	Protein Ycf2	YCF2_TOBAC	89.49	276	27	1	658	1485	784	1057	6e-133	444	YCF2_TOBAC	P09976		ycf2-A; ycf2-B	Nicotiana tabacum (Common tobacco)	2280	ATP-binding;Chloroplast;Nucleotide-binding;Plastid		chloroplast stroma [GO:0009570]	ATP binding [GO:0005524]
CRO_104315	Flow_MLeacat	0.242481776228606	-7.87724193329847	Cytochrome b6-f complex subunit 4 (17 kDa polypeptide)	PETD_CITSI	82.5	80	6	2	331	546	52	131	5e-34	126	PETD_CITSI	Q09ME6		petD	Citrus sinensis (Sweet orange) (Citrus aurantium var. sinensis)	160	Chloroplast;Electron transport;Membrane;Photosynthesis;Plastid;Thylakoid;Transmembrane;Transmembrane helix;Transport	photosynthetic electron transport chain [GO:0009767]	chloroplast thylakoid membrane [GO:0009535]; integral component of membrane [GO:0016021]	electron transporter, transferring electrons within cytochrome b6/f complex of photosystem II activity [GO:0045158]; electron transporter, transferring electrons within the cyclic electron transport pathway of photosynthesis activity [GO:0045156]
CRO_109135	Flow_MLeacat	0.243316504643758	-6.03944516849441	Ribulose bisphosphate carboxylase large chain (RuBisCO large subunit) (EC 4.1.1.39)	RBL_VIGUN	74.36	156	14	1	1	390	1	156	7e-72	229	RBL_VIGUN	O62964		rbcL	Vigna unguiculata (Cowpea)	473	Acetylation;Calvin cycle;Carbon dioxide fixation;Chloroplast;Disulfide bond;Lyase;Magnesium;Metal-binding;Methylation;Monooxygenase;Oxidoreductase;Photorespiration;Photosynthesis;Plastid	photorespiration [GO:0009853]; reductive pentose-phosphate cycle [GO:0019253]	chloroplast [GO:0009507]	magnesium ion binding [GO:0000287]; monooxygenase activity [GO:0004497]; ribulose-bisphosphate carboxylase activity [GO:0016984]
CRO_100090	Flow_MLeacat	0.266295468427292	-7.75362916338195	30S ribosomal protein S4, chloroplastic	RR4_COFAR	90.09	111	11	0	1	333	89	199	4e-67	207	RR4_COFAR	A0A337		rps4	Coffea arabica (Arabian coffee)	201	Chloroplast;Plastid;RNA-binding;Ribonucleoprotein;Ribosomal protein;rRNA-binding	translation [GO:0006412]	chloroplast [GO:0009507]; small ribosomal subunit [GO:0015935]	rRNA binding [GO:0019843]; structural constituent of ribosome [GO:0003735]
CRO_106253	Flow_YLea	-0.320841423288632	1.91705242763875	SPX domain-containing protein 1 (Protein SPX DOMAIN GENE 1) (AtSPX1)	SPX1_ARATH	63.09	298	63	4	50	943	6	256	3e-118	348	SPX1_ARATH	Q8LBH4		SPX1 At5g20150 F5O24.40	Arabidopsis thaliana (Mouse-ear cress)	256	Nucleus;Reference proteome	cellular response to hypoxia [GO:0071456]; cellular response to phosphate starvation [GO:0016036]; positive regulation of cellular response to phosphate starvation [GO:0080040]	nucleus [GO:0005634]
CRO_103409	Flow_YLea	-0.315725083026931	1.31274844490766	Probable polyol transporter 4	PLT4_ARATH	69.9	525	139	5	320	1846	2	523	0	664	PLT4_ARATH	Q0WUU6		PLT4 At2g20780 F5H14.25	Arabidopsis thaliana (Mouse-ear cress)	526	Membrane;Reference proteome;Sugar transport;Symport;Transmembrane;Transmembrane helix;Transport		integral component of plasma membrane [GO:0005887]	carbohydrate:proton symporter activity [GO:0005351]
CRO_103465	Flow_YLea	-0.315133499126499	-1.81289179788457	Probable polygalacturonase (PG) (EC 3.2.1.15) (Pectinase)	PGLR_VITVI	50.5	400	198	0	495	1694	59	458	1e-135	416	PGLR_VITVI	A7PZL3		GSVIVT00026920001 LOC100243180	Vitis vinifera (Grape)	491	Direct protein sequencing;Glycoprotein;Glycosidase;Hydrolase;Membrane;Repeat;Transmembrane;Transmembrane helix	carbohydrate metabolic process [GO:0005975]	integral component of membrane [GO:0016021]	polygalacturonase activity [GO:0004650]
CRO_106931	Flow_YLea	-0.299298236550142	4.79642288015911	7-deoxyloganetin glucosyltransferase (EC 2.4.1.324) (Iridoid 1-O-glucosyltransferase) (UDP-glucose glucosyltransferase 6) (CrUGT6) (UDP-glycosyltransferase 85A23)	UGT6_CATRO	64.9	490	167	4	75	1538	1	487	0	649	UGT6_CATRO	F8WLS6		UGT85A23 UGT6	Catharanthus roseus (Madagascar periwinkle) (Vinca rosea)	487	Transferase	(-)-secologanin biosynthetic process [GO:1900994]		UDP-glucosyltransferase activity [GO:0035251]
CRO_103408	Flow_YLea	-0.287905799963676	3.16096590560462	Uncharacterized protein At4g19900	Y4990_ARATH	31.56	282	159	9	508	1314	355	615	3e-25	114	Y4990_ARATH	P0C8Q4		At4g19900 F18F4.6	Arabidopsis thaliana (Mouse-ear cress)	644	Reference proteome
CRO_101070	Flow_YLea	-0.244129019025342	4.4660294157994	GDSL esterase/lipase At1g28610 (EC 3.1.1.-) (Extracellular lipase At1g28610)	GDL10_ARATH	47.2	161	85	0	4	486	204	364	6e-50	173	GDL10_ARATH	Q9SHP6		At1g28610 F1K23.16	Arabidopsis thaliana (Mouse-ear cress)	383	Alternative splicing;Glycoprotein;Hydrolase;Lipid degradation;Lipid metabolism;Reference proteome;Secreted;Signal	lipid catabolic process [GO:0016042]	extracellular region [GO:0005576]	hydrolase activity, acting on ester bonds [GO:0016788]
CRO_102189	Flow_YLea	-0.227619330559161	1.85535999264523	Serine/threonine/tyrosine-protein kinase HT1 (EC 2.7.10.1) (EC 2.7.11.1) (High leaf temperature protein 1)	HT1_ARATH	65.76	295	96	2	567	1439	56	349	2e-136	409	HT1_ARATH	Q2MHE4		HT1 SUU At1g62400 F24O1.13	Arabidopsis thaliana (Mouse-ear cress)	390	ATP-binding;Cell membrane;Kinase;Membrane;Nucleotide-binding;Phosphoprotein;Reference proteome;Serine/threonine-protein kinase;Transferase;Tyrosine-protein kinase	cellular response to carbon dioxide [GO:0071244]; protein autophosphorylation [GO:0046777]; regulation of response to red or far red light [GO:2000030]; regulation of stomatal closure [GO:0090333]; regulation of stomatal movement [GO:0010119]	plasma membrane [GO:0005886]	ATP binding [GO:0005524]; protein kinase activity [GO:0004672]; protein serine/threonine kinase activity [GO:0004674]; transmembrane receptor protein tyrosine kinase activity [GO:0004714]
CRO_103601	Flow_YLea	-0.198736716261867	-1.61569795553198	Long chain acyl-CoA synthetase 9, chloroplastic (EC 6.2.1.3)	LACS9_ARATH	77.12	695	155	1	1	2085	1	691	0	1148	LACS9_ARATH	Q9CAP8		LACS9 At1g77590 T5M16.18	Arabidopsis thaliana (Mouse-ear cress)	691	ATP-binding;Chloroplast;Fatty acid metabolism;Ligase;Lipid metabolism;Magnesium;Nucleotide-binding;Plastid;Reference proteome	fatty acid metabolic process [GO:0006631]	chloroplast [GO:0009507]; chloroplast envelope [GO:0009941]; mitochondrion [GO:0005739]; plastid [GO:0009536]	acyl-CoA ligase activity [GO:0003996]; ATP binding [GO:0005524]; decanoate-CoA ligase activity [GO:0102391]; long-chain fatty acid-CoA ligase activity [GO:0004467]
CRO_103406	Flow_YLea	0.198419329659459	1.63368603417184	Bifunctional epoxide hydrolase 2 [Includes: Cytosolic epoxide hydrolase 2 (CEH) (EC 3.3.2.10) (Epoxide hydratase) (Soluble epoxide hydrolase) (SEH); Lipid-phosphate phosphatase (EC 3.1.3.76)]	HYES_HUMAN	32.92	322	190	11	129	1052	237	546	8e-41	158	HYES_HUMAN	P34913		EPHX2	Homo sapiens (Human)	555	3D-structure;Acetylation;Alternative splicing;Aromatic hydrocarbons catabolism;Cytoplasm;Detoxification;Direct protein sequencing;Hydrolase;Lipid metabolism;Lipoprotein;Magnesium;Metal-binding;Multifunctional enzyme;Peroxisome;Phosphoprotein;Polymorphism;Reference proteome	cellular calcium ion homeostasis [GO:0006874]; cholesterol homeostasis [GO:0042632]; dephosphorylation [GO:0016311]; drug metabolic process [GO:0017144]; epoxide metabolic process [GO:0097176]; epoxygenase P450 pathway [GO:0019373]; inflammatory response [GO:0006954]; long-chain fatty acid biosynthetic process [GO:0042759]; phospholipid dephosphorylation [GO:0046839]; positive regulation of blood…	cell [GO:0005623]; cytosol [GO:0005829]; extracellular exosome [GO:0070062]; peroxisomal matrix [GO:0005782]; peroxisome [GO:0005777]	10-hydroxy-9-(phosphonooxy)octadecanoate phosphatase activity [GO:0033885]; epoxide hydrolase activity [GO:0004301]; lipid phosphatase activity [GO:0042577]; magnesium ion binding [GO:0000287]; phosphatase activity [GO:0016791]; protein homodimerization activity [GO:0042803]; toxic substance binding [GO:0015643]
CRO_102624	Flow_YLea	0.222139099445887	-5.79140969789209	NAD(P)H-quinone oxidoreductase subunit 2 B, chloroplastic (EC 7.1.1.-) (NAD(P)H dehydrogenase, subunit 2 B) (NADH-plastoquinone oxidoreductase subunit 2 B)	NU2C2_SOLLC	75	492	61	4	1	1290	19	510	0	600	NU2C2_SOLLC	P0CD47		ndhB2	Solanum lycopersicum (Tomato) (Lycopersicon esculentum)	510	Chloroplast;Membrane;NAD;NADP;Plastid;Plastoquinone;Quinone;Reference proteome;Thylakoid;Translocase;Transmembrane;Transmembrane helix;Transport	ATP synthesis coupled electron transport [GO:0042773]; photosynthesis, light reaction [GO:0019684]	chloroplast thylakoid membrane [GO:0009535]; integral component of membrane [GO:0016021]	NADH dehydrogenase (ubiquinone) activity [GO:0008137]; quinone binding [GO:0048038]
CRO_110603	Flow_YLeacat	-0.323805372932112	-6.04054354966175	DNA-directed RNA polymerase subunit beta (EC 2.7.7.6) (PEP) (Plastid-encoded RNA polymerase subunit beta) (RNA polymerase subunit beta)	RPOB_ATRBE	88.69	168	19	0	40	543	288	455	8e-97	308	RPOB_ATRBE	Q8S8X9		rpoB	Atropa belladonna (Belladonna) (Deadly nightshade)	1070	Chloroplast;DNA-directed RNA polymerase;Nucleotidyltransferase;Plastid;Transcription;Transferase	transcription, DNA-templated [GO:0006351]	chloroplast [GO:0009507]	DNA binding [GO:0003677]; DNA-directed 5'-3' RNA polymerase activity [GO:0003899]; ribonucleoside binding [GO:0032549]
CRO_102155	Flow_YLeacat	-0.320482492530465	-1.73733931590733	Disease resistance protein RPP8 (Resistance to Peronospora parasitica protein 8)	RPP8_ARATH	33.59	902	525	22	198	2759	6	881	2e-110	372	RPP8_ARATH	Q8W4J9		RPP8 HRT At5g43470 MWF20.19	Arabidopsis thaliana (Mouse-ear cress)	908	ATP-binding;Alternative splicing;Cell membrane;Coiled coil;Hypersensitive response;Leucine-rich repeat;Membrane;Nucleotide-binding;Plant defense;Reference proteome;Repeat	cellular response to salicylic acid stimulus [GO:0071446]; defense response [GO:0006952]; defense response to virus [GO:0051607]; plant-type hypersensitive response [GO:0009626]; positive regulation of defense response to virus by host [GO:0002230]; response to absence of light [GO:0009646]; response to blue light [GO:0009637]; response to light stimulus [GO:0009416]; response to oomycetes [GO:00…	plasma membrane [GO:0005886]; plastid [GO:0009536]	ADP binding [GO:0043531]; ATP binding [GO:0005524]; nucleotide binding [GO:0000166]
CRO_110319	Flow_YLeacat	-0.31932426555833	2.8709082980745	Heat shock 70 kDa protein	HSP70_SOYBN	89.15	470	46	1	118	1512	148	617	0	792	HSP70_SOYBN	P26413		HSP70	Glycine max (Soybean) (Glycine hispida)	645	ATP-binding;Nucleotide-binding;Reference proteome;Stress response	cellular response to heat [GO:0034605]; cellular response to unfolded protein [GO:0034620]; chaperone cofactor-dependent protein refolding [GO:0051085]; protein refolding [GO:0042026]; response to unfolded protein [GO:0006986]	cytoplasm [GO:0005737]	ATPase activity [GO:0016887]; ATPase activity, coupled [GO:0042623]; ATP binding [GO:0005524]; heat shock protein binding [GO:0031072]; misfolded protein binding [GO:0051787]; protein folding chaperone [GO:0044183]; unfolded protein binding [GO:0051082]
CRO_101037	Flow_YLeacat	-0.29194127146931	3.7254792131038	Transcription factor PCF5	PCF5_ORYSJ	85.92	71	10	0	1	213	78	148	4e-35	134	PCF5_ORYSJ	Q8LT07		PCF5 Os01g0213800 LOC_Os01g11550 OsJ_000844 OSJNBa0038J17.21	Oryza sativa subsp. japonica (Rice)	458	Activator;DNA-binding;Developmental protein;Nucleus;Reference proteome;Transcription;Transcription regulation	multicellular organism development [GO:0007275]; regulation of secondary shoot formation [GO:2000032]; regulation of shoot system development [GO:0048831]	nucleus [GO:0005634]	DNA-binding transcription factor activity [GO:0003700]; sequence-specific DNA binding [GO:0043565]
CRO_110372	Flow_YLeacat	-0.287413236722096	-5.82179941747908	Phospholipase A(1) DAD1, chloroplastic (EC 3.1.1.32) (Phospholipase A1-Ibeta1) (Protein DEFECTIVE IN ANTHER DEHISCENCE 1) (AtDAD1)	PLA11_ARATH	55.08	354	125	8	166	1161	85	426	2e-124	374	PLA11_ARATH	Q948R1		DAD1 At2g44810 T13E15.18	Arabidopsis thaliana (Mouse-ear cress)	447	Chloroplast;Hydrolase;Lipid degradation;Lipid metabolism;Plastid;Reference proteome;Transit peptide	lipid catabolic process [GO:0016042]	chloroplast [GO:0009507]	1-acyl-2-lysophosphatidylserine acylhydrolase activity [GO:0052740]; phosphatidylserine 1-acylhydrolase activity [GO:0052739]; phospholipase A1 activity [GO:0008970]
CRO_108343	Flow_YLeacat	-0.28426073110254	10.0746066813621	Sugar transport protein 8 (Hexose transporter 8)	STP8_ARATH	53.96	480	161	2	110	1369	14	493	7e-161	472	STP8_ARATH	Q9SBA7		STP8 At5g26250 F9D12.9 T19G15.100	Arabidopsis thaliana (Mouse-ear cress)	507	Membrane;Reference proteome;Sugar transport;Symport;Transmembrane;Transmembrane helix;Transport	monosaccharide transmembrane transport [GO:0015749]	integral component of plasma membrane [GO:0005887]; plasma membrane [GO:0005886]; pollen tube [GO:0090406]	carbohydrate:proton symporter activity [GO:0005351]; monosaccharide transmembrane transporter activity [GO:0015145]
CRO_101489	Flow_YLeacat	-0.280109212524087	-1.6240272612991	Phosphatidylinositol 4-kinase gamma 3 (AtPI4Kgamma3) (PI-4Kgamma3) (PI4K gamma 3) (EC 2.7.1.67)	P4KG3_ARATH	62.7	571	199	4	591	2303	13	569	0	713	P4KG3_ARATH	Q9FNF8		PI4KG3 PI4KGAMMA3 At5g24240	Arabidopsis thaliana (Mouse-ear cress)	574	ATP-binding;Kinase;Nucleotide-binding;Reference proteome;Repeat;Transferase	regulation of flower development [GO:0009909]; response to abscisic acid [GO:0009737]; response to salt [GO:1902074]	nucleus [GO:0005634]; peroxisome [GO:0005777]	1-phosphatidylinositol 4-kinase activity [GO:0004430]; ATP binding [GO:0005524]; kinase activity [GO:0016301]; phosphatidylinositol binding [GO:0035091]
CRO_105047	Flow_YLeacat	-0.275606037828148	-4.62207134921522	MACPF domain-containing protein At1g14780	MACP1_ARATH	38.71	124	65	2	28	381	385	503	4e-21	95.5	MACP1_ARATH	Q8L612		At1g14780 F10B6.18	Arabidopsis thaliana (Mouse-ear cress)	627	Hypersensitive response;Immunity;Innate immunity;Plant defense;Reference proteome	immune response [GO:0006955]; plant-type hypersensitive response [GO:0009626]	plasma membrane [GO:0005886]
CRO_104027	Flow_YLeacat	-0.200406439146357	2.16865656228145	Protein trichome birefringence-like 39	TBL39_ARATH	67.68	297	95	1	1081	1968	69	365	1e-143	434	TBL39_ARATH	Q9SIN2		TBL39 At2g42570 F14N22.16	Arabidopsis thaliana (Mouse-ear cress)	367	Membrane;Reference proteome;Signal-anchor;Transmembrane;Transmembrane helix		Golgi apparatus [GO:0005794]; integral component of membrane [GO:0016021]; plasmodesma [GO:0009506]; vacuole [GO:0005773]	O-acetyltransferase activity [GO:0016413]
CRO_103251	Flow_YLeacat	-0.191789799766024	6.00839259730416	Tetraspanin-15	TET15_ARATH	37.64	263	150	3	241	993	57	317	1e-56	192	TET15_ARATH	Q1PDI1		TET15 At5g57810 MTI20.4	Arabidopsis thaliana (Mouse-ear cress)	317	Glycoprotein;Membrane;Reference proteome;Transmembrane;Transmembrane helix		integral component of membrane [GO:0016021]; plasma membrane [GO:0005886]; plasmodesma [GO:0009506]
CRO_108216	Flow_YLeacat	-0.180170972831568	4.22360049192795	Trans-cinnamate 4-monooxygenase (EC 1.14.14.91) (Cinnamic acid 4-hydroxylase) (C4H) (CA4H) (Cytochrome P450 73) (Cytochrome P450C4H)	TCMO_CATRO	98.61	505	7	0	180	1694	1	505	0	937	TCMO_CATRO	P48522		CYP73A4	Catharanthus roseus (Madagascar periwinkle) (Vinca rosea)	505	Heme;Iron;Metal-binding;Monooxygenase;Oxidoreductase			heme binding [GO:0020037]; iron ion binding [GO:0005506]; trans-cinnamate 4-monooxygenase activity [GO:0016710]
CRO_102627	Flow_YLeacat	0.118720317320237	-2.82728449580647	50S ribosomal protein L23, chloroplastic	RK23_GOSHI	89.09	55	6	0	318	154	30	84	8e-29	105	RK23_GOSHI	Q2L943		rpl23-A; rpl23-B	Gossypium hirsutum (Upland cotton) (Gossypium mexicanum)	93	Chloroplast;Plastid;RNA-binding;Ribonucleoprotein;Ribosomal protein;rRNA-binding	translation [GO:0006412]	chloroplast [GO:0009507]; ribosome [GO:0005840]	rRNA binding [GO:0019843]; structural constituent of ribosome [GO:0003735]
CRO_102629	Flow_YLeacat	0.181101184027724	-3.5702692865785	Photosystem II protein D1 (PSII D1 protein) (EC 1.10.3.9) (Photosystem II Q(B) protein)	PSBA_CUSRE	90.34	290	10	1	559	1374	5	294	6e-164	474	PSBA_CUSRE	P32036		psbA	Cuscuta reflexa (Southern Asian dodder)	353	Acetylation;Calcium;Chlorophyll;Chromophore;Electron transport;Herbicide resistance;Iron;Magnesium;Manganese;Membrane;Metal-binding;Oxidoreductase;Phosphoprotein;Photosynthesis;Photosystem II;Plastid;Transmembrane;Transmembrane helix;Transport	photosynthetic electron transport in photosystem II [GO:0009772]; protein-chromophore linkage [GO:0018298]; response to herbicide [GO:0009635]	integral component of membrane [GO:0016021]; photosystem II [GO:0009523]; plastid membrane [GO:0042170]; thylakoid membrane [GO:0042651]	chlorophyll binding [GO:0016168]; electron transporter, transferring electrons within the cyclic electron transport pathway of photosynthesis activity [GO:0045156]; iron ion binding [GO:0005506]; oxidoreductase activity, acting on diphenols and related substances as donors, oxygen as acceptor [GO:0016682]
CRO_108434	Flow_YLeacat	0.190526225488266	-2.82218849951306	30S ribosomal protein S15, chloroplastic	RR15_COFAR	69.88	83	23	1	4	252	5	85	4e-32	114	RR15_COFAR	A0A392		rps15	Coffea arabica (Arabian coffee)	87	Chloroplast;Plastid;Ribonucleoprotein;Ribosomal protein	translation [GO:0006412]	chloroplast [GO:0009507]; ribosome [GO:0005840]	structural constituent of ribosome [GO:0003735]
CRO_100065	Flow_YLeacat	0.200697776785938	-2.7969292340141	30S ribosomal protein S4, chloroplastic	RR4_COFAR	90.53	190	18	0	1	570	1	190	1e-121	352	RR4_COFAR	A0A337		rps4	Coffea arabica (Arabian coffee)	201	Chloroplast;Plastid;RNA-binding;Ribonucleoprotein;Ribosomal protein;rRNA-binding	translation [GO:0006412]	chloroplast [GO:0009507]; small ribosomal subunit [GO:0015935]	rRNA binding [GO:0019843]; structural constituent of ribosome [GO:0003735]
CRO_103408	Flow_YLeacat	0.202927767857911	2.39029244342638	Uncharacterized protein At4g19900	Y4990_ARATH	31.56	282	159	9	508	1314	355	615	3e-25	114	Y4990_ARATH	P0C8Q4		At4g19900 F18F4.6	Arabidopsis thaliana (Mouse-ear cress)	644	Reference proteome
CRO_106903	Flow_YLeacat	0.203000131561816	-1.93935028206617	Cryptochrome-1 (AtCry) (Atcry1) (Blue light photoreceptor) (Protein BLUE LIGHT UNINHIBITED 1) (Protein ELONGATED HYPOCOTYL 4) (Protein OUT OF PHASE 2) (OOP2)	CRY1_ARATH	79.33	682	119	9	319	2343	15	681	0	1011	CRY1_ARATH	Q43125		CRY1 BLU1 HY4 At4g08920 T3H13.14 T3H13.5	Arabidopsis thaliana (Mouse-ear cress)	681	3D-structure;ATP-binding;Apoptosis;Chromophore;Cytoplasm;Disulfide bond;FAD;Flavoprotein;Magnesium;Metal-binding;Nucleotide-binding;Nucleus;Phosphoprotein;Photoreceptor protein;Plant defense;Receptor;Reference proteome;Sensory transduction	anthocyanin-containing compound metabolic process [GO:0046283]; auxin transport [GO:0060918]; blue light signaling pathway [GO:0009785]; circadian regulation of calcium ion oscillation [GO:0010617]; circadian rhythm [GO:0007623]; defense response [GO:0006952]; detection of light stimulus [GO:0009583]; flavin adenine dinucleotide metabolic process [GO:0072387]; negative regulation of lateral root …	cell [GO:0005623]; cytoplasm [GO:0005737]; cytosol [GO:0005829]; nuclear body [GO:0016604]; nucleus [GO:0005634]; PML body [GO:0016605]	ATP binding [GO:0005524]; blue light photoreceptor activity [GO:0009882]; FAD binding [GO:0071949]; identical protein binding [GO:0042802]; kinase activity [GO:0016301]; metal ion binding [GO:0046872]; protein kinase activity [GO:0004672]
CRO_110447	Flow_YLeacat	0.204889871986151	2.45107135379315	ABC transporter C family member 9 (ABC transporter ABCC.9) (AtABCC9) (EC 7.6.2.2) (ATP-energized glutathione S-conjugate pump 9) (Glutathione S-conjugate-transporting ATPase 9) (Multidrug resistance-associated protein 9)	AB9C_ARATH	68.15	1397	403	8	172	4272	122	1506	0	1836	AB9C_ARATH	Q9M1C7		ABCC9 MRP9 At3g60160 T2O9.140	Arabidopsis thaliana (Mouse-ear cress)	1506	ATP-binding;Membrane;Nucleotide-binding;Reference proteome;Repeat;Translocase;Transmembrane;Transmembrane helix;Transport	response to nematode [GO:0009624]; transmembrane transport [GO:0055085]	integral component of membrane [GO:0016021]; membrane [GO:0016020]; plant-type vacuole [GO:0000325]; plasmodesma [GO:0009506]; vacuolar membrane [GO:0005774]	ATPase activity [GO:0016887]; ATPase-coupled transmembrane transporter activity [GO:0042626]; ATPase-coupled xenobiotic transmembrane transporter activity [GO:0008559]; ATP binding [GO:0005524]
CRO_109127	Flow_YLeacat	0.208790614092421	-7.01384085064341	ATP synthase subunit alpha, chloroplastic (EC 7.1.2.2) (ATP synthase F1 sector subunit alpha) (F-ATPase subunit alpha)	ATPA_MANES	77.61	134	5	1	139	465	363	496	6e-58	195	ATPA_MANES	B1NWD5		atpA	Manihot esculenta (Cassava) (Jatropha manihot)	507	ATP synthesis;ATP-binding;CF(1);Chloroplast;Hydrogen ion transport;Ion transport;Membrane;Nucleotide-binding;Plastid;Thylakoid;Translocase;Transport	ATP synthesis coupled proton transport [GO:0015986]	chloroplast thylakoid membrane [GO:0009535]; proton-transporting ATP synthase complex, catalytic core F(1) [GO:0045261]	ATP binding [GO:0005524]; proton-transporting ATP synthase activity, rotational mechanism [GO:0046933]
CRO_106370	Flow_YLeacat	0.217480747738242	-2.56197238779603	ATP synthase subunit alpha, mitochondrial	ATPAM_NICPL	89.87	79	8	0	121	357	291	369	7e-41	147	ATPAM_NICPL	P05495		ATPA	Nicotiana plumbaginifolia (Leadwort-leaved tobacco) (Tex-Mex tobacco)	509	ATP synthesis;ATP-binding;CF(1);Hydrogen ion transport;Ion transport;Membrane;Mitochondrion;Mitochondrion inner membrane;Nucleotide-binding;Transport	ATP synthesis coupled proton transport [GO:0015986]	mitochondrial inner membrane [GO:0005743]; proton-transporting ATP synthase complex, catalytic core F(1) [GO:0045261]	ATP binding [GO:0005524]; proton-transporting ATP synthase activity, rotational mechanism [GO:0046933]
CRO_102624	Flow_YLeacat	0.227709274285437	-6.01485179192631	NAD(P)H-quinone oxidoreductase subunit 2 B, chloroplastic (EC 7.1.1.-) (NAD(P)H dehydrogenase, subunit 2 B) (NADH-plastoquinone oxidoreductase subunit 2 B)	NU2C2_SOLLC	75	492	61	4	1	1290	19	510	0	600	NU2C2_SOLLC	P0CD47		ndhB2	Solanum lycopersicum (Tomato) (Lycopersicon esculentum)	510	Chloroplast;Membrane;NAD;NADP;Plastid;Plastoquinone;Quinone;Reference proteome;Thylakoid;Translocase;Transmembrane;Transmembrane helix;Transport	ATP synthesis coupled electron transport [GO:0042773]; photosynthesis, light reaction [GO:0019684]	chloroplast thylakoid membrane [GO:0009535]; integral component of membrane [GO:0016021]	NADH dehydrogenase (ubiquinone) activity [GO:0008137]; quinone binding [GO:0048038]
CRO_108432	Flow_YLeacat	0.229720688116064	-3.59123621949078	NAD(P)H-quinone oxidoreductase subunit 1, chloroplastic (EC 7.1.1.-) (NAD(P)H dehydrogenase subunit 1) (NDH subunit 1) (NADH-plastoquinone oxidoreductase subunit 1)	NU1C_TOBAC	48.4	188	73	5	1	492	1	188	1e-24	102	NU1C_TOBAC	P06254		ndhA ndh1	Nicotiana tabacum (Common tobacco)	367	Chloroplast;Membrane;NAD;NADP;Plastid;Plastoquinone;Quinone;Thylakoid;Translocase;Transmembrane;Transmembrane helix	photosynthesis, light reaction [GO:0019684]	chloroplast thylakoid membrane [GO:0009535]; integral component of membrane [GO:0016021]	oxidoreductase activity, acting on NAD(P)H, quinone or similar compound as acceptor [GO:0016655]; quinone binding [GO:0048038]
CRO_105972	Flow_YLeacat	0.233445841226249	-2.62770973343963	Endoglucanase 8 (EC 3.2.1.4) (Cellulase 1) (AtCEL1) (Endo-1,4-beta glucanase 8)	GUN8_ARATH	81.6	462	85	0	129	1514	27	488	0	797	GUN8_ARATH	Q9CAC1		CEL1 At1g70710 F5A18.11	Arabidopsis thaliana (Mouse-ear cress)	492	Carbohydrate metabolism;Cell wall biogenesis/degradation;Cellulose degradation;Glycoprotein;Glycosidase;Hydrolase;Polysaccharide degradation;Reference proteome;Secreted;Signal	cellulose catabolic process [GO:0030245]; cell wall modification involved in multidimensional cell growth [GO:0042547]	chloroplast [GO:0009507]; extracellular region [GO:0005576]	cellulase activity [GO:0008810]
CRO_107525	Flow_YLeacat	0.235845877714168	-3.54106396862881	Protein Ycf2	YCF2_TOBAC	89.49	276	27	1	658	1485	784	1057	6e-133	444	YCF2_TOBAC	P09976		ycf2-A; ycf2-B	Nicotiana tabacum (Common tobacco)	2280	ATP-binding;Chloroplast;Nucleotide-binding;Plastid		chloroplast stroma [GO:0009570]	ATP binding [GO:0005524]
CRO_109133	Flow_YLeacat	0.236680052543898	-3.31726575527215	Photosystem II CP47 reaction center protein (PSII 47 kDa protein) (Protein CP-47)	PSBB_TOBAC	93.74	479	24	1	41	1459	11	489	0	880	PSBB_TOBAC	P06411		psbB	Nicotiana tabacum (Common tobacco)	508	Chlorophyll;Chloroplast;Chromophore;Membrane;Photosynthesis;Photosystem II;Plastid;Thylakoid;Transmembrane;Transmembrane helix	photosynthetic electron transport in photosystem II [GO:0009772]; protein-chromophore linkage [GO:0018298]	chloroplast thylakoid membrane [GO:0009535]; integral component of membrane [GO:0016021]; photosystem II [GO:0009523]	chlorophyll binding [GO:0016168]; electron transporter, transferring electrons within the cyclic electron transport pathway of photosynthesis activity [GO:0045156]
CRO_104317	Flow_YLeacat	0.238550129580955	-3.24392605937545	50S ribosomal protein L2-B, chloroplastic	RK2B_COFAR	54.29	175	45	4	2	436	107	276	3e-47	161	RK2B_COFAR	A0A398		rpl2-B	Coffea arabica (Arabian coffee)	276	Chloroplast;Plastid;Ribonucleoprotein;Ribosomal protein	translation [GO:0006412]	chloroplast [GO:0009507]; large ribosomal subunit [GO:0015934]	rRNA binding [GO:0019843]; structural constituent of ribosome [GO:0003735]; transferase activity [GO:0016740]
CRO_107530	Flow_YLeacat	0.243873269361459	-2.44616761027793	Protein TIC 214 (Translocon at the inner envelope membrane of chloroplasts 214) (AtTIC214)	TI214_COFAR	50.89	336	81	7	1	777	401	729	2e-64	228	TI214_COFAR	A0A393		TIC214 ycf1	Coffea arabica (Arabian coffee)	1874	Chloroplast;Membrane;Plastid;Plastid inner membrane;Protein transport;Transmembrane;Transmembrane helix;Transport	protein transport [GO:0015031]	chloroplast inner membrane [GO:0009706]; integral component of membrane [GO:0016021]
CRO_110430	Flow_YLeacat	0.243915458960565	-4.89394065030815	Photosystem II CP43 reaction center protein (PSII 43 kDa protein) (Protein CP-43)	PSBC_NANDO	93.33	90	6	0	745	1014	324	413	1e-55	172	PSBC_NANDO	Q09FW5		psbC	Nandina domestica (Heavenly bamboo)	461	Acetylation;Chlorophyll;Chloroplast;Chromophore;Manganese;Membrane;Metal-binding;Phosphoprotein;Photosynthesis;Photosystem II;Plastid;Thylakoid;Transmembrane;Transmembrane helix	photosynthetic electron transport in photosystem II [GO:0009772]; protein-chromophore linkage [GO:0018298]	chloroplast thylakoid membrane [GO:0009535]; integral component of membrane [GO:0016021]; photosystem II [GO:0009523]	chlorophyll binding [GO:0016168]; electron transporter, transferring electrons within the cyclic electron transport pathway of photosynthesis activity [GO:0045156]; metal ion binding [GO:0046872]
CRO_110484	Flow_YLeacat	0.248211452991528	-2.98063787223293	50S ribosomal protein L2-A, chloroplastic	RK2A_COFAR	83.58	67	11	0	263	63	184	250	4e-28	108	RK2A_COFAR	A0A377		rpl2-A	Coffea arabica (Arabian coffee)	274	Chloroplast;Plastid;Ribonucleoprotein;Ribosomal protein	translation [GO:0006412]	chloroplast [GO:0009507]; large ribosomal subunit [GO:0015934]	rRNA binding [GO:0019843]; structural constituent of ribosome [GO:0003735]; transferase activity [GO:0016740]
CRO_104320	Flow_YLeacat	0.249297185978164	-5.20188045386253	Photosystem I P700 chlorophyll a apoprotein A2 (EC 1.97.1.12) (PSI-B) (PsaB)	PSAB_PLAOC	88.82	152	17	0	472	927	23	174	3e-78	259	PSAB_PLAOC	Q09G47		psaB	Platanus occidentalis (Sycamore) (American plane tree)	734	4Fe-4S;Chlorophyll;Chloroplast;Chromophore;Electron transport;Iron;Iron-sulfur;Magnesium;Membrane;Metal-binding;Oxidoreductase;Photosynthesis;Photosystem I;Plastid;Thylakoid;Transmembrane;Transmembrane helix;Transport	photosynthesis [GO:0015979]; protein-chromophore linkage [GO:0018298]	chloroplast thylakoid membrane [GO:0009535]; integral component of membrane [GO:0016021]; photosystem I [GO:0009522]	4 iron, 4 sulfur cluster binding [GO:0051539]; chlorophyll binding [GO:0016168]; electron transfer activity [GO:0009055]; magnesium ion binding [GO:0000287]
CRO_109132	Flow_YLeacat	0.251336712027417	-4.10411568654517	Cytochrome b6	CYB6_NYMAL	94.84	155	8	0	1	465	54	208	4e-102	298	CYB6_NYMAL	Q6EW22		petB	Nymphaea alba (White water-lily) (Castalia alba)	215	Chloroplast;Electron transport;Heme;Iron;Membrane;Metal-binding;Photosynthesis;Plastid;Thylakoid;Transmembrane;Transmembrane helix;Transport	photosynthesis [GO:0015979]; respiratory electron transport chain [GO:0022904]	chloroplast thylakoid membrane [GO:0009535]; integral component of membrane [GO:0016021]	electron transporter, transferring electrons within cytochrome b6/f complex of photosystem II activity [GO:0045158]; metal ion binding [GO:0046872]
CRO_109124	Flow_YLeacat	0.259541912214053	-4.52128355085689	ATP synthase subunit beta, chloroplastic (EC 7.1.2.2) (ATP synthase F1 sector subunit beta) (F-ATPase subunit beta)	ATPB_PORPU	96.88	64	2	0	523	714	130	193	5e-32	128	ATPB_PORPU	P51259		atpB	Porphyra purpurea (Red seaweed) (Ulva purpurea)	475	ATP synthesis;ATP-binding;CF(1);Chloroplast;Hydrogen ion transport;Ion transport;Membrane;Nucleotide-binding;Plastid;Thylakoid;Translocase;Transport	ATP synthesis coupled proton transport [GO:0015986]	chloroplast thylakoid membrane [GO:0009535]; proton-transporting ATP synthase complex, catalytic core F(1) [GO:0045261]	ATP binding [GO:0005524]; proton-transporting ATP synthase activity, rotational mechanism [GO:0046933]
CRO_105989	Flow_YLeacat	0.263617693205966	1.52675964933256	Cysteine-rich receptor-like protein kinase 25 (Cysteine-rich RLK25) (EC 2.7.11.-)	CRK25_ARATH	46.95	328	156	4	392	1363	312	625	2e-95	313	CRK25_ARATH	Q9M0X5		CRK25 At4g05200 C17L7.120 C6L9.3	Arabidopsis thaliana (Mouse-ear cress)	675	ATP-binding;Glycoprotein;Kinase;Membrane;Nucleotide-binding;Phosphoprotein;Receptor;Reference proteome;Repeat;Serine/threonine-protein kinase;Signal;Transferase;Transmembrane;Transmembrane helix	defense response to bacterium [GO:0042742]; protein phosphorylation [GO:0006468]	integral component of membrane [GO:0016021]; plasma membrane [GO:0005886]	ATP binding [GO:0005524]; protein serine/threonine kinase activity [GO:0004674]
CRO_109128	Flow_YLeacat	0.265734172673644	-5.43200705322269	Photosystem II CP43 reaction center protein (PSII 43 kDa protein) (Protein CP-43)	PSBC_LOTJA	90.24	205	20	0	70	684	257	461	1e-111	335	PSBC_LOTJA	Q9BBT1		psbC	Lotus japonicus (Lotus corniculatus var. japonicus)	461	Acetylation;Chlorophyll;Chloroplast;Chromophore;Manganese;Membrane;Metal-binding;Phosphoprotein;Photosynthesis;Photosystem II;Plastid;Thylakoid;Transmembrane;Transmembrane helix	photosynthetic electron transport in photosystem II [GO:0009772]; protein-chromophore linkage [GO:0018298]	chloroplast thylakoid membrane [GO:0009535]; integral component of membrane [GO:0016021]; photosystem II [GO:0009523]	chlorophyll binding [GO:0016168]; electron transporter, transferring electrons within the cyclic electron transport pathway of photosynthesis activity [GO:0045156]; metal ion binding [GO:0046872]
CRO_104319	Flow_YLeacat	0.266045704957124	-3.8498066005495	Photosystem II protein D1 (PSII D1 protein) (EC 1.10.3.9) (Photosystem II Q(B) protein)	PSBA_PICAB	93.86	114	7	0	403	744	79	192	2e-68	225	PSBA_PICAB	P50155		psbA	Picea abies (Norway spruce) (Picea excelsa)	353	Acetylation;Calcium;Chlorophyll;Chloroplast;Chromophore;Electron transport;Herbicide resistance;Iron;Magnesium;Manganese;Membrane;Metal-binding;Oxidoreductase;Phosphoprotein;Photosynthesis;Photosystem II;Plastid;Thylakoid;Transmembrane;Transmembrane helix;Transport	photosynthetic electron transport in photosystem II [GO:0009772]; protein-chromophore linkage [GO:0018298]; response to herbicide [GO:0009635]	chloroplast thylakoid membrane [GO:0009535]; integral component of membrane [GO:0016021]; photosystem II [GO:0009523]	chlorophyll binding [GO:0016168]; electron transporter, transferring electrons within the cyclic electron transport pathway of photosynthesis activity [GO:0045156]; iron ion binding [GO:0005506]; oxidoreductase activity, acting on diphenols and related substances as donors, oxygen as acceptor [GO:0016682]
CRO_104519	Flow_YLeacat	0.266675013351972	2.02864596571188	Phosphate transporter PHO1 (Protein PHO1) (AtPHO1)	PHO1_ARATH	63.68	804	247	13	90	2435	1	781	0	952	PHO1_ARATH	Q8S403		PHO1 At3g23430 MLM24.26	Arabidopsis thaliana (Mouse-ear cress)	782	Endoplasmic reticulum;Golgi apparatus;Membrane;Phosphate transport;Reference proteome;Transmembrane;Transmembrane helix;Transport	cellular response to phosphate starvation [GO:0016036]; inositol phosphate-mediated signaling [GO:0048016]; phosphate ion transport [GO:0006817]; polyphosphate biosynthetic process [GO:0006799]	endoplasmic reticulum membrane [GO:0005789]; Golgi apparatus [GO:0005794]; Golgi membrane [GO:0000139]; integral component of membrane [GO:0016021]; plasma membrane [GO:0005886]; trans-Golgi network [GO:0005802]	inositol hexakisphosphate binding [GO:0000822]; phosphate ion transmembrane transporter activity [GO:0015114]
CRO_108386	Flow_YLeacat	0.2675615063594	-5.26410228785319	Uncharacterized protein At4g38062	Y4862_ARATH	40.7	543	321	1	7	1635	4	545	6e-99	342	Y4862_ARATH	P0CB23		At4g38062 F20D10.190	Arabidopsis thaliana (Mouse-ear cress)	1050	Coiled coil;Reference proteome
CRO_102628	Flow_YLeacat	0.267736139043779	-2.96094954823869	50S ribosomal protein L2-B, chloroplastic	RK2B_COFAR	83.57	286	34	2	1	849	1	276	6e-154	438	RK2B_COFAR	A0A398		rpl2-B	Coffea arabica (Arabian coffee)	276	Chloroplast;Plastid;Ribonucleoprotein;Ribosomal protein	translation [GO:0006412]	chloroplast [GO:0009507]; large ribosomal subunit [GO:0015934]	rRNA binding [GO:0019843]; structural constituent of ribosome [GO:0003735]; transferase activity [GO:0016740]
CRO_109121	Flow_YLeacat	0.26941270601175	-5.25238795772243	ATP synthase subunit b, chloroplastic (ATP synthase F(0) sector subunit b) (ATPase subunit I)	ATPF_POPTR	82.73	110	5	1	1	288	59	168	7e-54	172	ATPF_POPTR	A4GYP4		atpF Poptr_cp006	Populus trichocarpa (Western balsam poplar) (Populus balsamifera subsp. trichocarpa)	184	ATP synthesis;CF(0);Chloroplast;Hydrogen ion transport;Ion transport;Membrane;Plastid;Reference proteome;Thylakoid;Transmembrane;Transmembrane helix;Transport	ATP synthesis coupled proton transport [GO:0015986]	chloroplast thylakoid membrane [GO:0009535]; integral component of membrane [GO:0016021]; proton-transporting ATP synthase complex, coupling factor F(o) [GO:0045263]	proton-transporting ATP synthase activity, rotational mechanism [GO:0046933]
CRO_106950	Flow_YLeacat	0.271679397663583	-1.37114193436528	Alcohol dehydrogenase-like 2 (EC 1.1.1.1)	ADHL2_ARATH	65.3	219	75	1	923	1576	168	386	2e-82	269	ADHL2_ARATH	Q9SK87		At1g22440 F12K8.21	Arabidopsis thaliana (Mouse-ear cress)	386	Cytoplasm;Metal-binding;NAD;Oxidoreductase;Reference proteome;Zinc	formaldehyde catabolic process [GO:0046294]	cytosol [GO:0005829]	alcohol dehydrogenase activity, zinc-dependent [GO:0004024]; S-(hydroxymethyl)glutathione dehydrogenase activity [GO:0051903]; zinc ion binding [GO:0008270]
CRO_101459	Flow_YLeacat	0.27238616840106	-2.11916061125203	Protein phosphatase 2C 57 (AtPP2C57) (EC 3.1.3.16) (Protein phosphatase 2C PPH1) (PP2C PPH1)	P2C57_ARATH	59.21	407	144	4	16	1233	2	387	5e-159	464	P2C57_ARATH	P49599		PPH1 At4g27800 T27E11.40	Arabidopsis thaliana (Mouse-ear cress)	388	3D-structure;Alternative splicing;Hydrolase;Magnesium;Manganese;Membrane;Metal-binding;Protein phosphatase;Reference proteome;Transmembrane;Transmembrane helix	dephosphorylation [GO:0016311]; photosynthetic electron transport chain [GO:0009767]; photosystem stoichiometry adjustment [GO:0080005]	chloroplast [GO:0009507]; chloroplast stroma [GO:0009570]; cytoplasm [GO:0005737]; integral component of membrane [GO:0016021]; nucleolus [GO:0005730]; nucleus [GO:0005634]; thylakoid [GO:0009579]	magnesium-dependent protein serine/threonine phosphatase activity [GO:0004724]; metal ion binding [GO:0046872]; phosphatase activity [GO:0016791]; protein serine/threonine phosphatase activity [GO:0004722]
CRO_107527	Flow_YLeacat	0.272824685583243	-4.6712450510848	NAD(P)H-quinone oxidoreductase subunit 2 B, chloroplastic (EC 7.1.1.-) (NAD(P)H dehydrogenase, subunit 2 B) (NADH-plastoquinone oxidoreductase subunit 2 B)	NU2C2_DAUCA	72.22	270	31	2	1	678	124	393	1e-108	329	NU2C2_DAUCA	P0CC55		ndhB2	Daucus carota (Wild carrot)	510	Chloroplast;Membrane;NAD;NADP;Plastid;Plastoquinone;Quinone;Thylakoid;Translocase;Transmembrane;Transmembrane helix;Transport	ATP synthesis coupled electron transport [GO:0042773]; photosynthesis, light reaction [GO:0019684]	chloroplast thylakoid membrane [GO:0009535]; integral component of membrane [GO:0016021]	NADH dehydrogenase (ubiquinone) activity [GO:0008137]; quinone binding [GO:0048038]
CRO_110422	Flow_YLeacat	0.273657200016336	7.63855739579163	Putative invertase inhibitor (Pollen allergen Pla a 1) (allergen Pla a 1.0101)	PLA1_PLAAC	40.12	162	94	1	64	549	19	177	3e-32	120	PLA1_PLAAC	Q8GT41			Platanus acerifolia (London plane tree)	179	Allergen;Cell wall;Direct protein sequencing;Disulfide bond;Endoplasmic reticulum;Secreted;Signal	pollen development [GO:0009555]; pollen germination [GO:0009846]	cell wall [GO:0005618]; endoplasmic reticulum [GO:0005783]; extracellular region [GO:0005576]; pollen wall [GO:0043667]	enzyme inhibitor activity [GO:0004857]
CRO_104315	Flow_YLeacat	0.27434331233725	-5.69895142995496	Cytochrome b6-f complex subunit 4 (17 kDa polypeptide)	PETD_CITSI	82.5	80	6	2	331	546	52	131	5e-34	126	PETD_CITSI	Q09ME6		petD	Citrus sinensis (Sweet orange) (Citrus aurantium var. sinensis)	160	Chloroplast;Electron transport;Membrane;Photosynthesis;Plastid;Thylakoid;Transmembrane;Transmembrane helix;Transport	photosynthetic electron transport chain [GO:0009767]	chloroplast thylakoid membrane [GO:0009535]; integral component of membrane [GO:0016021]	electron transporter, transferring electrons within cytochrome b6/f complex of photosystem II activity [GO:0045158]; electron transporter, transferring electrons within the cyclic electron transport pathway of photosynthesis activity [GO:0045156]
CRO_108000	Flow_YLeacat	0.276109364048631	6.35522013324214	Ribulose bisphosphate carboxylase large chain (RuBisCO large subunit) (EC 4.1.1.39)	RBL_VIGUN	79	400	53	2	796	1902	35	434	0	637	RBL_VIGUN	O62964		rbcL	Vigna unguiculata (Cowpea)	473	Acetylation;Calvin cycle;Carbon dioxide fixation;Chloroplast;Disulfide bond;Lyase;Magnesium;Metal-binding;Methylation;Monooxygenase;Oxidoreductase;Photorespiration;Photosynthesis;Plastid	photorespiration [GO:0009853]; reductive pentose-phosphate cycle [GO:0019253]	chloroplast [GO:0009507]	magnesium ion binding [GO:0000287]; monooxygenase activity [GO:0004497]; ribulose-bisphosphate carboxylase activity [GO:0016984]
CRO_106735	Flow_YLeacat	0.282138507387219	1.45544994508749	Low affinity sulfate transporter 3	SUT3_STYHA	65.5	655	192	8	43	1977	10	640	0	777	SUT3_STYHA	P53393		ST3	Stylosanthes hamata (Caribbean stylo)	644	Membrane;Transmembrane;Transmembrane helix;Transport		integral component of membrane [GO:0016021]	secondary active sulfate transmembrane transporter activity [GO:0008271]
CRO_102997	Flow_YLeacat	0.282392214844607	-4.30464293803527	Kinesin-like protein KIF19	KIF19_XENLA	45.74	387	199	7	607	1746	3	385	6e-90	312	KIF19_XENLA	Q7ZXX2		kif19	Xenopus laevis (African clawed frog)	997	ATP-binding;Cell projection;Cilium;Coiled coil;Cytoplasm;Cytoskeleton;Microtubule;Motor protein;Nucleotide-binding	axonemal microtubule depolymerization [GO:0060404]; microtubule-based movement [GO:0007018]; plus-end specific microtubule depolymerization [GO:0070462]	axoneme [GO:0005930]; cilium [GO:0005929]; microtubule [GO:0005874]	ATP binding [GO:0005524]; ATP-dependent microtubule motor activity, plus-end-directed [GO:0008574]; microtubule binding [GO:0008017]
CRO_110594	Flow_YLeacat	0.290537454708507	-4.69521120556674	Photosystem II repair protein PSB27-H1, chloroplastic (Psb27-H1) (Thylakoid lumenal protein PSB27-H1)	PB27A_ARATH	70.37	135	35	2	133	525	41	174	4e-60	191	PB27A_ARATH	Q9LR64		PSB27-1 At1g03600 F21B7.14 F21B7.21 F21B7.22 F21B7_140	Arabidopsis thaliana (Mouse-ear cress)	174	3D-structure;Chloroplast;Direct protein sequencing;Membrane;Phosphoprotein;Plastid;Reference proteome;Thylakoid;Transit peptide	cellular response to light intensity [GO:0071484]; photosystem II assembly [GO:0010207]; photosystem II repair [GO:0010206]	chloroplast [GO:0009507]; chloroplast thylakoid [GO:0009534]; chloroplast thylakoid lumen [GO:0009543]; chloroplast thylakoid membrane [GO:0009535]; extracellular region [GO:0005576]; thylakoid [GO:0009579]
CRO_106711	Flow_YLeacat	0.291364503905703	5.49825080495296	Probable glucan 1,3-beta-glucosidase A (EC 3.2.1.58) (Exo-1,3-beta-glucanase 1) (Exo-1,3-beta-glucanase A)	EXGA_ASPFC	29.88	338	184	11	1439	2329	59	384	2e-35	144	EXGA_ASPFC	B0XN12		exgA exg1 AFUB_004010	Neosartorya fumigata (strain CEA10 / CBS 144.89 / FGSC A1163) (Aspergillus fumigatus)	416	Carbohydrate metabolism;Cell wall biogenesis/degradation;Disulfide bond;Glycoprotein;Glycosidase;Hydrolase;Manganese;Metal-binding;Polysaccharide degradation;Secreted;Signal	cell wall organization [GO:0071555]; polysaccharide catabolic process [GO:0000272]	extracellular region [GO:0005576]	glucan exo-1,3-beta-glucosidase activity [GO:0004338]; metal ion binding [GO:0046872]
CRO_102992	Flow_YLeacat	0.291641969224112	1.97671100102196	Piriformospora indica-insensitive protein 2	PII2_ARATH	51.37	401	159	6	673	1785	29	423	4e-111	346	PII2_ARATH	Q5PP26		PII-2 At1g13230 F3F19.26	Arabidopsis thaliana (Mouse-ear cress)	424	Cell membrane;Leucine-rich repeat;Membrane;Reference proteome;Repeat;Signal	response to symbiotic fungus [GO:0009610]; symbiotic process [GO:0044403]	plasma membrane [GO:0005886]
CRO_100095	Flow_YLeacat	0.291839405970286	-2.09061183969415	Sister chromatid cohesion 1 protein 3 (SCC1 homolog 3) (AtRAD21-2)	SCC13_ARATH	35.78	763	361	28	176	2302	1	688	1e-93	322	SCC13_ARATH	Q9FQ19		SYN3 At3g59550 T16L24.100	Arabidopsis thaliana (Mouse-ear cress)	693	Alternative splicing;Cell cycle;Cell division;Chromosome partition;Mitosis;Nucleus;Reference proteome	cell division [GO:0051301]; double-strand break repair [GO:0006302]; megagametogenesis [GO:0009561]; mitotic cell cycle [GO:0000278]; pollen development [GO:0009555]; sister chromatid cohesion [GO:0007062]	nuclear cohesin complex [GO:0000798]; nucleolus [GO:0005730]; nucleus [GO:0005634]	chromatin binding [GO:0003682]
CRO_110081	Flow_YLeacat	0.292705025463649	-1.50994455242409	7-deoxyloganetic acid glucosyltransferase (EC 2.4.1.323) (UDP-glucose glucosyltransferase 8) (CrUGT8) (UDP-glycosyltransferase 709C2)	UGT8_CATRO	60.44	498	173	4	4	1488	5	481	0	557	UGT8_CATRO	U3U992		UGT709C2 UGT8	Catharanthus roseus (Madagascar periwinkle) (Vinca rosea)	482	Glycosyltransferase;Transferase	(-)-secologanin biosynthetic process [GO:1900994]		7-deoxyloganetic acid glucosyltransferase activity [GO:0102970]; UDP-glucosyltransferase activity [GO:0035251]
CRO_107528	Flow_YLeacat	0.293654568040674	-2.17180732524876	30S ribosomal protein S7, chloroplastic	RR7_TOBAC	91.51	106	9	0	97	414	50	155	2e-64	200	RR7_TOBAC	P62732		rps7-A; rps7-B	Nicotiana tabacum (Common tobacco)	155	Chloroplast;Plastid;RNA-binding;Ribonucleoprotein;Ribosomal protein;rRNA-binding	translation [GO:0006412]	chloroplast [GO:0009507]; small ribosomal subunit [GO:0015935]	rRNA binding [GO:0019843]; structural constituent of ribosome [GO:0003735]
CRO_104457	Flow_YLeacat	0.296121096668047	1.53834735160877	Cyclopropane-fatty-acyl-phospholipid synthase (CFA synthase) (Cyclopropane fatty acid synthase) (EC 2.1.1.79)	CFA_ECOLI	30.73	410	223	12	1390	2616	23	372	8e-44	169	CFA_ECOLI	P0A9H7		cfa cdfA b1661 JW1653	Escherichia coli (strain K12)	382	3D-structure;Cytoplasm;Direct protein sequencing;Lipid biosynthesis;Lipid metabolism;Methyltransferase;Reference proteome;S-adenosyl-L-methionine;Transferase	fatty acid biosynthetic process [GO:0006633]; lipid modification [GO:0030258]; methylation [GO:0032259]	cytosol [GO:0005829]	cyclopropane-fatty-acyl-phospholipid synthase activity [GO:0008825]
CRO_110264	Flow_YLeacat	0.297713654632535	-3.65560662236911	Protein UNIFOLIATA	UNI_PEA	71	400	83	6	1	1164	1	379	0	519	UNI_PEA	O48559		UNI	Pisum sativum (Garden pea)	395	Activator;DNA-binding;Developmental protein;Nucleus;Transcription;Transcription regulation	multicellular organism development [GO:0007275]; regulation of transcription, DNA-templated [GO:0006355]	nucleus [GO:0005634]	DNA binding [GO:0003677]
CRO_103006	Flow_YLeacat	0.299022810312634	-3.40007007842633	Calcium sensing receptor, chloroplastic (Sulfurtransferase 3) (AtStr3)	CAS_ARATH	63.81	409	106	4	379	1590	15	386	7e-149	442	CAS_ARATH	Q9FN48		CAS STR3 At5g23060 MYJ24.5	Arabidopsis thaliana (Mouse-ear cress)	387	Chloroplast;Membrane;Phosphoprotein;Plastid;Receptor;Reference proteome;Thylakoid;Transit peptide;Transmembrane;Transmembrane helix	cellular response to calcium ion [GO:0071277]; de-etiolation [GO:0009704]; regulation of stomatal closure [GO:0090333]	chloroplast [GO:0009507]; chloroplast thylakoid [GO:0009534]; chloroplast thylakoid membrane [GO:0009535]; integral component of membrane [GO:0016021]; mitochondrion [GO:0005739]; plastid [GO:0009536]; thylakoid [GO:0009579]
CRO_108717	Flow_YLeacat	0.303409561231838	1.75817513312159	Trafficking protein particle complex subunit 4	TPPC4_DICDI	51.56	128	61	1	78	458	2	129	2e-41	145	TPPC4_DICDI	Q54UU1		trappc4 DDB_G0280827	Dictyostelium discoideum (Slime mold)	135	ER-Golgi transport;Endoplasmic reticulum;Golgi apparatus;Reference proteome;Transport	endoplasmic reticulum to Golgi vesicle-mediated transport [GO:0006888]	endoplasmic reticulum [GO:0005783]; Golgi apparatus [GO:0005794]; TRAPP complex [GO:0030008]	Rab guanyl-nucleotide exchange factor activity [GO:0017112]
CRO_100090	Flow_YLeacat	0.304337637795246	-7.61081992987305	30S ribosomal protein S4, chloroplastic	RR4_COFAR	90.09	111	11	0	1	333	89	199	4e-67	207	RR4_COFAR	A0A337		rps4	Coffea arabica (Arabian coffee)	201	Chloroplast;Plastid;RNA-binding;Ribonucleoprotein;Ribosomal protein;rRNA-binding	translation [GO:0006412]	chloroplast [GO:0009507]; small ribosomal subunit [GO:0015935]	rRNA binding [GO:0019843]; structural constituent of ribosome [GO:0003735]
CRO_108446	Flow_YLeacat	0.304533389082808	-2.68480816800144	UDP-sulfoquinovose synthase, chloroplastic (EC 3.13.1.1) (SoSQD1) (Sulfite:UDP-glucose sulfotransferase) (Sulfolipid biosynthesis protein)	SQD1_SPIOL	81.22	458	86	0	79	1452	25	482	0	771	SQD1_SPIOL	Q84KI6		SQD1	Spinacia oleracea (Spinach)	482	Chloroplast;Hydrolase;NAD;Plastid;Transit peptide		chloroplast stroma [GO:0009570]	coenzyme binding [GO:0050662]; enzyme binding [GO:0019899]; FMN-binding domain binding [GO:0101016]; UDPsulfoquinovose synthase activity [GO:0046507]
CRO_106547	Flow_YLeacat	0.305924073381263	2.31526842984463	Interactor of constitutive active ROPs 4 (ROP-interactive partner 4)	ICR4_ARATH	50.5	398	114	12	217	1383	1	324	1e-54	192	ICR4_ARATH	Q9M9F9		ICR4 RIP4 At1g78430 F3F9.6	Arabidopsis thaliana (Mouse-ear cress)	324	Coiled coil;Reference proteome
CRO_100091	Flow_YLeacat	0.305924437795736	-2.2067125172187	NAD(P)H-quinone oxidoreductase subunit K, chloroplastic (EC 7.1.1.-) (NAD(P)H dehydrogenase subunit K) (NADH-plastoquinone oxidoreductase subunit K)	NDHK_EUCGG	89.19	222	22	1	1	666	1	220	8e-122	356	NDHK_EUCGG	Q49KZ4		ndhK	Eucalyptus globulus subsp. globulus (Tasmanian blue gum)	225	4Fe-4S;Chloroplast;Iron;Iron-sulfur;Membrane;Metal-binding;NAD;NADP;Plastid;Plastoquinone;Quinone;Thylakoid;Translocase;Transport	photosynthesis, light reaction [GO:0019684]	chloroplast thylakoid membrane [GO:0009535]	4 iron, 4 sulfur cluster binding [GO:0051539]; iron ion binding [GO:0005506]; NADH dehydrogenase (ubiquinone) activity [GO:0008137]; quinone binding [GO:0048038]
CRO_108809	Flow_YLeacat	0.317921004625397	1.52256570031544	NAD(H) kinase 1 (AtNADK-1) (EC 2.7.1.23) (EC 2.7.1.86)	NADK1_ARATH	70.99	517	138	5	82	1608	12	524	0	713	NADK1_ARATH	Q56YN3		NADK1 At3g21070 MSA6.11	Arabidopsis thaliana (Mouse-ear cress)	524	ATP-binding;Alternative splicing;Kinase;NAD;NADP;Nucleotide-binding;Reference proteome;Transferase	NAD metabolic process [GO:0019674]; NADP biosynthetic process [GO:0006741]		ATP binding [GO:0005524]; NAD+ kinase activity [GO:0003951]; NADH kinase activity [GO:0042736]
CRO_109962	Flow_YLeacat	0.325295041581364	-1.85741369593983	Methionine aminopeptidase 1B, chloroplastic (MAP 1B) (MetAP 1B) (EC 3.4.11.18) (Peptidase M 1B)	MAP1B_ARATH	62.7	378	84	3	145	1278	48	368	7e-148	444	MAP1B_ARATH	Q9FV52		MAP1B At1g13270 T6J4.3	Arabidopsis thaliana (Mouse-ear cress)	369	Alternative splicing;Aminopeptidase;Chloroplast;Hydrolase;Metal-binding;Plastid;Protease;Reference proteome;Transit peptide	N-terminal protein amino acid modification [GO:0031365]; protein initiator methionine removal [GO:0070084]	chloroplast [GO:0009507]; extracellular region [GO:0005576]; mitochondrion [GO:0005739]	metal ion binding [GO:0046872]; metalloaminopeptidase activity [GO:0070006]
CRO_107746	Flow_YLeacat	0.326118617052104	1.8744608790929	Organic cation/carnitine transporter 2 (AtOCT2)	OCT2_ARATH	57.2	521	208	6	94	1620	2	519	9e-172	526	OCT2_ARATH	O64515		OCT2 2-Oct At1g79360 YUP8H12R.2	Arabidopsis thaliana (Mouse-ear cress)	527	ATP-binding;Ion transport;Membrane;Nucleotide-binding;Reference proteome;Transmembrane;Transmembrane helix;Transport;Vacuole	ion transport [GO:0006811]	integral component of membrane [GO:0016021]; plant-type vacuole membrane [GO:0009705]	ATP binding [GO:0005524]; transmembrane transporter activity [GO:0022857]
CRO_105179	Flow_YLeacat	0.326753691315158	-8.75864363165037	Gibberellin 20 oxidase 2 (EC 1.14.11.-) (GA 20-oxidase 2) (Gibberellin C-20 oxidase 2)	GAOX2_ARATH	47.23	343	164	5	79	1092	40	370	1e-103	317	GAOX2_ARATH	Q39111		GA20OX2 20ox At2353 At5g51810 MIO24.5	Arabidopsis thaliana (Mouse-ear cress)	378	Iron;Metal-binding;Oxidoreductase;Reference proteome	flower development [GO:0009908]; gibberellin biosynthetic process [GO:0009686]; response to gibberellin [GO:0009739]; response to karrikin [GO:0080167]; response to red or far red light [GO:0009639]; unidimensional cell growth [GO:0009826]		dioxygenase activity [GO:0051213]; gibberellin 20-oxidase activity [GO:0045544]; metal ion binding [GO:0046872]
CRO_101322	Flow_YLeacat	0.330748283347006	-3.93396093112291	Two-component response regulator-like APRR5 (Pseudo-response regulator 5)	APRR5_ARATH	79.75	163	33	0	385	873	37	199	4e-81	281	APRR5_ARATH	Q6LA42		APRR5 At5g24470 T31K7.5	Arabidopsis thaliana (Mouse-ear cress)	558	Biological rhythms;Coiled coil;Nucleus;Phosphoprotein;Reference proteome;Transcription;Transcription regulation;Two-component regulatory system	phosphorelay signal transduction system [GO:0000160]; rhythmic process [GO:0048511]	nucleus [GO:0005634]
CRO_110038	Flow_YLeacat	0.341474691758627	-1.76796400516492	Transketolase, chloroplastic (TK) (EC 2.2.1.1)	TKTC_SOLTU	87.5	744	88	2	46	2274	1	740	0	1297	TKTC_SOLTU	Q43848			Solanum tuberosum (Potato)	741	Calcium;Chloroplast;Magnesium;Membrane;Metal-binding;Plastid;Reference proteome;Thiamine pyrophosphate;Thylakoid;Transferase;Transit peptide	reductive pentose-phosphate cycle [GO:0019253]	chloroplast thylakoid membrane [GO:0009535]	metal ion binding [GO:0046872]; transketolase activity [GO:0004802]
CRO_107793	Flow_YLeacat	0.342213158550639	-2.89414061802703	Protein Ycf2 B	YCF2B_ATRBE	97.04	169	5	0	1	507	97	265	1e-105	338	YCF2B_ATRBE	Q8S8U1		ycf2-B	Atropa belladonna (Belladonna) (Deadly nightshade)	2291	ATP-binding;Chloroplast;Nucleotide-binding;Plastid		chloroplast stroma [GO:0009570]	ATP binding [GO:0005524]
CRO_110550	Flow_YLeacat	0.34345463484797	-2.99496405080623	Putative pentatricopeptide repeat-containing protein At1g03510	PPR7_ARATH	60.61	429	167	1	1	1281	1	429	0	532	PPR7_ARATH	Q9LR72		PCMP-E3 At1g03510 F21B7.13	Arabidopsis thaliana (Mouse-ear cress)	429	Reference proteome;Repeat	RNA modification [GO:0009451]
CRO_102932	Flow_YLeacat	0.345305276482858	-1.51141260675268	Chloroplastic group IIA intron splicing facilitator CRS1, chloroplastic (Chloroplastic RNA splicing factor 1) (Protein CHLOROPLAST RNA SPLICING 1)	CRS1_MAIZE	40.16	610	312	8	3352	5163	141	703	5e-119	398	CRS1_MAIZE	Q9FYT6		CRS1	Zea mays (Maize)	715	Alternative splicing;Chloroplast;Coiled coil;Plastid;RNA-binding;Reference proteome;Repeat;Ribonucleoprotein;Transit peptide;Translation regulation;mRNA processing;mRNA splicing	mRNA processing [GO:0006397]; regulation of translation [GO:0006417]; RNA splicing [GO:0008380]	chloroplast stroma [GO:0009570]	RNA binding [GO:0003723]
CRO_109925	Flow_YLeacat	0.349408775344701	10.3008402745452	Probable carboxylesterase 6 (AtCXE6) (EC 3.1.1.1)	CXE6_ARATH	54.23	319	131	5	73	1020	23	329	3e-118	352	CXE6_ARATH	Q9SX25		CXE6 At1g68620 F24J5.14	Arabidopsis thaliana (Mouse-ear cress)	336	Hydrolase;Reference proteome;Serine esterase	catabolic process [GO:0009056]; cellular response to hypoxia [GO:0071456]		hydrolase activity [GO:0016787]; methyl indole-3-acetate esterase activity [GO:0080030]
CRO_109946	Flow_YLeacat	0.351958921752873	-6.46726024477718	30S ribosomal protein S18, chloroplastic	RR18_HELAN	83.05	59	10	0	124	300	15	73	4e-23	90.9	RR18_HELAN	Q1KXT7		rps18	Helianthus annuus (Common sunflower)	101	Chloroplast;Plastid;RNA-binding;Ribonucleoprotein;Ribosomal protein;rRNA-binding	translation [GO:0006412]	chloroplast [GO:0009507]; ribosome [GO:0005840]	rRNA binding [GO:0019843]; structural constituent of ribosome [GO:0003735]
CRO_106831	Flow_YLeacat	0.356154644687122	1.72728023119139	Probable beta-D-xylosidase 7 (AtBXL7) (EC 3.2.1.-)	BXL7_ARATH	61.76	748	280	3	97	2334	22	765	0	991	BXL7_ARATH	Q9SGZ5		BXL7 At1g78060 F28K19.27 F28K19.32	Arabidopsis thaliana (Mouse-ear cress)	767	Extracellular matrix;Glycoprotein;Glycosidase;Hydrolase;Reference proteome;Secreted;Signal	arabinan catabolic process [GO:0031222]; xylan catabolic process [GO:0045493]	apoplast [GO:0048046]; cell wall [GO:0005618]; chloroplast [GO:0009507]; mitochondrion [GO:0005739]; plant-type cell wall [GO:0009505]; plasmodesma [GO:0009506]	alpha-L-arabinofuranosidase activity [GO:0046556]; xylan 1,4-beta-xylosidase activity [GO:0009044]
CRO_108550	Flow_YLeacat	0.357332155430847	7.21792135045368	GABA transporter 1 (AtGAT1) (Bidirectional amino acid transporter 1)	GAT1_ARATH	60.49	448	174	2	40	1374	4	451	0	560	GAT1_ARATH	F4HW02		GAT1 BAT1 At1g08230 T23G18.9	Arabidopsis thaliana (Mouse-ear cress)	451	Amino-acid transport;Cell membrane;Membrane;Reference proteome;Transmembrane;Transmembrane helix;Transport	amino acid transmembrane transport [GO:0003333]; gamma-aminobutyric acid transport [GO:0015812]	integral component of membrane [GO:0016021]; plasma membrane [GO:0005886]	amino acid transmembrane transporter activity [GO:0015171]; gamma-aminobutyric acid transmembrane transporter activity [GO:0015185]
CRO_103014	Flow_YLeacat	0.360997247167778	2.48493719043008	Enolase 1, chloroplastic (EC 4.2.1.11) (2-phospho-D-glycerate hydro-lyase 1) (2-phosphoglycerate dehydratase 1)	ENO1_ARATH	90.28	432	38	1	370	1665	50	477	0	812	ENO1_ARATH	Q9C9C4		ENO1 At1g74030 F2P9.10	Arabidopsis thaliana (Mouse-ear cress)	477	Chloroplast;Glycolysis;Lyase;Magnesium;Metal-binding;Phosphoprotein;Plastid;Reference proteome;Transit peptide	glycolytic process [GO:0006096]; trichome morphogenesis [GO:0010090]	chloroplast [GO:0009507]; chloroplast stroma [GO:0009570]; phosphopyruvate hydratase complex [GO:0000015]	magnesium ion binding [GO:0000287]; phosphopyruvate hydratase activity [GO:0004634]
CRO_102038	Flow_YLeacat	0.36381768927571	6.35299384175168	Pyrophosphate--fructose 6-phosphate 1-phosphotransferase subunit beta (PFP) (EC 2.7.1.90) (6-phosphofructokinase, pyrophosphate dependent) (PPi-PFK) (Pyrophosphate-dependent 6-phosphofructose-1-kinase)	PFPB_RICCO	69.57	598	93	4	1	1665	1	552	0	775	PFPB_RICCO	Q41141		PFP-BETA	Ricinus communis (Castor bean)	552	Allosteric enzyme;Cytoplasm;Glycolysis;Kinase;Magnesium;Metal-binding;Transferase	fructose 6-phosphate metabolic process [GO:0006002]	cytoplasm [GO:0005737]	6-phosphofructokinase activity [GO:0003872]; ATP binding [GO:0005524]; diphosphate-fructose-6-phosphate 1-phosphotransferase activity [GO:0047334]; metal ion binding [GO:0046872]
CRO_104018	Flow_YLeacat	0.366774530481101	5.98262680849384	ABC transporter G family member 10 (ABC transporter ABCG.10) (AtABCG10) (Probable white-brown complex homolog protein 10) (AtWBC10)	AB10G_ARATH	53.3	621	249	8	1	1833	1	590	0	647	AB10G_ARATH	Q9MAH4		ABCG10 WBC10 At1g53270 F12M16.17	Arabidopsis thaliana (Mouse-ear cress)	590	ATP-binding;Membrane;Nucleotide-binding;Reference proteome;Transmembrane;Transmembrane helix;Transport	transmembrane transport [GO:0055085]	integral component of membrane [GO:0016021]; plasma membrane [GO:0005886]	ATPase activity [GO:0016887]; ATPase-coupled transmembrane transporter activity [GO:0042626]; ATP binding [GO:0005524]
CRO_100640	Flow_YLeacat	0.372974524410374	-3.49010853392005	Probable protein phosphatase 2C 23 (AtPP2C23) (EC 3.1.3.16) (Protein POLTERGEIST-LIKE 4) (Protein phosphatase 2C PLL4) (PP2C PLL4)	P2C23_ARATH	49.57	692	227	17	141	1964	1	654	0	575	P2C23_ARATH	Q9ZV25		PLL4 At2g28890 F8N16.18	Arabidopsis thaliana (Mouse-ear cress)	654	Developmental protein;Hydrolase;Magnesium;Manganese;Metal-binding;Nucleus;Phosphoprotein;Protein phosphatase;Reference proteome	leaf development [GO:0048366]	nucleus [GO:0005634]; plasma membrane [GO:0005886]	magnesium-dependent protein serine/threonine phosphatase activity [GO:0004724]; metal ion binding [GO:0046872]; protein serine/threonine phosphatase activity [GO:0004722]
CRO_104316	Flow_YLeacat	0.373789599297496	-3.05873947096244	30S ribosomal protein S11, chloroplastic	RR11_PANGI	93.91	115	7	0	196	540	21	135	4e-70	219	RR11_PANGI	Q68RX4		rps11 PSC0809	Panax ginseng (Korean ginseng)	138	Chloroplast;Plastid;RNA-binding;Ribonucleoprotein;Ribosomal protein;rRNA-binding	translation [GO:0006412]	chloroplast [GO:0009507]; ribosome [GO:0005840]	rRNA binding [GO:0019843]; structural constituent of ribosome [GO:0003735]
CRO_107158	Flow_YLeacat	0.390720820000173	1.90778490527056	Pectinesterase 3 (PE 3) (EC 3.1.1.11) (Pectin methylesterase 3)	PME3_CITSI	42.94	524	280	8	148	1689	66	580	2e-144	436	PME3_CITSI	P83948			Citrus sinensis (Sweet orange) (Citrus aurantium var. sinensis)	584	Aspartyl esterase;Cell wall;Cell wall biogenesis/degradation;Direct protein sequencing;Disulfide bond;Glycoprotein;Hydrolase;Secreted;Signal	cell wall modification [GO:0042545]; pectin catabolic process [GO:0045490]	cell wall [GO:0005618]; extracellular region [GO:0005576]	aspartyl esterase activity [GO:0045330]; enzyme inhibitor activity [GO:0004857]; pectinesterase activity [GO:0030599]
CRO_110749	LBas_ARoo	-0.362506399380748	-4.22211718534622	Probable LRR receptor-like serine/threonine-protein kinase At2g16250 (EC 2.7.11.1)	Y2165_ARATH	44.21	328	162	9	166	1140	504	813	5e-68	239	Y2165_ARATH	C0LGK4		At2g16250 F16F14.25	Arabidopsis thaliana (Mouse-ear cress)	915	ATP-binding;Glycoprotein;Kinase;Leucine-rich repeat;Membrane;Nucleotide-binding;Receptor;Reference proteome;Repeat;Serine/threonine-protein kinase;Signal;Transferase;Transmembrane;Transmembrane helix		integral component of membrane [GO:0016021]; plant-type cell wall [GO:0009505]; plasma membrane [GO:0005886]; plasmodesma [GO:0009506]	ATP binding [GO:0005524]; protein serine/threonine kinase activity [GO:0004674]
CRO_110226	LBas_ARoo	-0.350927983437253	-5.31318123758337	60S ribosomal protein L19-2	RL192_ARATH	66.86	172	57	0	39	554	1	172	1e-77	245	RL192_ARATH	Q9LUQ6		RPL19B At3g16780 MGL6.25	Arabidopsis thaliana (Mouse-ear cress)	209	Reference proteome;Ribonucleoprotein;Ribosomal protein	translation [GO:0006412]	cytosol [GO:0005829]; cytosolic large ribosomal subunit [GO:0022625]; plasma membrane [GO:0005886]	mRNA binding [GO:0003729]; structural constituent of ribosome [GO:0003735]
CRO_106131	LBas_ARoo	-0.348684184841829	-3.11256883148057	Isocitrate dehydrogenase [NADP] (IDH) (EC 1.1.1.42) (IDP) (NADP(+)-specific ICDH) (Oxalosuccinate decarboxylase)	IDHC_SOLTU	91.48	411	34	1	180	1409	1	411	0	795	IDHC_SOLTU	P50217		ICDH-1	Solanum tuberosum (Potato)	416	Cytoplasm;Glyoxylate bypass;Magnesium;Manganese;Metal-binding;NADP;Oxidoreductase;Reference proteome;Tricarboxylic acid cycle	glyoxylate cycle [GO:0006097]; isocitrate metabolic process [GO:0006102]; tricarboxylic acid cycle [GO:0006099]	cytoplasm [GO:0005737]	isocitrate dehydrogenase (NADP+) activity [GO:0004450]; magnesium ion binding [GO:0000287]; NAD binding [GO:0051287]
CRO_107271	LBas_ARoo	-0.338132439861645	-6.64045561473619	Probable LRR receptor-like serine/threonine-protein kinase At1g74360 (EC 2.7.11.1)	Y1743_ARATH	63.32	1066	382	6	22	3204	29	1090	0	1266	Y1743_ARATH	C0LGJ1		At1g74360 F1M20.4	Arabidopsis thaliana (Mouse-ear cress)	1106	ATP-binding;Glycoprotein;Kinase;Leucine-rich repeat;Membrane;Mitochondrion;Nucleotide-binding;Phosphoprotein;Receptor;Reference proteome;Repeat;Serine/threonine-protein kinase;Signal;Transferase;Transmembrane;Transmembrane helix	defense response to nematode [GO:0002215]; multidimensional cell growth [GO:0009825]; seed germination [GO:0009845]	integral component of membrane [GO:0016021]; mitochondrial membrane [GO:0031966]; mitochondrion [GO:0005739]; plasma membrane [GO:0005886]	ATP binding [GO:0005524]; protein serine/threonine kinase activity [GO:0004674]
CRO_107527	LBas_ARoo	-0.326245822846639	3.28780344212455	NAD(P)H-quinone oxidoreductase subunit 2 B, chloroplastic (EC 7.1.1.-) (NAD(P)H dehydrogenase, subunit 2 B) (NADH-plastoquinone oxidoreductase subunit 2 B)	NU2C2_DAUCA	72.22	270	31	2	1	678	124	393	1e-108	329	NU2C2_DAUCA	P0CC55		ndhB2	Daucus carota (Wild carrot)	510	Chloroplast;Membrane;NAD;NADP;Plastid;Plastoquinone;Quinone;Thylakoid;Translocase;Transmembrane;Transmembrane helix;Transport	ATP synthesis coupled electron transport [GO:0042773]; photosynthesis, light reaction [GO:0019684]	chloroplast thylakoid membrane [GO:0009535]; integral component of membrane [GO:0016021]	NADH dehydrogenase (ubiquinone) activity [GO:0008137]; quinone binding [GO:0048038]
CRO_105595	LBas_ARoo	-0.285751622367597	2.62056499042319	17.4 kDa class I heat shock protein (17.4 kDa heat shock protein 1) (AtHsp17.4A)	HSP17_ARATH	77.22	158	32	2	1	468	1	156	1e-75	229	HSP17_ARATH	P19036		HSP17.4A At3g46230 F12M12_200	Arabidopsis thaliana (Mouse-ear cress)	156	Cytoplasm;Reference proteome;Stress response	cellular response to hypoxia [GO:0071456]; protein complex oligomerization [GO:0051259]; protein folding [GO:0006457]; response to heat [GO:0009408]; response to reactive oxygen species [GO:0000302]; response to salt stress [GO:0009651]	cytoplasm [GO:0005737]	protein self-association [GO:0043621]; unfolded protein binding [GO:0051082]
CRO_106240	LBas_ARoo	-0.256781276721294	-1.66979811733005	Probable xyloglucan endotransglucosylase/hydrolase protein 32 (At-XTH32) (XTH-32) (EC 2.4.1.207)	XTH32_ARATH	82.89	263	45	0	134	922	37	299	2e-165	474	XTH32_ARATH	Q9SJL9		XTH32 At2g36870 T1J8.5	Arabidopsis thaliana (Mouse-ear cress)	299	Alternative splicing;Apoplast;Cell wall;Cell wall biogenesis/degradation;Disulfide bond;Glycosidase;Hydrolase;Reference proteome;Secreted;Signal;Transferase	cell wall biogenesis [GO:0042546]; cell wall macromolecule catabolic process [GO:0016998]; cell wall organization [GO:0071555]; xyloglucan metabolic process [GO:0010411]	apoplast [GO:0048046]; cell wall [GO:0005618]	hydrolase activity, hydrolyzing O-glycosyl compounds [GO:0004553]; xyloglucan:xyloglucosyl transferase activity [GO:0016762]
CRO_106574	LBas_ARoo	-0.25625057407323	-1.9079623657247	Putative 1-phosphatidylinositol-3-phosphate 5-kinase FAB1D (Phosphatidylinositol 3-phosphate 5-kinase) (EC 2.7.1.150) (Phosphatidylinositol 3-phosphate 5-kinase type III) (PIPkin-III) (Type III PIP kinase) (Protein FORMS APLOID AND BINUCLEATE CELLS 1D)	FAB1D_ARATH	50.25	609	216	16	1725	3479	908	1453	3e-160	523	FAB1D_ARATH	Q9XID0		FAB1D At1g34260 F23M19.8	Arabidopsis thaliana (Mouse-ear cress)	1456	ATP-binding;Kinase;Nucleotide-binding;Reference proteome;Transferase	phosphatidylinositol phosphorylation [GO:0046854]	endosome membrane [GO:0010008]	1-phosphatidylinositol-3-phosphate 5-kinase activity [GO:0000285]; ATP binding [GO:0005524]
CRO_100090	LBas_ARoo	-0.252198636717106	3.36638429364325	30S ribosomal protein S4, chloroplastic	RR4_COFAR	90.09	111	11	0	1	333	89	199	4e-67	207	RR4_COFAR	A0A337		rps4	Coffea arabica (Arabian coffee)	201	Chloroplast;Plastid;RNA-binding;Ribonucleoprotein;Ribosomal protein;rRNA-binding	translation [GO:0006412]	chloroplast [GO:0009507]; small ribosomal subunit [GO:0015935]	rRNA binding [GO:0019843]; structural constituent of ribosome [GO:0003735]
CRO_102625	LBas_ARoo	-0.251901545247237	7.24737754568844	Protein Ycf2	YCF2_GUIAB	89.47	76	8	0	88	315	2055	2130	2e-42	154	YCF2_GUIAB	B2LMN7		ycf2-A GuabCp066; ycf2-B GuabCp084	Guizotia abyssinica (Niger) (Ramtilla)	2276	ATP-binding;Chloroplast;Nucleotide-binding;Plastid		chloroplast stroma [GO:0009570]	ATP binding [GO:0005524]
CRO_110917	LBas_ARoo	-0.241892411117019	-1.39267505742575	Cysteine proteinase RD21A (EC 3.4.22.-) (Protein RESPONSIVE TO DEHYDRATION 21) (RD21)	RD21A_ARATH	62.45	466	146	5	107	1492	21	461	2e-180	545	RD21A_ARATH	P43297		RD21A At1g47128 F2G19.31	Arabidopsis thaliana (Mouse-ear cress)	462	Cytoplasm;Disulfide bond;Glycoprotein;Golgi apparatus;Hydrolase;Protease;Reference proteome;Signal;Thiol protease;Vacuole	defense response to fungus [GO:0050832]; proteolysis [GO:0006508]; proteolysis involved in cellular protein catabolic process [GO:0051603]	apoplast [GO:0048046]; cytoplasmic stress granule [GO:0010494]; extracellular space [GO:0005615]; Golgi apparatus [GO:0005794]; lysosome [GO:0005764]; nucleus [GO:0005634]; P-body [GO:0000932]; plasmodesma [GO:0009506]; secretory vesicle [GO:0099503]; vacuole [GO:0005773]	cysteine-type endopeptidase activity [GO:0004197]; cysteine-type peptidase activity [GO:0008234]; peptidase activity [GO:0008233]
CRO_104315	LBas_ARoo	-0.238314708384912	2.22183291690929	Cytochrome b6-f complex subunit 4 (17 kDa polypeptide)	PETD_CITSI	82.5	80	6	2	331	546	52	131	5e-34	126	PETD_CITSI	Q09ME6		petD	Citrus sinensis (Sweet orange) (Citrus aurantium var. sinensis)	160	Chloroplast;Electron transport;Membrane;Photosynthesis;Plastid;Thylakoid;Transmembrane;Transmembrane helix;Transport	photosynthetic electron transport chain [GO:0009767]	chloroplast thylakoid membrane [GO:0009535]; integral component of membrane [GO:0016021]	electron transporter, transferring electrons within cytochrome b6/f complex of photosystem II activity [GO:0045158]; electron transporter, transferring electrons within the cyclic electron transport pathway of photosynthesis activity [GO:0045156]
CRO_109095	LBas_ARoo	-0.219436105865225	3.05264276551557	Caffeic acid 3-O-methyltransferase (CAOMT) (COMT) (EC 2.1.1.68) (S-adenosysl-L-methionine:caffeic acid 3-O-methyltransferase)	COMT1_CATRO	75.96	391	39	5	68	1162	2	363	2e-178	508	COMT1_CATRO	Q8W013		COMT1	Catharanthus roseus (Madagascar periwinkle) (Vinca rosea)	363	Lignin biosynthesis;Methyltransferase;S-adenosyl-L-methionine;Transferase	lignin biosynthetic process [GO:0009809]; methylation [GO:0032259]		caffeate O-methyltransferase activity [GO:0047763]; protein dimerization activity [GO:0046983]
CRO_104319	LBas_ARoo	-0.20708207785497	8.89037497679177	Photosystem II protein D1 (PSII D1 protein) (EC 1.10.3.9) (Photosystem II Q(B) protein)	PSBA_PICAB	93.86	114	7	0	403	744	79	192	2e-68	225	PSBA_PICAB	P50155		psbA	Picea abies (Norway spruce) (Picea excelsa)	353	Acetylation;Calcium;Chlorophyll;Chloroplast;Chromophore;Electron transport;Herbicide resistance;Iron;Magnesium;Manganese;Membrane;Metal-binding;Oxidoreductase;Phosphoprotein;Photosynthesis;Photosystem II;Plastid;Thylakoid;Transmembrane;Transmembrane helix;Transport	photosynthetic electron transport in photosystem II [GO:0009772]; protein-chromophore linkage [GO:0018298]; response to herbicide [GO:0009635]	chloroplast thylakoid membrane [GO:0009535]; integral component of membrane [GO:0016021]; photosystem II [GO:0009523]	chlorophyll binding [GO:0016168]; electron transporter, transferring electrons within the cyclic electron transport pathway of photosynthesis activity [GO:0045156]; iron ion binding [GO:0005506]; oxidoreductase activity, acting on diphenols and related substances as donors, oxygen as acceptor [GO:0016682]
CRO_107528	LBas_ARoo	-0.200240307380639	3.63201735698558	30S ribosomal protein S7, chloroplastic	RR7_TOBAC	91.51	106	9	0	97	414	50	155	2e-64	200	RR7_TOBAC	P62732		rps7-A; rps7-B	Nicotiana tabacum (Common tobacco)	155	Chloroplast;Plastid;RNA-binding;Ribonucleoprotein;Ribosomal protein;rRNA-binding	translation [GO:0006412]	chloroplast [GO:0009507]; small ribosomal subunit [GO:0015935]	rRNA binding [GO:0019843]; structural constituent of ribosome [GO:0003735]
CRO_102924	LBas_ARoo	-0.176483049863849	-1.70138901383967	G-type lectin S-receptor-like serine/threonine-protein kinase B120 (EC 2.7.11.1)	B120_ARATH	55.52	299	130	3	487	1380	517	813	1e-103	338	B120_ARATH	O81906		B120 At4g21390 F18E5.10 T6K22.120	Arabidopsis thaliana (Mouse-ear cress)	849	ATP-binding;Cell membrane;Disulfide bond;EGF-like domain;Glycoprotein;Kinase;Lectin;Membrane;Nucleotide-binding;Phosphoprotein;Receptor;Reference proteome;Serine/threonine-protein kinase;Signal;Transferase;Transmembrane;Transmembrane helix	protein phosphorylation [GO:0006468]; recognition of pollen [GO:0048544]	integral component of membrane [GO:0016021]; plasma membrane [GO:0005886]	ATP binding [GO:0005524]; calmodulin binding [GO:0005516]; carbohydrate binding [GO:0030246]; protein serine/threonine kinase activity [GO:0004674]
CRO_108434	LBas_ARoo	-0.167099323593329	2.46014858610239	30S ribosomal protein S15, chloroplastic	RR15_COFAR	69.88	83	23	1	4	252	5	85	4e-32	114	RR15_COFAR	A0A392		rps15	Coffea arabica (Arabian coffee)	87	Chloroplast;Plastid;Ribonucleoprotein;Ribosomal protein	translation [GO:0006412]	chloroplast [GO:0009507]; ribosome [GO:0005840]	structural constituent of ribosome [GO:0003735]
CRO_107564	LBas_ARoo	0.161834177570372	1.85998312306164	Formin-like protein 11 (AtFH11)	FH11_ARATH	73.55	431	111	3	1360	2646	455	884	0	613	FH11_ARATH	Q9MA60		FH11 At3g05470 F22F7.8	Arabidopsis thaliana (Mouse-ear cress)	884	Membrane;Reference proteome;Signal;Transmembrane;Transmembrane helix		integral component of membrane [GO:0016021]	actin binding [GO:0003779]
CRO_107330	LBas_ARoo	0.17047199229903	-1.47576006761941	Dihydropyrimidinase (DHP) (DHPase) (EC 3.5.2.2) (Dihydropyrimidine amidohydrolase) (Hydantoinase)	DPYS_DICDI	53.4	427	194	4	772	2040	61	486	4e-143	439	DPYS_DICDI	Q55DL0		pyd2 DDB_G0269246	Dictyostelium discoideum (Slime mold)	503	3D-structure;Hydrolase;Metal-binding;Reference proteome;Zinc	pyrimidine nucleobase catabolic process [GO:0006208]	cytosol [GO:0005829]	dihydropyrimidinase activity [GO:0004157]; hydrolase activity, acting on carbon-nitrogen (but not peptide) bonds, in cyclic amides [GO:0016812]; zinc ion binding [GO:0008270]
CRO_109963	LBas_ARoo	0.176239906684094	-2.61893748915939	AP2/ERF and B3 domain-containing transcription factor RAV1 (Ethylene-responsive transcription factor RAV1) (Protein RELATED TO ABI3/VP1 1)	RAV1_ARATH	64.58	336	102	5	79	1083	24	343	9e-138	403	RAV1_ARATH	Q9ZWM9		RAV1 At1g13260 T6J4.2	Arabidopsis thaliana (Mouse-ear cress)	344	3D-structure;DNA-binding;Ethylene signaling pathway;Nucleus;Reference proteome;Transcription;Transcription regulation	cellular response to hypoxia [GO:0071456]; ethylene-activated signaling pathway [GO:0009873]; lateral root development [GO:0048527]; leaf development [GO:0048366]; negative regulation of flower development [GO:0009910]; negative regulation of transcription, DNA-templated [GO:0045892]; response to brassinosteroid [GO:0009741]	nucleus [GO:0005634]	DNA binding [GO:0003677]; DNA-binding transcription factor activity [GO:0003700]; transcription regulatory region DNA binding [GO:0044212]
CRO_110103	LBas_ARoo	0.183896745028191	-1.82567194216517	Flavin-containing monooxygenase FMO GS-OX-like 3 (EC 1.8.-.-) (Flavin-monooxygenase glucosinolate S-oxygenase-like 3)	GSXL3_ARATH	49.16	419	197	6	2695	3918	1	414	9e-130	414	GSXL3_ARATH	Q9SXD5		At1g62620 T3P18.18	Arabidopsis thaliana (Mouse-ear cress)	450	FAD;Flavoprotein;Monooxygenase;NADP;Oxidoreductase;Reference proteome			flavin adenine dinucleotide binding [GO:0050660]; N,N-dimethylaniline monooxygenase activity [GO:0004499]; NADP binding [GO:0050661]
CRO_107535	LBas_ARoo	0.1842190424762	1.83868073265571	Transcription factor bHLH25 (Basic helix-loop-helix protein 25) (AtbHLH25) (bHLH 25) (Transcription factor EN 29) (bHLH transcription factor bHLH025)	BH025_ARATH	47.47	198	97	3	679	1254	128	324	1e-39	150	BH025_ARATH	Q9T072		BHLH25 EN29 At4g37850 T28I19.130	Arabidopsis thaliana (Mouse-ear cress)	328	DNA-binding;Nucleus;Reference proteome;Transcription;Transcription regulation	regulation of transcription, DNA-templated [GO:0006355]	nucleus [GO:0005634]	DNA-binding transcription factor activity [GO:0003700]; protein dimerization activity [GO:0046983]; transcription regulatory region DNA binding [GO:0044212]
CRO_110587	LBas_ARoo	0.18639636931976	3.71736889561283	Jasmonoyl--L-amino acid synthetase JAR1 (EC 6.3.2.52) (Jasmonate-amino acid synthetase JAR1) (Jasmonic acid-amido synthetase JAR1) (Protein FAR-RED INSENSITIVE 219) (Protein JASMONATE RESISTANT 1)	JAR1_ARATH	47.45	609	272	10	133	1953	13	575	0	572	JAR1_ARATH	Q9SKE2		JAR1 FIN219 At2g46370 F11C10.6	Arabidopsis thaliana (Mouse-ear cress)	575	3D-structure;ATP-binding;Alternative splicing;Coiled coil;Cytoplasm;Immunity;Innate immunity;Jasmonic acid signaling pathway;Ligase;Nucleotide-binding;Plant defense;Reference proteome	cellular response to auxin stimulus [GO:0071365]; induced systemic resistance, jasmonic acid mediated signaling pathway [GO:0009864]; protein adenylylation [GO:0018117]; regulation of response to red or far red light [GO:2000030]; response to mycotoxin [GO:0010046]; response to UV-B [GO:0010224]	cytoplasm [GO:0005737]	acid-amino acid ligase activity [GO:0016881]; amino acid binding [GO:0016597]; ATP binding [GO:0005524]; enzyme binding [GO:0019899]; leucine binding [GO:0070728]
CRO_108353	LBas_ARoo	0.190162477915275	6.83539826637423	Zinc-finger homeodomain protein 1 (OsZHD1)	ZHD1_ORYSJ	54.22	225	64	7	160	732	56	275	2e-63	207	ZHD1_ORYSJ	Q6YXH5		ZHD1 Os09g0466400 LOC_Os09g29130 OJ1005_D12.28 OsJ_29679	Oryza sativa subsp. japonica (Rice)	279	DNA-binding;Homeobox;Metal-binding;Nucleus;Reference proteome;Transcription;Transcription regulation;Zinc;Zinc-finger		nucleus [GO:0005634]	DNA binding [GO:0003677]; metal ion binding [GO:0046872]
CRO_102073	LBas_ARoo	0.203097049070418	-1.5179869628203	NAD-dependent dihydropyrimidine dehydrogenase subunit PreA (DPD) (EC 1.3.1.1) (Dihydrothymine dehydrogenase) (Dihydrouracil dehydrogenase)	PREA_ECO57	37.5	376	184	6	654	1781	7	331	1e-69	239	PREA_ECO57	Q8X643		preA yeiA Z3402 ECs3039	Escherichia coli O157:H7	413	4Fe-4S;Iron;Iron-sulfur;Metal-binding;NAD;Oxidoreductase;Reference proteome;Repeat	pyrimidine nucleobase catabolic process [GO:0006208]	cytoplasm [GO:0005737]	4 iron, 4 sulfur cluster binding [GO:0051539]; dihydrouracil dehydrogenase (NAD+) activity [GO:0004159]; metal ion binding [GO:0046872]; NADH dehydrogenase activity [GO:0003954]
CRO_107926	LBas_ARoo	0.221563225883628	-9.89612185611091	Probable LRR receptor-like serine/threonine-protein kinase At3g47570 (EC 2.7.11.1)	Y3475_ARATH	44.37	1021	517	11	82	3105	22	1004	0	753	Y3475_ARATH	C0LGP4		At3g47570 F1P2.120	Arabidopsis thaliana (Mouse-ear cress)	1010	ATP-binding;Cell membrane;Glycoprotein;Kinase;Leucine-rich repeat;Membrane;Nucleotide-binding;Phosphoprotein;Receptor;Reference proteome;Repeat;Serine/threonine-protein kinase;Signal;Transferase;Transmembrane;Transmembrane helix		integral component of membrane [GO:0016021]; plasma membrane [GO:0005886]	ATP binding [GO:0005524]; protein serine/threonine kinase activity [GO:0004674]
CRO_106682	LBas_ARoo	0.22194575940353	4.69386412970674	ATP synthase delta chain, chloroplastic (F-ATPase delta chain)	ATPD_TOBAC	74.5	251	60	1	1	753	1	247	1e-130	377	ATPD_TOBAC	P32980		ATPD	Nicotiana tabacum (Common tobacco)	248	ATP synthesis;CF(1);Chloroplast;Hydrogen ion transport;Ion transport;Membrane;Plastid;Reference proteome;Thylakoid;Transit peptide;Transport	ATP synthesis coupled proton transport [GO:0015986]	chloroplast thylakoid membrane [GO:0009535]; proton-transporting ATP synthase complex, catalytic core F(1) [GO:0045261]	proton-transporting ATP synthase activity, rotational mechanism [GO:0046933]
CRO_110234	LBas_ARoo	0.228561982266194	-1.38434191585267	TPR repeat-containing thioredoxin TDX (HSP70-interacting protein 2) (AtHIP2) (Tetratricoredoxin) (AtTDX)	TDX_ARATH	57.64	399	125	5	1213	2340	1	378	1e-137	421	TDX_ARATH	Q8VWG7		TDX At3g17880/At3g17870 MEB5.10/MEB5.9	Arabidopsis thaliana (Mouse-ear cress)	380	Acetylation;Alternative splicing;Chaperone;Disulfide bond;Electron transport;Redox-active center;Reference proteome;Repeat;TPR repeat;Transport	cell redox homeostasis [GO:0045454]; chaperone cofactor-dependent protein refolding [GO:0051085]; heat acclimation [GO:0010286]; protein complex oligomerization [GO:0051259]; protein folding [GO:0006457]	cell [GO:0005623]	Hsp70 protein binding [GO:0030544]; identical protein binding [GO:0042802]; oxidoreductase activity, acting on a sulfur group of donors, disulfide as acceptor [GO:0016671]; protein dimerization activity [GO:0046983]
CRO_110060	LBas_ARoo	0.234284146809824	-3.42305071035883	Zinc finger protein ZAT9	ZAT9_ARATH	43.68	190	78	6	478	999	110	286	2e-37	141	ZAT9_ARATH	Q9M202		ZAT9 At3g60580 T8B10.240	Arabidopsis thaliana (Mouse-ear cress)	288	Metal-binding;Nucleus;Reference proteome;Repeat;Transcription;Transcription regulation;Zinc;Zinc-finger	regulation of transcription, DNA-templated [GO:0006355]	nucleus [GO:0005634]	DNA-binding transcription factor activity [GO:0003700]; metal ion binding [GO:0046872]; transcription regulatory region DNA binding [GO:0044212]
CRO_100705	LBas_ARoo	0.236339688233858	3.09555772221533	Expansin-A9 (AtEXPA9) (Alpha-expansin-9) (At-EXP9) (AtEx9) (Ath-ExpAlpha-1.10)	EXPA9_ARATH	63.83	141	38	1	16	438	131	258	2e-43	153	EXPA9_ARATH	Q9LZ99		EXPA9 EXP9 At5g02260 T1E22_20	Arabidopsis thaliana (Mouse-ear cress)	258	Cell wall;Cell wall biogenesis/degradation;Disulfide bond;Membrane;Reference proteome;Secreted;Signal	plant-type cell wall organization [GO:0009664]	cell wall [GO:0005618]; extracellular region [GO:0005576]; membrane [GO:0016020]
CRO_103074	LBas_ARoo	0.246898967362992	-8.46750066693374	Cytosolic sulfotransferase 16 (AtSOT16) (EC 2.8.2.24) (Aromatic desulfoglucosinolate sulfotransferase) (Desulfoglucosinolate sulfotransferase A) (AtST5a) (Protein CORONATINE INDUCED 7)	SOT16_ARATH	47.09	327	147	6	94	1059	28	333	2e-86	281	SOT16_ARATH	Q9C9D0		SOT16 CORI-7 ST5A At1g74100 F2P9.3	Arabidopsis thaliana (Mouse-ear cress)	338	Cytoplasm;Reference proteome;Transferase	glucosinolate biosynthetic process [GO:0019761]; response to jasmonic acid stimulus involved in jasmonic acid and ethylene-dependent systemic resistance [GO:0032260]	mitochondrion [GO:0005739]	desulfoglucosinolate sulfotransferase activity [GO:0047364]
CRO_102462	LBas_ARoo	0.249524165966583	-2.69565138329069	Glutaredoxin-C9 (AtGrxC9) (Protein ROXY 19)	GRXC9_ARATH	61.9	105	38	1	124	438	35	137	2e-39	135	GRXC9_ARATH	Q9SGP6		GRXC9 GRX480 ROXY19 At1g28480 F3M18.8	Arabidopsis thaliana (Mouse-ear cress)	137	Cytoplasm;Disulfide bond;Electron transport;Nucleus;Redox-active center;Reference proteome;Transport	cell redox homeostasis [GO:0045454]; jasmonic acid mediated signaling pathway [GO:0009867]; negative regulation of transcription by RNA polymerase II [GO:0000122]; response to salicylic acid [GO:0009751]; salicylic acid mediated signaling pathway [GO:0009863]	cell [GO:0005623]; cytoplasm [GO:0005737]; nucleus [GO:0005634]	electron transfer activity [GO:0009055]; protein disulfide oxidoreductase activity [GO:0015035]
CRO_103175	LBas_ARoo	0.255139749307324	-8.87067196062334	Peroxidase 45 (Atperox P45) (EC 1.11.1.7) (ATP8a)	PER45_ARATH	65.56	302	72	2	70	882	25	325	9e-137	397	PER45_ARATH	Q96522		PER45 P45 At4g30170 F9N11.20	Arabidopsis thaliana (Mouse-ear cress)	325	Disulfide bond;Heme;Hydrogen peroxide;Iron;Metal-binding;Oxidoreductase;Peroxidase;Reference proteome;Secreted;Signal	hydrogen peroxide catabolic process [GO:0042744]; response to oxidative stress [GO:0006979]	extracellular region [GO:0005576]	heme binding [GO:0020037]; metal ion binding [GO:0046872]; peroxidase activity [GO:0004601]
CRO_104993	LBas_ARoo	0.255801516829641	-6.87615295357431	Lysine histidine transporter-like 8 (Amino acid transporter-like protein 1)	LHTL8_ARATH	47.95	440	223	4	10	1323	82	517	9e-128	388	LHTL8_ARATH	Q9SX98		AATL1 At1g47670 F16N3.4	Arabidopsis thaliana (Mouse-ear cress)	519	Amino-acid transport;Cell membrane;Membrane;Reference proteome;Transmembrane;Transmembrane helix;Transport	amino acid transmembrane transport [GO:0003333]	integral component of membrane [GO:0016021]; plasma membrane [GO:0005886]	amino acid transmembrane transporter activity [GO:0015171]
CRO_106940	LBas_ARoo	0.25871989381502	1.85423516157761	Protein EXORDIUM-like 2	EXOL2_ARATH	58.7	247	93	4	103	822	24	268	1e-94	301	EXOL2_ARATH	Q9FE06		EXL2 At5g64260 MSJ1.10	Arabidopsis thaliana (Mouse-ear cress)	305	Apoplast;Glycoprotein;Reference proteome;Secreted;Signal	cellular response to hypoxia [GO:0071456]	apoplast [GO:0048046]; cell wall [GO:0005618]; cytosol [GO:0005829]; extracellular space [GO:0005615]; Golgi apparatus [GO:0005794]; plant-type cell wall [GO:0009505]; plasmodesma [GO:0009506]; plastid [GO:0009536]
CRO_101549	LBas_ARoo	0.258730783856171	-2.33239028275934	Bidirectional sugar transporter SWEET3 (AtSWEET3) (Protein SUGARS WILL EVENTUALLY BE EXPORTED TRANSPORTERS 3)	SWET3_ARATH	62.04	216	82	0	18	665	1	216	1e-94	288	SWET3_ARATH	Q6NQN5		SWEET3 At5g53190 MFH8.13	Arabidopsis thaliana (Mouse-ear cress)	263	Cell membrane;Membrane;Reference proteome;Repeat;Sugar transport;Transmembrane;Transmembrane helix;Transport	carbohydrate transport [GO:0008643]	integral component of membrane [GO:0016021]; integral component of plasma membrane [GO:0005887]	sugar transmembrane transporter activity [GO:0051119]
CRO_110102	LBas_ARoo	0.266274172320334	1.95427048616816	Putative lipid-binding protein At4g00165	LBP65_ARATH	64.13	92	29	1	79	342	33	124	6e-34	128	LBP65_ARATH	Q8RW93		At4g00165 F6N15.21	Arabidopsis thaliana (Mouse-ear cress)	128	Disulfide bond;Reference proteome;Secreted;Signal		extracellular region [GO:0005576]
CRO_106089	LBas_ARoo	0.274932637179206	6.02844102156601	Chlorophyll a-b binding protein 8, chloroplastic (LHCI type III CAB-8)	CB13_SOLLC	82.2	264	37	1	111	902	20	273	4e-153	439	CB13_SOLLC	P27522		CAB8	Solanum lycopersicum (Tomato) (Lycopersicon esculentum)	273	Acetylation;Chlorophyll;Chloroplast;Chromophore;Magnesium;Membrane;Metal-binding;Phosphoprotein;Photosynthesis;Photosystem I;Photosystem II;Plastid;Reference proteome;Thylakoid;Transit peptide;Transmembrane;Transmembrane helix	photosynthesis, light harvesting in photosystem I [GO:0009768]; protein-chromophore linkage [GO:0018298]; response to light stimulus [GO:0009416]	chloroplast thylakoid membrane [GO:0009535]; integral component of membrane [GO:0016021]; photosystem I [GO:0009522]; photosystem II [GO:0009523]; plastoglobule [GO:0010287]	chlorophyll binding [GO:0016168]; metal ion binding [GO:0046872]
CRO_103465	LBas_ARoo	0.277378720965289	-3.51637748554507	Probable polygalacturonase (PG) (EC 3.2.1.15) (Pectinase)	PGLR_VITVI	50.5	400	198	0	495	1694	59	458	1e-135	416	PGLR_VITVI	A7PZL3		GSVIVT00026920001 LOC100243180	Vitis vinifera (Grape)	491	Direct protein sequencing;Glycoprotein;Glycosidase;Hydrolase;Membrane;Repeat;Transmembrane;Transmembrane helix	carbohydrate metabolic process [GO:0005975]	integral component of membrane [GO:0016021]	polygalacturonase activity [GO:0004650]
CRO_103072	LBas_ARoo	0.277996267462536	7.68099756640767	Isoaspartyl peptidase/L-asparaginase (EC 3.4.19.5) (L-asparagine amidohydrolase) [Cleaved into: Isoaspartyl peptidase/L-asparaginase subunit alpha; Isoaspartyl peptidase/L-asparaginase subunit beta] (Fragment)	ASPG_LUPAR	84.78	92	14	0	278	3	166	257	3e-47	160	ASPG_LUPAR	P30362			Lupinus arboreus (Tree lupine)	306	Autocatalytic cleavage;Hydrolase;Protease			beta-aspartyl-peptidase activity [GO:0008798]
CRO_102605	LBas_ARoo	0.279116230733445	-2.41316860948132	MACPF domain-containing protein At1g14780	MACP1_ARATH	43.31	628	315	12	160	1983	12	618	8e-162	486	MACP1_ARATH	Q8L612		At1g14780 F10B6.18	Arabidopsis thaliana (Mouse-ear cress)	627	Hypersensitive response;Immunity;Innate immunity;Plant defense;Reference proteome	immune response [GO:0006955]; plant-type hypersensitive response [GO:0009626]	plasma membrane [GO:0005886]
CRO_110112	LBas_ARoo	0.279965472347939	-13.3757074199981	Pectinesterase 2 (PE 2) (EC 3.1.1.11) (Pectin methylesterase)	PME2_CITSI	73.37	492	123	5	194	1669	27	510	0	729	PME2_CITSI	O04887		PECS-2.1	Citrus sinensis (Sweet orange) (Citrus aurantium var. sinensis)	510	Aspartyl esterase;Cell wall;Cell wall biogenesis/degradation;Disulfide bond;Glycoprotein;Hydrolase;Secreted;Signal	cell wall modification [GO:0042545]; pectin catabolic process [GO:0045490]	cell wall [GO:0005618]; extracellular region [GO:0005576]	aspartyl esterase activity [GO:0045330]; enzyme inhibitor activity [GO:0004857]; pectinesterase activity [GO:0030599]
CRO_110548	LBas_ARoo	0.283678503832744	-1.52208154041119	External alternative NAD(P)H-ubiquinone oxidoreductase B1, mitochondrial (EC 1.6.5.9) (External alternative NADH dehydrogenase NDB1) (NADH:ubiquinone reductase (non-electrogenic) NDB1)	ENDB1_SOLTU	71.16	586	121	3	961	2715	11	549	0	844	ENDB1_SOLTU	M1BYJ7		NDB1 PGSC0003DMG400021670	Solanum tuberosum (Potato)	577	Calcium;FAD;Flavoprotein;Membrane;Metal-binding;Mitochondrion;Mitochondrion inner membrane;NAD;NADP;Oxidoreductase;Peroxisome;Reference proteome;Transit peptide	oxidation-reduction process [GO:0055114]	mitochondrial inner membrane [GO:0005743]; mitochondrial intermembrane space [GO:0005758]; peroxisome [GO:0005777]	calcium ion binding [GO:0005509]; oxidoreductase activity [GO:0016491]
CRO_110382	LBas_ARoo	0.289323695297415	-16.0059480075386	Uclacyanin-3 (Uclacyanin-III) (Blue copper-binding protein III) (BCB III) (Phytocyanin 3)	BCB3_ARATH	49.04	104	53	0	107	418	17	120	1e-21	94.4	BCB3_ARATH	Q96316		UCC3 At3g60280 F27H5.70	Arabidopsis thaliana (Mouse-ear cress)	222	Cell membrane;Copper;Disulfide bond;Electron transport;GPI-anchor;Glycoprotein;Lipoprotein;Membrane;Metal-binding;Reference proteome;Signal;Transport		anchored component of membrane [GO:0031225]; anchored component of plasma membrane [GO:0046658]	electron transfer activity [GO:0009055]; metal ion binding [GO:0046872]
CRO_108190	LBas_ARoo	0.294525472417838	1.81932204558956	Protein TIC 20-II, chloroplastic (Translocon at the inner envelope membrane of chloroplasts 20-II) (AtTIC20-II)	TI202_ARATH	58.73	189	76	2	46	609	21	208	1e-62	200	TI202_ARATH	O82251		TIC20-II At2g47840 F17A22.23	Arabidopsis thaliana (Mouse-ear cress)	208	Chloroplast;Membrane;Plastid;Plastid inner membrane;Protein transport;Reference proteome;Transit peptide;Transmembrane;Transmembrane helix;Transport	protein transport [GO:0015031]	chloroplast [GO:0009507]; chloroplast envelope [GO:0009941]; chloroplast inner membrane [GO:0009706]; cytosol [GO:0005829]; integral component of membrane [GO:0016021]; mitochondrion [GO:0005739]; plastid [GO:0009536]
CRO_110998	LBas_ARoo	0.295943583318916	1.46751003672696	ATP-dependent Clp protease proteolytic subunit-related protein 1, chloroplastic (ClpR1) (Protein SUPPRESSOR OF VARIEGATION 2) (nClpP5)	CLPR1_ARATH	68.89	405	103	8	81	1280	1	387	2e-166	485	CLPR1_ARATH	Q9XJ35		CLPR1 NCLPP5 SVR2 At1g49970 F2J10.14	Arabidopsis thaliana (Mouse-ear cress)	387	3D-structure;Chloroplast;Direct protein sequencing;Plastid;Reference proteome;Transit peptide	chloroplast organization [GO:0009658]; protein quality control for misfolded or incompletely synthesized proteins [GO:0006515]; RNA processing [GO:0006396]; rRNA processing [GO:0006364]	chloroplast [GO:0009507]; chloroplast envelope [GO:0009941]; chloroplastic endopeptidase Clp complex [GO:0009840]; chloroplast stroma [GO:0009570]; chloroplast thylakoid [GO:0009534]; endopeptidase Clp complex [GO:0009368]; nucleus [GO:0005634]; plastid stroma [GO:0009532]	ATPase binding [GO:0051117]; ATP-dependent peptidase activity [GO:0004176]; RNA binding [GO:0003723]; serine-type endopeptidase activity [GO:0004252]
CRO_110729	LBas_ARoo	0.297368380773443	-1.83668396838276	Glucose-1-phosphate adenylyltransferase large subunit 1 (EC 2.7.7.27) (ADP-glucose pyrophosphorylase) (ADP-glucose synthase) (AGPase S) (Alpha-D-glucose-1-phosphate adenyl transferase) (Fragment)	GLGL1_SOLTU	80.85	470	89	1	554	1963	2	470	0	809	GLGL1_SOLTU	Q00081		AGPS1	Solanum tuberosum (Potato)	470	ATP-binding;Allosteric enzyme;Amyloplast;Chloroplast;Nucleotide-binding;Nucleotidyltransferase;Plastid;Reference proteome;Starch biosynthesis;Transferase	glycogen biosynthetic process [GO:0005978]; starch biosynthetic process [GO:0019252]	amyloplast [GO:0009501]; chloroplast [GO:0009507]	ATP binding [GO:0005524]; glucose-1-phosphate adenylyltransferase activity [GO:0008878]
CRO_102131	LBas_ARoo	0.297952783279571	-3.20243584613252	Potassium channel AKT1	AKT1_ARATH	66.63	890	246	10	61	2691	5	856	0	1152	AKT1_ARATH	Q38998		AKT1 At2g26650 F18A8.2	Arabidopsis thaliana (Mouse-ear cress)	857	3D-structure;ANK repeat;Cell membrane;Ion channel;Ion transport;Membrane;Phosphoprotein;Potassium;Potassium channel;Potassium transport;Reference proteome;Repeat;Transmembrane;Transmembrane helix;Transport;Voltage-gated channel	potassium ion transport [GO:0006813]; regulation of ion transmembrane transport [GO:0034765]; regulation of stomatal closure [GO:0090333]; response to salt stress [GO:0009651]; response to water deprivation [GO:0009414]; root hair elongation [GO:0048767]	integral component of membrane [GO:0016021]; plasma membrane [GO:0005886]	identical protein binding [GO:0042802]; inward rectifier potassium channel activity [GO:0005242]
CRO_107305	LBas_ARoo	0.302961926623081	2.88340885060378	Disease resistance protein At4g27190	DRL27_ARATH	27.96	955	596	34	67	2844	27	918	8e-71	261	DRL27_ARATH	Q9T048		At4g27190 T24A18.140	Arabidopsis thaliana (Mouse-ear cress)	985	ATP-binding;Coiled coil;Leucine-rich repeat;Nucleotide-binding;Plant defense;Reference proteome;Repeat	defense response [GO:0006952]		ADP binding [GO:0043531]; ATP binding [GO:0005524]
CRO_110895	LBas_ARoo	0.310873553795813	1.66914372078565	Probable receptor-like protein kinase At1g49730 (EC 2.7.11.1)	Y1497_ARATH	61.93	486	179	4	151	1596	31	514	0	554	Y1497_ARATH	Q9FX99		At1g49730 F14J22.6	Arabidopsis thaliana (Mouse-ear cress)	663	ATP-binding;Alternative splicing;Cell membrane;Glycoprotein;Kinase;Membrane;Nucleotide-binding;Reference proteome;Serine/threonine-protein kinase;Signal;Transferase;Transmembrane;Transmembrane helix	protein phosphorylation [GO:0006468]	integral component of membrane [GO:0016021]; plasma membrane [GO:0005886]	ATP binding [GO:0005524]; transmembrane receptor protein serine/threonine kinase activity [GO:0004675]
CRO_106489	LBas_ARoo	0.321782235499185	2.09124872120108	Solanesyl diphosphate synthase 2, chloroplastic (AtSPS2) (EC 2.5.1.85) (All-trans-nonaprenyl-diphosphate synthase 2 (geranylgeranyl-diphosphate specific))	SPS2_ARATH	70.22	413	118	3	343	1578	1	409	0	542	SPS2_ARATH	Q76FS5		SPS2 SPPS At1g17050 F20D23.25	Arabidopsis thaliana (Mouse-ear cress)	417	Chloroplast;Isoprene biosynthesis;Magnesium;Metal-binding;Plastid;Reference proteome;Stress response;Transferase;Transit peptide	isoprenoid biosynthetic process [GO:0008299]; plastoquinone biosynthetic process [GO:0010236]	chloroplast [GO:0009507]; chloroplast stroma [GO:0009570]; plastid [GO:0009536]	all-trans-nonaprenyl-diphosphate synthase (geranylgeranyl-diphosphate specific) activity [GO:0052924]; metal ion binding [GO:0046872]; trans-octaprenyltranstransferase activity [GO:0050347]
CRO_108504	LBas_ARoo	0.327441720172295	-12.4861223330289	GDSL esterase/lipase At5g03610 (EC 3.1.1.-) (Extracellular lipase At5g03610)	GDL71_ARATH	49.54	323	149	6	106	1050	43	359	8e-109	329	GDL71_ARATH	Q9LZS7		At5g03610 F17C15.30	Arabidopsis thaliana (Mouse-ear cress)	359	Glycoprotein;Hydrolase;Lipid degradation;Lipid metabolism;Reference proteome;Secreted;Signal	lipid catabolic process [GO:0016042]	extracellular region [GO:0005576]	hydrolase activity, acting on ester bonds [GO:0016788]
CRO_100072	LBas_ARoo	0.3314192819409	-1.47792638846465	Heptahelical transmembrane protein 1 (PAQR family protein HHP1)	HHP1_ARATH	55.9	322	100	4	244	1209	53	332	3e-117	353	HHP1_ARATH	Q93ZH9		HHP1 At5g20270 F5O24.160	Arabidopsis thaliana (Mouse-ear cress)	332	Membrane;Reference proteome;Stress response;Transmembrane;Transmembrane helix	negative regulation of abscisic acid-activated signaling pathway [GO:0009788]; response to hormone [GO:0009725]; response to salt stress [GO:0009651]; response to sucrose [GO:0009744]	integral component of membrane [GO:0016021]	signaling receptor activity [GO:0038023]
CRO_107530	LBas_ARoo	0.339466986625639	5.02567898269224	Protein TIC 214 (Translocon at the inner envelope membrane of chloroplasts 214) (AtTIC214)	TI214_COFAR	50.89	336	81	7	1	777	401	729	2e-64	228	TI214_COFAR	A0A393		TIC214 ycf1	Coffea arabica (Arabian coffee)	1874	Chloroplast;Membrane;Plastid;Plastid inner membrane;Protein transport;Transmembrane;Transmembrane helix;Transport	protein transport [GO:0015031]	chloroplast inner membrane [GO:0009706]; integral component of membrane [GO:0016021]
CRO_110891	LBas_ARoo	0.340098062917671	-2.29075438021564	Thioredoxin M3, chloroplastic (AtTrxm3) (Protein GFP ARRESTED TRAFFICKING 1)	TRXM3_ARATH	68.87	106	33	0	448	765	68	173	3e-48	166	TRXM3_ARATH	Q9SEU7		GAT1 At2g15570 F9O13.12	Arabidopsis thaliana (Mouse-ear cress)	173	Alternative splicing;Chloroplast;Disulfide bond;Electron transport;Plastid;Redox-active center;Reference proteome;Transit peptide;Transport	cell redox homeostasis [GO:0045454]; oxidation-reduction process [GO:0055114]; plasmodesmata-mediated intercellular transport [GO:0010497]; positive regulation of cell communication [GO:0010647]; regulation of meristem development [GO:0048509]	cell [GO:0005623]; chloroplast [GO:0009507]; chloroplast stroma [GO:0009570]
CRO_107791	LBas_ARoo	0.344174275503772	-1.50464347805014	UDP-glycosyltransferase 74F2 (EC 2.4.1.-) (AtSGT1) (Salicylic acid glucosyltransferase 1)	U74F2_ARATH	51.29	464	198	9	16	1389	5	446	1e-152	449	U74F2_ARATH	O22822		UGT74F2 GT SAGT1 SGT1 At2g43820 F18O19.7	Arabidopsis thaliana (Mouse-ear cress)	449	3D-structure;Glycosyltransferase;Reference proteome;Transferase	benzoate metabolic process [GO:0018874]; para-aminobenzoic acid metabolic process [GO:0046482]; positive regulation of seed germination [GO:0010030]; salicylic acid metabolic process [GO:0009696]	cytosol [GO:0005829]; intracellular membrane-bounded organelle [GO:0043231]	benzoic acid glucosyltransferase activity [GO:0052641]; nicotinate-O-glucosyltransferase activity [GO:0090704]; quercetin 3-O-glucosyltransferase activity [GO:0080043]; quercetin 7-O-glucosyltransferase activity [GO:0080044]; salicylic acid glucosyltransferase (ester-forming) activity [GO:0052639]; salicylic acid glucosyltransferase (glucoside-forming) activity [GO:0052640]; UDP-glucose:4-aminobe…
CRO_107001	LBas_ARoo	0.362301334982157	-12.8974311274577	Purine permease 3 (AtPUP3)	PUP3_ARATH	49.07	322	162	1	94	1053	10	331	2e-94	293	PUP3_ARATH	Q9FZ95		PUP3 At1g28220 F3H9.12	Arabidopsis thaliana (Mouse-ear cress)	351	Membrane;Reference proteome;Transmembrane;Transmembrane helix;Transport	purine nucleobase transport [GO:0006863]	integral component of membrane [GO:0016021]; membrane [GO:0016020]	purine nucleobase transmembrane transporter activity [GO:0005345]; purine nucleoside transmembrane transporter activity [GO:0015211]
CRO_108081	LBas_ARoo	0.368198111848123	-1.68555319839064	Probable UDP-arabinopyranose mutase 5 (EC 5.4.99.30) (Reversibly glycosylated polypeptide 5) (AtRGP5) (UDP-L-arabinose mutase 5)	RGP5_ARATH	68.22	343	108	1	13	1038	6	348	4e-174	495	RGP5_ARATH	Q9FFD2		RGP5 At5g16510 MQK4.26	Arabidopsis thaliana (Mouse-ear cress)	348	Cell wall biogenesis/degradation;Cytoplasm;Glycoprotein;Golgi apparatus;Isomerase;Reference proteome	cell wall organization [GO:0071555]; plant-type cell wall biogenesis [GO:0009832]; UDP-L-arabinose metabolic process [GO:0033356]	cytosol [GO:0005829]; Golgi apparatus [GO:0005794]; plasmodesma [GO:0009506]; plastid [GO:0009536]	UDP-arabinopyranose mutase activity [GO:0052691]
CRO_102376	LBas_ARoo	0.37143496631098	-2.01597182700032	Probable mitochondrial chaperone bcs1 (BCS1-like protein)	BCS1_SCHPO	31.54	241	134	5	604	1275	198	424	3e-24	108	BCS1_SCHPO	Q9P6Q3		SPAC644.07	Schizosaccharomyces pombe (strain 972 / ATCC 24843) (Fission yeast)	449	ATP-binding;Chaperone;Membrane;Mitochondrion;Mitochondrion inner membrane;Nucleotide-binding;Reference proteome;Transmembrane;Transmembrane helix	mitochondrial respiratory chain complex III assembly [GO:0034551]	integral component of membrane [GO:0016021]; mitochondrial inner membrane [GO:0005743]; mitochondrion [GO:0005739]	ATPase activity, coupled [GO:0042623]; ATP binding [GO:0005524]
CRO_109088	LBas_ARoo	0.37236515069117	-5.19441137943708	Bidirectional sugar transporter SWEET17 (AtSWEET17) (Protein SUGARS WILL EVENTUALLY BE EXPORTED TRANSPORTERS 17)	SWT17_ARATH	54.42	215	90	3	489	1109	26	240	9e-68	223	SWT17_ARATH	Q84WN3		SWEET17 At4g15920 dl4000c FCAALL.237	Arabidopsis thaliana (Mouse-ear cress)	241	Membrane;Reference proteome;Repeat;Sugar transport;Transmembrane;Transmembrane helix;Transport;Vacuole	cellular response to cold [GO:0070417]; cellular response to nitrogen starvation [GO:0006995]; circadian rhythm [GO:0007623]; fructose export from vacuole to cytoplasm [GO:1902334]; fructose transmembrane transport [GO:0015755]; protein homooligomerization [GO:0051260]; response to absence of light [GO:0009646]; response to fructose [GO:0009750]	integral component of membrane [GO:0016021]; plant-type vacuole membrane [GO:0009705]	fructose transmembrane transporter activity [GO:0005353]; sugar transmembrane transporter activity [GO:0051119]
CRO_105955	LBas_ARoo	0.375536250451228	1.91409042945617	Chloride channel protein CLC-e (AtCLC-e) (CBS domain-containing protein CBSCLC3)	CLCE_ARATH	62.32	629	222	9	325	2187	73	694	0	631	CLCE_ARATH	Q8GX93		CLC-E CBSCLC3 At4g35440 F15J1.10 F23E12.10	Arabidopsis thaliana (Mouse-ear cress)	710	Alternative splicing;CBS domain;Chloride;Chloride channel;Ion channel;Ion transport;Membrane;Reference proteome;Repeat;Transmembrane;Transmembrane helix;Transport;Voltage-gated channel	regulation of ion transmembrane transport [GO:0034765]	chloride channel complex [GO:0034707]; chloroplast thylakoid membrane [GO:0009535]	voltage-gated chloride channel activity [GO:0005247]
CRO_107158	LBas_ARoo	0.378149258297987	-1.65761037738721	Pectinesterase 3 (PE 3) (EC 3.1.1.11) (Pectin methylesterase 3)	PME3_CITSI	42.94	524	280	8	148	1689	66	580	2e-144	436	PME3_CITSI	P83948			Citrus sinensis (Sweet orange) (Citrus aurantium var. sinensis)	584	Aspartyl esterase;Cell wall;Cell wall biogenesis/degradation;Direct protein sequencing;Disulfide bond;Glycoprotein;Hydrolase;Secreted;Signal	cell wall modification [GO:0042545]; pectin catabolic process [GO:0045490]	cell wall [GO:0005618]; extracellular region [GO:0005576]	aspartyl esterase activity [GO:0045330]; enzyme inhibitor activity [GO:0004857]; pectinesterase activity [GO:0030599]
CRO_110373	LBas_ARoo	0.395727767427961	7.22097207556998	Phospholipase A(1) DAD1, chloroplastic (EC 3.1.1.32) (Phospholipase A1-Ibeta1) (Protein DEFECTIVE IN ANTHER DEHISCENCE 1) (AtDAD1)	PLA11_ARATH	60.15	389	138	5	97	1245	70	447	1e-164	478	PLA11_ARATH	Q948R1		DAD1 At2g44810 T13E15.18	Arabidopsis thaliana (Mouse-ear cress)	447	Chloroplast;Hydrolase;Lipid degradation;Lipid metabolism;Plastid;Reference proteome;Transit peptide	lipid catabolic process [GO:0016042]	chloroplast [GO:0009507]	1-acyl-2-lysophosphatidylserine acylhydrolase activity [GO:0052740]; phosphatidylserine 1-acylhydrolase activity [GO:0052739]; phospholipase A1 activity [GO:0008970]
CRO_108578	LBas_ARoo	0.437219186672943	-2.74124931320865	Putative late blight resistance protein homolog R1A-6	R1A6_SOLDE	34.45	839	459	24	466	2826	450	1249	1e-109	374	R1A6_SOLDE	Q6L438		R1A-6 PGEC668E02.12	Solanum demissum (Wild potato)	1306	ATP-binding;Coiled coil;Cytoplasm;Hypersensitive response;Leucine-rich repeat;Membrane;Nucleotide-binding;Plant defense;Repeat	plant-type hypersensitive response [GO:0009626]	cytoplasm [GO:0005737]; membrane [GO:0016020]	ADP binding [GO:0043531]; ATP binding [GO:0005524]
CRO_107271	LBas_LDis	-0.391564393600117	-3.00710183892551	Probable LRR receptor-like serine/threonine-protein kinase At1g74360 (EC 2.7.11.1)	Y1743_ARATH	63.32	1066	382	6	22	3204	29	1090	0	1266	Y1743_ARATH	C0LGJ1		At1g74360 F1M20.4	Arabidopsis thaliana (Mouse-ear cress)	1106	ATP-binding;Glycoprotein;Kinase;Leucine-rich repeat;Membrane;Mitochondrion;Nucleotide-binding;Phosphoprotein;Receptor;Reference proteome;Repeat;Serine/threonine-protein kinase;Signal;Transferase;Transmembrane;Transmembrane helix	defense response to nematode [GO:0002215]; multidimensional cell growth [GO:0009825]; seed germination [GO:0009845]	integral component of membrane [GO:0016021]; mitochondrial membrane [GO:0031966]; mitochondrion [GO:0005739]; plasma membrane [GO:0005886]	ATP binding [GO:0005524]; protein serine/threonine kinase activity [GO:0004674]
CRO_106104	LBas_LDis	-0.343187780183717	-1.69880035086641	Probable amino acid permease 7 (Amino acid transporter AAP7)	AAP7_ARATH	60	395	147	3	192	1343	32	426	3e-140	443	AAP7_ARATH	Q9FF99		AAP7 At5g23810 MRO11.15	Arabidopsis thaliana (Mouse-ear cress)	467	Alternative splicing;Amino-acid transport;Cell membrane;Membrane;Reference proteome;Symport;Transmembrane;Transmembrane helix;Transport	amino acid transmembrane transport [GO:0003333]; amino acid transport [GO:0006865]	integral component of membrane [GO:0016021]; membrane [GO:0016020]; plasma membrane [GO:0005886]	amino acid transmembrane transporter activity [GO:0015171]; symporter activity [GO:0015293]
CRO_104965	LBas_LDis	-0.338608119917276	8.82608223301181	Ent-kaurenoic acid oxidase 1 (AtKAO1) (EC 1.14.14.107) (Cytochrome P450 88A3)	KAO1_ARATH	70.88	340	99	0	1145	2164	80	419	4e-169	503	KAO1_ARATH	O23051		KAO1 CYP88A3 At1g05160 YUP8H12.23	Arabidopsis thaliana (Mouse-ear cress)	490	Endoplasmic reticulum;Heme;Iron;Membrane;Metal-binding;Monooxygenase;Oxidoreductase;Reference proteome;Transmembrane;Transmembrane helix	brassinosteroid biosynthetic process [GO:0016132]; brassinosteroid homeostasis [GO:0010268]; gibberellin biosynthetic process [GO:0009686]; multicellular organism development [GO:0007275]; oxidation-reduction process [GO:0055114]; sterol metabolic process [GO:0016125]	endoplasmic reticulum [GO:0005783]; endoplasmic reticulum membrane [GO:0005789]; integral component of membrane [GO:0016021]	ent-kaurenoate oxidase activity [GO:0051777]; heme binding [GO:0020037]; iron ion binding [GO:0005506]; monooxygenase activity [GO:0004497]
CRO_102732	LBas_LDis	-0.301641910348046	2.29847321683527	40S ribosomal protein S17	RS17_SOLLC	83.64	110	18	0	1	330	24	133	2e-62	194	RS17_SOLLC	P49215		RPS17 GI1	Solanum lycopersicum (Tomato) (Lycopersicon esculentum)	144	Reference proteome;Ribonucleoprotein;Ribosomal protein	translation [GO:0006412]	ribosome [GO:0005840]	structural constituent of ribosome [GO:0003735]
CRO_106240	LBas_LDis	-0.249199476132402	1.92608535549439	Probable xyloglucan endotransglucosylase/hydrolase protein 32 (At-XTH32) (XTH-32) (EC 2.4.1.207)	XTH32_ARATH	82.89	263	45	0	134	922	37	299	2e-165	474	XTH32_ARATH	Q9SJL9		XTH32 At2g36870 T1J8.5	Arabidopsis thaliana (Mouse-ear cress)	299	Alternative splicing;Apoplast;Cell wall;Cell wall biogenesis/degradation;Disulfide bond;Glycosidase;Hydrolase;Reference proteome;Secreted;Signal;Transferase	cell wall biogenesis [GO:0042546]; cell wall macromolecule catabolic process [GO:0016998]; cell wall organization [GO:0071555]; xyloglucan metabolic process [GO:0010411]	apoplast [GO:0048046]; cell wall [GO:0005618]	hydrolase activity, hydrolyzing O-glycosyl compounds [GO:0004553]; xyloglucan:xyloglucosyl transferase activity [GO:0016762]
CRO_101216	LBas_LDis	-0.205937736807722	3.74016703468663	DNA (cytosine-5)-methyltransferase CMT2 (EC 2.1.1.37) (Chromomethylase 2) (Protein CHROMOMETHYLASE 2)	CMT2_ARATH	51.5	501	178	7	610	1932	516	1011	1e-166	518	CMT2_ARATH	Q94F87		CMT2 At4g19020 F13C5.190	Arabidopsis thaliana (Mouse-ear cress)	1295	Chromatin regulator;DNA-binding;Methyltransferase;Nucleus;Reference proteome;S-adenosyl-L-methionine;Transcription;Transcription regulation;Transferase	cellular response to heat [GO:0034605]; chromatin organization [GO:0006325]; DNA methylation on cytosine within a CG sequence [GO:0010424]; DNA methylation on cytosine within a CHH sequence [GO:0010426]; maintenance of DNA methylation [GO:0010216]	nucleus [GO:0005634]	chromatin binding [GO:0003682]; DNA (cytosine-5-)-methyltransferase activity [GO:0003886]; DNA binding [GO:0003677]
CRO_102462	LBas_LDis	0.250427053439829	1.51700927593642	Glutaredoxin-C9 (AtGrxC9) (Protein ROXY 19)	GRXC9_ARATH	61.9	105	38	1	124	438	35	137	2e-39	135	GRXC9_ARATH	Q9SGP6		GRXC9 GRX480 ROXY19 At1g28480 F3M18.8	Arabidopsis thaliana (Mouse-ear cress)	137	Cytoplasm;Disulfide bond;Electron transport;Nucleus;Redox-active center;Reference proteome;Transport	cell redox homeostasis [GO:0045454]; jasmonic acid mediated signaling pathway [GO:0009867]; negative regulation of transcription by RNA polymerase II [GO:0000122]; response to salicylic acid [GO:0009751]; salicylic acid mediated signaling pathway [GO:0009863]	cell [GO:0005623]; cytoplasm [GO:0005737]; nucleus [GO:0005634]	electron transfer activity [GO:0009055]; protein disulfide oxidoreductase activity [GO:0015035]
CRO_100556	LBas_LDis	0.328889348216699	-2.32785861632364	Short-chain dehydrogenase TIC 32, chloroplastic (EC 1.1.1.-) (Translocon at the inner envelope membrane of chloroplasts 32) (PsTIC32)	TIC32_PEA	54.08	331	126	1	560	1552	9	313	1e-110	341	TIC32_PEA	Q6RVV4		TIC32 HP32 IEP32	Pisum sativum (Garden pea)	316	Calmodulin-binding;Chloroplast;Direct protein sequencing;Membrane;NADP;Oxidoreductase;Plastid;Plastid inner membrane;Protein transport;Transport	protein transport [GO:0015031]	chloroplast inner membrane [GO:0009706]	calmodulin binding [GO:0005516]; oxidoreductase activity [GO:0016491]
CRO_102902	LBas_YLea	0.323522000414613	-1.72666594924961	Lipid phosphate phosphatase 2 (AtLPP2) (EC 3.1.3.-) (Phosphatidic acid phosphatase 2) (AtPAP2) (Prenyl diphosphate phosphatase)	LPP2_ARATH	63.06	268	98	1	14	817	1	267	1e-116	348	LPP2_ARATH	Q9XI60		LPP2 PAP2 At1g15080 F9L1.2	Arabidopsis thaliana (Mouse-ear cress)	290	Glycoprotein;Hydrolase;Membrane;Reference proteome;Stress response;Transmembrane;Transmembrane helix		integral component of plasma membrane [GO:0005887]; plasma membrane [GO:0005886]	acid phosphatase activity [GO:0003993]; phosphatidate phosphatase activity [GO:0008195]
CRO_103796	LBas_YLea	0.35124373744507	-4.08935381765837	Xyloglucan endotransglucosylase/hydrolase 2 (EC 2.4.1.207) (Brassinosteroid-regulated protein BRU1)	XTH2_SOYBN	64.75	278	91	1	98	931	13	283	2e-129	379	XTH2_SOYBN	P35694			Glycine max (Soybean) (Glycine hispida)	283	Apoplast;Cell wall;Disulfide bond;Glycoprotein;Glycosidase;Hydrolase;Reference proteome;Secreted;Signal;Transferase	cell wall biogenesis [GO:0042546]; xyloglucan metabolic process [GO:0010411]	apoplast [GO:0048046]; cell wall [GO:0005618]	hydrolase activity, hydrolyzing O-glycosyl compounds [GO:0004553]; xyloglucan:xyloglucosyl transferase activity [GO:0016762]
CRO_106131	LDis_ARoo	-0.335130190600178	-4.25070804538068	Isocitrate dehydrogenase [NADP] (IDH) (EC 1.1.1.42) (IDP) (NADP(+)-specific ICDH) (Oxalosuccinate decarboxylase)	IDHC_SOLTU	91.48	411	34	1	180	1409	1	411	0	795	IDHC_SOLTU	P50217		ICDH-1	Solanum tuberosum (Potato)	416	Cytoplasm;Glyoxylate bypass;Magnesium;Manganese;Metal-binding;NADP;Oxidoreductase;Reference proteome;Tricarboxylic acid cycle	glyoxylate cycle [GO:0006097]; isocitrate metabolic process [GO:0006102]; tricarboxylic acid cycle [GO:0006099]	cytoplasm [GO:0005737]	isocitrate dehydrogenase (NADP+) activity [GO:0004450]; magnesium ion binding [GO:0000287]; NAD binding [GO:0051287]
CRO_105874	LDis_ARoo	-0.333133832801511	-1.86960027024755	Histidinol-phosphate aminotransferase, chloroplastic (EC 2.6.1.9) (Imidazole acetol-phosphate transaminase)	HIS8_TOBAC	76.87	281	60	2	139	981	1	276	4e-132	400	HIS8_TOBAC	O82030		HPA	Nicotiana tabacum (Common tobacco)	413	Amino-acid biosynthesis;Aminotransferase;Chloroplast;Histidine biosynthesis;Plastid;Pyridoxal phosphate;Reference proteome;Transferase;Transit peptide	histidine biosynthetic process [GO:0000105]	chloroplast [GO:0009507]	histidinol-phosphate transaminase activity [GO:0004400]; pyridoxal phosphate binding [GO:0030170]
CRO_107613	LDis_ARoo	-0.299182546057253	8.54565118187303	Linolenate hydroperoxide lyase, chloroplastic (EC 4.2.99.-) (Cytochrome P450 74B2) (Hydroperoxide lyase 1)	C74B2_ARATH	55.72	472	190	4	128	1537	38	492	2e-179	520	C74B2_ARATH	Q9ZSY9		CYP74B2 HPL1	Arabidopsis thaliana (Mouse-ear cress)	492	Chloroplast;Heme;Iron;Lyase;Metal-binding;Plastid;Transit peptide	green leaf volatile biosynthetic process [GO:0010597]	chloroplast [GO:0009507]	heme binding [GO:0020037]; iron ion binding [GO:0005506]; lyase activity [GO:0016829]; monooxygenase activity [GO:0004497]; oxidoreductase activity, acting on paired donors, with incorporation or reduction of molecular oxygen [GO:0016705]
CRO_102660	LDis_ARoo	-0.298127188785367	-4.36442882053384	RING-H2 finger protein ATL70 (EC 2.3.2.27) (RING-type E3 ubiquitin transferase ATL70)	ATL70_ARATH	38.85	139	78	2	37	450	61	193	1e-24	100	ATL70_ARATH	Q8RX29		ATL70 At2g35910 F11F19.18	Arabidopsis thaliana (Mouse-ear cress)	217	Membrane;Metal-binding;Reference proteome;Transferase;Transmembrane;Transmembrane helix;Ubl conjugation pathway;Zinc;Zinc-finger	protein ubiquitination [GO:0016567]	integral component of membrane [GO:0016021]	metal ion binding [GO:0046872]; transferase activity [GO:0016740]
CRO_103013	LDis_ARoo	-0.294061109511189	-6.3488383937344	Protein trichome birefringence-like 43	TBL43_ARATH	54.65	269	110	4	1	804	108	365	1e-99	303	TBL43_ARATH	Q6DR10		TBL43 At2g30900 AT1G29050.1	Arabidopsis thaliana (Mouse-ear cress)	368	Alternative splicing;Membrane;Reference proteome;Signal-anchor;Transmembrane;Transmembrane helix		Golgi apparatus [GO:0005794]; integral component of membrane [GO:0016021]	O-acetyltransferase activity [GO:0016413]
CRO_103046	LDis_ARoo	-0.28859585628259	-1.59676458365594	Tropinone reductase homolog At1g07440 (EC 1.1.1.-)	TRNH1_ARATH	60.08	258	102	1	1546	2319	6	262	1e-102	323	TRNH1_ARATH	P0DKI3		At1g07440 F22G5.16 F22G5.20 F22G5.39	Arabidopsis thaliana (Mouse-ear cress)	266	3D-structure;Alternative splicing;NADP;Oxidoreductase;Reference proteome			oxidoreductase activity [GO:0016491]
CRO_101188	LDis_ARoo	-0.262063077692226	-4.8918073468753	Cellulose synthase-like protein D3 (AtCslD3) (EC 2.4.1.-) (Protein KOJAK)	CSLD3_ARATH	82.63	1134	184	11	159	3539	13	1140	0	1901	CSLD3_ARATH	Q9M9M4		CSLD3 KJK At3g03050 T17B22.26	Arabidopsis thaliana (Mouse-ear cress)	1145	Cell wall biogenesis/degradation;Glycosyltransferase;Golgi apparatus;Membrane;Phosphoprotein;Reference proteome;Transferase;Transmembrane;Transmembrane helix	cellulose biosynthetic process [GO:0030244]; cell wall organization [GO:0071555]; plant-type primary cell wall biogenesis [GO:0009833]; response to cold [GO:0009409]	endoplasmic reticulum [GO:0005783]; endosome [GO:0005768]; Golgi apparatus [GO:0005794]; Golgi membrane [GO:0000139]; integral component of membrane [GO:0016021]; plasma membrane [GO:0005886]; trans-Golgi network [GO:0005802]	cellulose synthase (UDP-forming) activity [GO:0016760]; mannan synthase activity [GO:0051753]
CRO_103071	LDis_ARoo	-0.261280998320205	-2.70377729926956	Isoaspartyl peptidase/L-asparaginase 1 (EC 3.4.19.5) (L-asparagine amidohydrolase 1) [Cleaved into: Isoaspartyl peptidase/L-asparaginase 1 subunit alpha; Isoaspartyl peptidase/L-asparaginase 1 subunit beta]	ASPGA_ARATH	78.41	315	64	1	112	1056	2	312	3e-163	469	ASPGA_ARATH	P50287		At5g08100 T22D6_40	Arabidopsis thaliana (Mouse-ear cress)	315	Alternative splicing;Autocatalytic cleavage;Direct protein sequencing;Hydrolase;Phosphoprotein;Protease;Reference proteome	protein autoprocessing [GO:0016540]	cytoplasm [GO:0005737]; cytosol [GO:0005829]; plasma membrane [GO:0005886]	asparaginase activity [GO:0004067]; beta-aspartyl-peptidase activity [GO:0008798]
CRO_103048	LDis_ARoo	-0.235890291067948	-2.97362620623736	Beta-glucosidase 44 (AtBGLU44) (EC 3.2.1.21)	BGL44_ARATH	71.28	470	133	2	240	1643	34	503	0	711	BGL44_ARATH	Q9LV33		BGLU44 At3g18080 MRC8.20	Arabidopsis thaliana (Mouse-ear cress)	512	Disulfide bond;Glycoprotein;Glycosidase;Hydrolase;Metal-binding;Reference proteome;Secreted;Signal;Zinc	carbohydrate metabolic process [GO:0005975]	cell wall [GO:0005618]; cytosolic ribosome [GO:0022626]; extracellular region [GO:0005576]; plant-type cell wall [GO:0009505]	4-methylumbelliferyl-beta-D-glucopyranoside beta-glucosidase activity [GO:0080081]; amygdalin beta-glucosidase activity [GO:0047668]; beta-gentiobiose beta-glucosidase activity [GO:0080083]; beta-glucosidase activity [GO:0008422]; beta-mannosidase activity [GO:0004567]; cellobiose glucosidase activity [GO:0080079]; esculin beta-glucosidase activity [GO:0080082]; metal ion binding [GO:0046872]; sc…
CRO_110613	LDis_ARoo	-0.233520888580835	-4.66823896636041	Probable polyol transporter 4	PLT4_ARATH	73.39	511	129	2	135	1667	20	523	0	694	PLT4_ARATH	Q0WUU6		PLT4 At2g20780 F5H14.25	Arabidopsis thaliana (Mouse-ear cress)	526	Membrane;Reference proteome;Sugar transport;Symport;Transmembrane;Transmembrane helix;Transport		integral component of plasma membrane [GO:0005887]	carbohydrate:proton symporter activity [GO:0005351]
CRO_101591	LDis_ARoo	-0.21297774236168	-1.50502228801603	SUMO-conjugating enzyme UBC9 (EC 2.3.2.-) (RING-type E3 SUMO transferase UBC9) (UBCAT4B) (Ubiquitin carrier protein 9) (Ubiquitin-conjugating enzyme E2 9) (Ubiquitin-conjugating enzyme E2-17 kDa) (Ubiquitin-protein ligase 9)	UBC9_ARATH	95.95	148	6	0	316	759	1	148	3e-100	299	UBC9_ARATH	P35132		UBC9 UBC4B At4g27960 T13J8.70	Arabidopsis thaliana (Mouse-ear cress)	148	ATP-binding;Alternative splicing;Nucleotide-binding;Reference proteome;Transferase;Ubl conjugation pathway	protein sumoylation [GO:0016925]; ubiquitin-dependent protein catabolic process [GO:0006511]		ATP binding [GO:0005524]; ubiquitin conjugating enzyme activity [GO:0061631]
CRO_101948	LDis_ARoo	-0.163786937063463	-2.92459065476124	Thymidine kinase (EC 2.7.1.21)	KITH_ORYSJ	73.54	189	49	1	135	698	67	255	4e-100	302	KITH_ORYSJ	O81263		TK Os03g0113100 LOC_Os03g02200 OSJNBa0090O10.3	Oryza sativa subsp. japonica (Rice)	271	ATP-binding;Alternative splicing;DNA synthesis;Kinase;Metal-binding;Nucleotide-binding;Reference proteome;Transferase;Zinc	DNA biosynthetic process [GO:0071897]; DNA metabolic process [GO:0006259]; thymidine metabolic process [GO:0046104]		ATP binding [GO:0005524]; metal ion binding [GO:0046872]; thymidine kinase activity [GO:0004797]
CRO_110174	LDis_ARoo	0.138212446747764	4.03356938211523	Beta-amyrin synthase (EC 5.4.99.39)	BAMS_BETPL	57.22	748	317	2	134	2374	10	755	0	957	BAMS_BETPL	Q8W3Z1		OSCBPY	Betula platyphylla (Asian white birch)	779	Isomerase;Repeat	pentacyclic triterpenoid biosynthetic process [GO:0019745]	lipid droplet [GO:0005811]	beta-amyrin synthase activity [GO:0042300]; lanosterol synthase activity [GO:0000250]
CRO_110226	LDis_ARoo	0.152578270776861	-2.49776286749366	60S ribosomal protein L19-2	RL192_ARATH	66.86	172	57	0	39	554	1	172	1e-77	245	RL192_ARATH	Q9LUQ6		RPL19B At3g16780 MGL6.25	Arabidopsis thaliana (Mouse-ear cress)	209	Reference proteome;Ribonucleoprotein;Ribosomal protein	translation [GO:0006412]	cytosol [GO:0005829]; cytosolic large ribosomal subunit [GO:0022625]; plasma membrane [GO:0005886]	mRNA binding [GO:0003729]; structural constituent of ribosome [GO:0003735]
CRO_110662	LDis_ARoo	0.159180280763867	-3.62281554431186	UDP-glycosyltransferase 74E2 (EC 2.4.1.-)	U74E2_ARATH	43.33	450	244	5	108	1436	5	450	1e-116	360	U74E2_ARATH	Q9SYK9		UGT74E2 At1g05680 F3F20.13	Arabidopsis thaliana (Mouse-ear cress)	453	Glycosyltransferase;Reference proteome;Stress response;Transferase	cellular hyperosmotic salinity response [GO:0071475]; cellular response to abscisic acid stimulus [GO:0071215]; cellular response to hydrogen peroxide [GO:0070301]; cellular response to water deprivation [GO:0042631]; indolebutyric acid metabolic process [GO:0080024]; response to karrikin [GO:0080167]; shoot system morphogenesis [GO:0010016]	intracellular membrane-bounded organelle [GO:0043231]	indole-3-butyrate beta-glucosyltransferase activity [GO:0052638]; quercetin 3-O-glucosyltransferase activity [GO:0080043]; quercetin 7-O-glucosyltransferase activity [GO:0080044]; UDP-glucosyltransferase activity [GO:0035251]; UDP-glycosyltransferase activity [GO:0008194]
CRO_104815	LDis_ARoo	0.173706901112045	-1.41151963974671	Protein NLP8 (AtNLP8) (NIN-like protein 8) (Nodule inception protein-like protein 8)	NLP8_ARATH	46.5	329	152	9	1	954	1	316	3e-71	244	NLP8_ARATH	O22864		NLP8 At2g43500 T1O24.24	Arabidopsis thaliana (Mouse-ear cress)	947	Alternative splicing;Coiled coil;DNA-binding;Nucleus;Reference proteome;Transcription;Transcription regulation	regulation of transcription, DNA-templated [GO:0006355]	nucleus [GO:0005634]	DNA binding [GO:0003677]; DNA-binding transcription factor activity [GO:0003700]
CRO_110703	LDis_ARoo	0.183413924056801	-2.34853574162763	Protein NLP4 (AtNLP4) (NIN-like protein 4) (Nodule inception protein-like protein 4)	NLP4_ARATH	47.69	908	351	22	425	3082	25	830	0	736	NLP4_ARATH	Q9LE38		NLP4 At1g20640 F2D10.12	Arabidopsis thaliana (Mouse-ear cress)	844	DNA-binding;Nucleus;Reference proteome;Transcription;Transcription regulation		nucleus [GO:0005634]	DNA binding [GO:0003677]; DNA-binding transcription factor activity [GO:0003700]
CRO_106112	LDis_ARoo	0.187692166862246	-3.29255257705753	Vacuolar cation/proton exchanger 5 (Ca(2+)/H(+) antiporter CAX5) (Ca(2+)/H(+) exchanger 5) (Protein CATION EXCHANGER 5)	CAX5_ARATH	66.04	321	91	5	785	1741	65	369	3e-127	389	CAX5_ARATH	Q8L783		CAX5 At1g55730 F20N2.14 F20N2.16 F20N2.30	Arabidopsis thaliana (Mouse-ear cress)	441	Antiport;Calcium;Calcium transport;Ion transport;Lipoprotein;Membrane;Myristate;Palmitate;Reference proteome;Transmembrane;Transmembrane helix;Transport;Vacuole	calcium ion transmembrane transport [GO:0070588]; cellular calcium ion homeostasis [GO:0006874]	cell [GO:0005623]; integral component of membrane [GO:0016021]; plant-type vacuole membrane [GO:0009705]	calcium:proton antiporter activity [GO:0015369]
CRO_105902	LDis_ARoo	0.19169290170312	-9.52654166455263	Cytochrome P450 86B1 (EC 1.14.-.-)	C86B1_ARATH	72.41	511	139	2	154	1683	35	544	0	760	C86B1_ARATH	Q9FMY1		CYP86B1 At5g23190 MKD15.5	Arabidopsis thaliana (Mouse-ear cress)	559	Cell wall biogenesis/degradation;Endoplasmic reticulum;Heme;Iron;Membrane;Metal-binding;Monooxygenase;Oxidoreductase;Reference proteome;Transmembrane;Transmembrane helix	cell wall organization [GO:0071555]; suberin biosynthetic process [GO:0010345]; very long-chain fatty acid biosynthetic process [GO:0042761]	endoplasmic reticulum [GO:0005783]; endoplasmic reticulum membrane [GO:0005789]; integral component of membrane [GO:0016021]	heme binding [GO:0020037]; iron ion binding [GO:0005506]; monooxygenase activity [GO:0004497]; oxidoreductase activity, acting on paired donors, with incorporation or reduction of molecular oxygen [GO:0016705]
CRO_106413	LDis_ARoo	0.193537719853108	-3.64004294721032	Putative late blight resistance protein homolog R1A-6	R1A6_SOLDE	32.62	892	538	22	186	2801	392	1240	5e-100	348	R1A6_SOLDE	Q6L438		R1A-6 PGEC668E02.12	Solanum demissum (Wild potato)	1306	ATP-binding;Coiled coil;Cytoplasm;Hypersensitive response;Leucine-rich repeat;Membrane;Nucleotide-binding;Plant defense;Repeat	plant-type hypersensitive response [GO:0009626]	cytoplasm [GO:0005737]; membrane [GO:0016020]	ADP binding [GO:0043531]; ATP binding [GO:0005524]
CRO_110064	LDis_ARoo	0.196403319284596	-4.45207051164982	Cyclin-U2-2 (CycU2;2) (Cyclin-P3.2) (CycP3;2)	CCU22_ARATH	72.69	216	51	3	81	728	3	210	9e-92	281	CCU22_ARATH	Q9M205		CYCU2-2 At3g60550 T8B10.210	Arabidopsis thaliana (Mouse-ear cress)	230	Cell cycle;Cell division;Cyclin;Reference proteome	cell cycle [GO:0007049]; cell division [GO:0051301]; regulation of cyclin-dependent protein serine/threonine kinase activity [GO:0000079]		protein kinase binding [GO:0019901]
CRO_108399	LDis_ARoo	0.199695129451814	-6.93865918869808	Putative UDP-rhamnose:rhamnosyltransferase 1 (FaRT1) (EC 2.4.1.-) (Glycosyltransferase 4) (FaGT4)	URT1_FRAAN	54.08	466	192	8	55	1398	10	471	1e-170	496	URT1_FRAAN	Q66PF2		GT4	Fragaria ananassa (Strawberry) (Fragaria chiloensis x Fragaria virginiana)	478	Glycoprotein;Glycosyltransferase;Membrane;Transferase;Transmembrane;Transmembrane helix		integral component of membrane [GO:0016021]	transferase activity, transferring hexosyl groups [GO:0016758]
CRO_110282	LDis_ARoo	0.201308087488068	-3.86203450063458	Respiratory burst oxidase homolog protein C (EC 1.11.1.-) (EC 1.6.3.-) (NADPH oxidase RBOHC) (StRBOHC)	RBOHC_SOLTU	81.68	928	159	6	245	3013	16	937	0	1537	RBOHC_SOLTU	Q2HXL0		RBOHC	Solanum tuberosum (Potato)	938	Calcium;Coiled coil;FAD;Flavoprotein;Membrane;Metal-binding;NADP;Oxidoreductase;Peroxidase;Phosphoprotein;Reference proteome;Repeat;Transmembrane;Transmembrane helix		integral component of membrane [GO:0016021]	calcium ion binding [GO:0005509]; oxidoreductase activity, acting on NAD(P)H, oxygen as acceptor [GO:0050664]; peroxidase activity [GO:0004601]
CRO_100323	LDis_ARoo	0.204843646904425	6.9727904146418	Thylakoid lumenal 19 kDa protein, chloroplastic (P19)	TL19_ARATH	81.76	148	27	0	295	738	79	226	1e-88	269	TL19_ARATH	P82658		At3g63540 TEL3S	Arabidopsis thaliana (Mouse-ear cress)	229	Chloroplast;Direct protein sequencing;Plastid;Reference proteome;Thylakoid;Transit peptide	photosynthesis [GO:0015979]	chloroplast thylakoid lumen [GO:0009543]; extrinsic component of membrane [GO:0019898]; photosystem II oxygen evolving complex [GO:0009654]	calcium ion binding [GO:0005509]
CRO_101430	LDis_ARoo	0.205087080564761	8.4418221361987	Pentatricopeptide repeat-containing protein At2g13600	PP151_ARATH	36.14	678	381	8	571	2580	40	673	2e-137	432	PP151_ARATH	Q9SIT7		PCMP-E76 At2g13600 T10F5.14	Arabidopsis thaliana (Mouse-ear cress)	697	Reference proteome;Repeat	mitochondrial mRNA modification [GO:0080156]; RNA modification [GO:0009451]; sugar mediated signaling pathway [GO:0010182]	mitochondrion [GO:0005739]
CRO_105655	LDis_ARoo	0.207645935625738	-1.45911094690151	UDP-galactose/UDP-glucose transporter 5B (AtUTr5B)	UTR5B_ARATH	78.47	339	67	2	94	1098	1	337	0	546	UTR5B_ARATH	Q6NMB6		UTR5B At5g59740 MTH12.11	Arabidopsis thaliana (Mouse-ear cress)	344	Antiport;Membrane;Reference proteome;Sugar transport;Transmembrane;Transmembrane helix;Transport	carbohydrate transport [GO:0008643]	integral component of endoplasmic reticulum membrane [GO:0030176]; integral component of Golgi membrane [GO:0030173]	3'-phosphoadenosine 5'-phosphosulfate transmembrane transporter activity [GO:0046964]; antiporter activity [GO:0015297]; transmembrane transporter activity [GO:0022857]
CRO_109938	LDis_ARoo	0.207992739556191	-1.36630294051093	Putative late blight resistance protein homolog R1B-12	R1B12_SOLDE	32.2	910	519	26	137	2749	433	1283	1e-99	348	R1B12_SOLDE	Q6L3Z4		R1B-12 PGEC872C13.3	Solanum demissum (Wild potato)	1348	ATP-binding;Coiled coil;Cytoplasm;Hypersensitive response;Leucine-rich repeat;Membrane;Nucleotide-binding;Plant defense;Repeat	plant-type hypersensitive response [GO:0009626]	cytoplasm [GO:0005737]; membrane [GO:0016020]	ADP binding [GO:0043531]; ATP binding [GO:0005524]
CRO_104764	LDis_ARoo	0.218085354379204	-2.26544655942187	Fructokinase-2 (EC 2.7.1.4)	SCRK2_SOLLC	89.26	326	35	0	111	1088	2	327	0	570	SCRK2_SOLLC	Q42896		FRK2	Solanum lycopersicum (Tomato) (Lycopersicon esculentum)	328	ATP-binding;Carbohydrate metabolism;Kinase;Nucleotide-binding;Reference proteome;Transferase	fructose metabolic process [GO:0006000]; starch biosynthetic process [GO:0019252]	cytosol [GO:0005829]	ATP binding [GO:0005524]; carbohydrate kinase activity [GO:0019200]; fructokinase activity [GO:0008865]
CRO_109994	LDis_ARoo	0.220152005879799	8.10195175592281	Geraniol 8-hydroxylase (EC 1.14.14.83) (Cytochrome P450 76B10) (Geraniol 10-hydroxylase) (SmG10H)	C76BA_SWEMU	52.22	450	211	2	1531	2868	45	494	3e-166	503	C76BA_SWEMU	D1MI46		CYP76B10 G10H	Swertia mussotii (Felwort)	495	Endoplasmic reticulum;Heme;Iron;Membrane;Metal-binding;Monooxygenase;NADP;Oxidoreductase;Transmembrane;Transmembrane helix	monoterpenoid biosynthetic process [GO:0016099]	endoplasmic reticulum membrane [GO:0005789]; integral component of membrane [GO:0016021]	geraniol 10-hydroxylase activity [GO:0102811]; heme binding [GO:0020037]; iron ion binding [GO:0005506]; oxidoreductase activity, acting on paired donors, with incorporation or reduction of molecular oxygen, NAD(P)H as one donor, and incorporation of one atom of oxygen [GO:0016709]
CRO_110065	LDis_ARoo	0.220899061318838	4.5612575887155	Transcription factor UNE10 (Basic helix-loop-helix protein 16) (AtbHLH16) (bHLH 16) (Protein UNFERTILIZED EMBRYO SAC 10) (Transcription factor EN 108) (bHLH transcription factor bHLH016)	UNE10_ARATH	46.13	297	76	11	97	885	28	274	2e-51	185	UNE10_ARATH	Q8GZ38		UNE10 BHLH16 EN108 At4g00050 F6N15.11	Arabidopsis thaliana (Mouse-ear cress)	399	DNA-binding;Nucleus;Reference proteome;Transcription;Transcription regulation	double fertilization forming a zygote and endosperm [GO:0009567]; regulation of transcription, DNA-templated [GO:0006355]	nucleus [GO:0005634]; plasmodesma [GO:0009506]	DNA binding [GO:0003677]; DNA-binding transcription factor activity [GO:0003700]; protein dimerization activity [GO:0046983]
CRO_103019	LDis_ARoo	0.221951889898055	-1.80497185628897	H/ACA ribonucleoprotein complex subunit 2-like protein (Nhp2-like protein)	NHP2_ARATH	62.64	182	42	2	71	616	1	156	2e-64	204	NHP2_ARATH	Q9LEY9		At5g08180 T22D6.120	Arabidopsis thaliana (Mouse-ear cress)	156	Nucleus;RNA-binding;Reference proteome;Ribonucleoprotein;Ribosome biogenesis;rRNA processing	cleavage involved in rRNA processing [GO:0000469]; maturation of LSU-rRNA [GO:0000470]; rRNA pseudouridine synthesis [GO:0031118]; snRNA pseudouridine synthesis [GO:0031120]	box H/ACA snoRNP complex [GO:0031429]; nucleolus [GO:0005730]; small nucleolar ribonucleoprotein complex [GO:0005732]	box H/ACA snoRNA binding [GO:0034513]; RNA binding [GO:0003723]
CRO_103319	LDis_ARoo	0.228229411161	-6.92788865429726	Probable protein phosphatase 2C 55 (AtPP2C55) (EC 3.1.3.16)	P2C55_ARATH	48	250	122	3	124	873	217	458	3e-72	236	P2C55_ARATH	Q9SUK9		At4g16580 dl4315c FCAALL.400	Arabidopsis thaliana (Mouse-ear cress)	467	Hydrolase;Magnesium;Manganese;Metal-binding;Protein phosphatase;Reference proteome			metal ion binding [GO:0046872]; phosphoprotein phosphatase activity [GO:0004721]
CRO_110723	LDis_ARoo	0.229335367666714	3.2051607653682	ATP-dependent zinc metalloprotease FTSH, chloroplastic (EC 3.4.24.-) (DS9)	FTSH_TOBAC	82.75	742	86	7	275	2482	2	707	0	1080	FTSH_TOBAC	O82150		FTSH	Nicotiana tabacum (Common tobacco)	714	ATP-binding;Cell cycle;Cell division;Chloroplast;Hydrolase;Membrane;Metal-binding;Metalloprotease;Nucleotide-binding;Plastid;Protease;Reference proteome;Transit peptide;Transmembrane;Transmembrane helix;Zinc	cell cycle [GO:0007049]; cell division [GO:0051301]; photoinhibition [GO:0010205]; photosystem II repair [GO:0010206]; proteolysis [GO:0006508]; PSII associated light-harvesting complex II catabolic process [GO:0010304]; thylakoid membrane organization [GO:0010027]	chloroplast envelope [GO:0009941]; chloroplast membrane [GO:0031969]; chloroplast thylakoid membrane [GO:0009535]; integral component of membrane [GO:0016021]	ATP binding [GO:0005524]; ATP-dependent peptidase activity [GO:0004176]; metal ion binding [GO:0046872]; metalloendopeptidase activity [GO:0004222]
CRO_110679	LDis_ARoo	0.229337161193554	-3.25436697800954	RING-H2 finger protein ATL8 (EC 2.3.2.27) (RING-type E3 ubiquitin transferase ATL8)	ATL8_ARATH	73.15	108	22	3	172	474	50	157	1e-33	124	ATL8_ARATH	Q8LC69		ATL8 At1g76410 F14G6.1 F15M4.9	Arabidopsis thaliana (Mouse-ear cress)	185	Membrane;Metal-binding;Reference proteome;Transferase;Transmembrane;Transmembrane helix;Ubl conjugation pathway;Zinc;Zinc-finger	protein ubiquitination [GO:0016567]	integral component of membrane [GO:0016021]	metal ion binding [GO:0046872]; transferase activity [GO:0016740]
CRO_110658	LDis_ARoo	0.230274990482793	-1.37155519058292	Mitotic spindle checkpoint protein BUBR1 (BUB1-related protein 1)	BUBR1_ARATH	67.61	213	55	1	102	740	12	210	3e-85	286	BUBR1_ARATH	O22806		BUBR1 MAD3 At2g33560 F4P9.33	Arabidopsis thaliana (Mouse-ear cress)	395	Alternative splicing;Cell cycle;Centromere;Chromosome;Cytoplasm;Cytoskeleton;Kinetochore;Nucleus;Reference proteome	meiotic sister chromatid cohesion, centromeric [GO:0051754]; mitotic spindle assembly checkpoint [GO:0007094]	chromocenter [GO:0010369]; condensed nuclear chromosome kinetochore [GO:0000778]; cytoplasm [GO:0005737]; kinetochore [GO:0000776]; kinetochore microtubule [GO:0005828]; spindle microtubule [GO:0005876]	protein kinase activity [GO:0004672]
CRO_110594	LDis_ARoo	0.231184250988294	9.36541616472825	Photosystem II repair protein PSB27-H1, chloroplastic (Psb27-H1) (Thylakoid lumenal protein PSB27-H1)	PB27A_ARATH	70.37	135	35	2	133	525	41	174	4e-60	191	PB27A_ARATH	Q9LR64		PSB27-1 At1g03600 F21B7.14 F21B7.21 F21B7.22 F21B7_140	Arabidopsis thaliana (Mouse-ear cress)	174	3D-structure;Chloroplast;Direct protein sequencing;Membrane;Phosphoprotein;Plastid;Reference proteome;Thylakoid;Transit peptide	cellular response to light intensity [GO:0071484]; photosystem II assembly [GO:0010207]; photosystem II repair [GO:0010206]	chloroplast [GO:0009507]; chloroplast thylakoid [GO:0009534]; chloroplast thylakoid lumen [GO:0009543]; chloroplast thylakoid membrane [GO:0009535]; extracellular region [GO:0005576]; thylakoid [GO:0009579]
CRO_105426	LDis_ARoo	0.231311622999599	-3.59199905704796	ABC transporter G family member 25 (ABC transporter ABCG.25) (AtABCG25) (White-brown complex homolog protein 26) (AtWBC26)	AB25G_ARATH	60.89	652	238	8	115	2040	14	658	0	803	AB25G_ARATH	Q84TH5		ABCG25 WBC26 At1g71960 F17M19.11	Arabidopsis thaliana (Mouse-ear cress)	662	ATP-binding;Membrane;Nucleotide-binding;Reference proteome;Transmembrane;Transmembrane helix;Transport	abscisic acid transport [GO:0080168]; response to abscisic acid [GO:0009737]; transmembrane transport [GO:0055085]	integral component of membrane [GO:0016021]; plasma membrane [GO:0005886]	ATPase activity [GO:0016887]; ATPase-coupled transmembrane transporter activity [GO:0042626]; ATP binding [GO:0005524]
CRO_109939	LDis_ARoo	0.237750515814857	-14.8741083501311	Protein NRT1/ PTR FAMILY 5.5 (AtNPF5.5)	PTR29_ARATH	34.38	573	293	15	178	1824	3	516	2e-83	279	PTR29_ARATH	O80436		NPF5.5 At2g38100 F16M14.3	Arabidopsis thaliana (Mouse-ear cress)	521	Membrane;Reference proteome;Transmembrane;Transmembrane helix;Transport		integral component of membrane [GO:0016021]	oligopeptide transmembrane transporter activity [GO:0035673]; peptide:proton symporter activity [GO:0015333]; peptide transmembrane transporter activity [GO:1904680]
CRO_104541	LDis_ARoo	0.248404395248221	-1.6466059974489	Kinesin-like protein KIN-12B (Phragmoplast-associated kinesin-related protein 1-like protein) (AtPAKRP1L)	KN12B_ARATH	55.87	1405	488	28	232	4326	1	1313	0	1288	KN12B_ARATH	Q8L7Y8		KIN12B PAKRP1L At3g23670 MDB19.16	Arabidopsis thaliana (Mouse-ear cress)	1313	ATP-binding;Alternative splicing;Coiled coil;Cytoplasm;Cytoskeleton;Microtubule;Motor protein;Nucleotide-binding;Reference proteome	male meiosis cytokinesis [GO:0007112]; microgametogenesis [GO:0055046]; microtubule-based movement [GO:0007018]; phragmoplast microtubule organization [GO:0080175]	kinesin complex [GO:0005871]; microtubule [GO:0005874]; phragmoplast [GO:0009524]	ATPase activity [GO:0016887]; ATP binding [GO:0005524]; ATP-dependent microtubule motor activity, plus-end-directed [GO:0008574]; microtubule binding [GO:0008017]; microtubule motor activity [GO:0003777]
CRO_101125	LDis_ARoo	0.256345250293838	-12.1955222433402	Epidermis-specific secreted glycoprotein EP1 (52/54 kDa medium protein)	EP1G_DAUCA	53.35	373	156	5	10	1077	2	373	3e-121	365	EP1G_DAUCA	Q39688		EP1	Daucus carota (Wild carrot)	389	Direct protein sequencing;Glycoprotein;Lectin;Secreted;Signal	water transport [GO:0006833]	extracellular region [GO:0005576]	carbohydrate binding [GO:0030246]
CRO_108396	LDis_ARoo	0.259162397553703	-2.23664261575939	Receptor-like cytosolic serine/threonine-protein kinase RBK1 (EC 2.7.11.1) (Protein ROP BINDING PROTEIN KINASES 1)	RBK1_ARATH	55.89	433	153	5	493	1788	72	467	4e-170	503	RBK1_ARATH	Q8H1D6		RBK1 At5g10520 F12B17.130	Arabidopsis thaliana (Mouse-ear cress)	467	ATP-binding;Cytoplasm;Kinase;Membrane;Nucleotide-binding;Nucleus;Phosphoprotein;Reference proteome;Serine/threonine-protein kinase;Transferase	cellular response to ethylene stimulus [GO:0071369]; defense response, incompatible interaction [GO:0009814]; protein phosphorylation [GO:0006468]; response to parasitic fungus [GO:0009623]	cytoplasm [GO:0005737]; cytosol [GO:0005829]; endomembrane system [GO:0012505]; nucleus [GO:0005634]; plasma membrane [GO:0005886]	ATP binding [GO:0005524]; GTPase binding [GO:0051020]; kinase activity [GO:0016301]; transmembrane receptor protein serine/threonine kinase activity [GO:0004675]
CRO_106682	LDis_ARoo	0.264263344076708	5.22587963380589	ATP synthase delta chain, chloroplastic (F-ATPase delta chain)	ATPD_TOBAC	74.5	251	60	1	1	753	1	247	1e-130	377	ATPD_TOBAC	P32980		ATPD	Nicotiana tabacum (Common tobacco)	248	ATP synthesis;CF(1);Chloroplast;Hydrogen ion transport;Ion transport;Membrane;Plastid;Reference proteome;Thylakoid;Transit peptide;Transport	ATP synthesis coupled proton transport [GO:0015986]	chloroplast thylakoid membrane [GO:0009535]; proton-transporting ATP synthase complex, catalytic core F(1) [GO:0045261]	proton-transporting ATP synthase activity, rotational mechanism [GO:0046933]
CRO_101558	LDis_ARoo	0.266878450869022	-7.50913219363056	Probable WRKY transcription factor 41 (WRKY DNA-binding protein 41)	WRK41_ARATH	45.18	197	99	2	4	567	7	203	4e-43	157	WRK41_ARATH	Q8H0Y8		WRKY41 At4g11070 F2P3.16 T22B4.50	Arabidopsis thaliana (Mouse-ear cress)	313	Alternative splicing;DNA-binding;Nucleus;Reference proteome;Transcription;Transcription regulation		nucleus [GO:0005634]	DNA-binding transcription factor activity [GO:0003700]; sequence-specific DNA binding [GO:0043565]; transcription regulatory region DNA binding [GO:0044212]
CRO_100483	LDis_ARoo	0.267427840815618	-1.45150642991036	Mitochondrial outer membrane import complex protein METAXIN	MTX_ARATH	59.41	239	97	0	177	893	1	239	2e-98	308	MTX_ARATH	O64471		MTX1 At2g19080 T20K24.9	Arabidopsis thaliana (Mouse-ear cress)	315	Acetylation;Coiled coil;Membrane;Mitochondrion;Mitochondrion inner membrane;Mitochondrion outer membrane;Reference proteome;Transmembrane;Transmembrane helix	protein targeting to mitochondrion [GO:0006626]	integral component of membrane [GO:0016021]; mitochondrial inner membrane [GO:0005743]; mitochondrial outer membrane [GO:0005741]; mitochondrion [GO:0005739]; plastid [GO:0009536]; SAM complex [GO:0001401]
CRO_110548	LDis_ARoo	0.270668031764298	-2.70133223354098	External alternative NAD(P)H-ubiquinone oxidoreductase B1, mitochondrial (EC 1.6.5.9) (External alternative NADH dehydrogenase NDB1) (NADH:ubiquinone reductase (non-electrogenic) NDB1)	ENDB1_SOLTU	71.16	586	121	3	961	2715	11	549	0	844	ENDB1_SOLTU	M1BYJ7		NDB1 PGSC0003DMG400021670	Solanum tuberosum (Potato)	577	Calcium;FAD;Flavoprotein;Membrane;Metal-binding;Mitochondrion;Mitochondrion inner membrane;NAD;NADP;Oxidoreductase;Peroxisome;Reference proteome;Transit peptide	oxidation-reduction process [GO:0055114]	mitochondrial inner membrane [GO:0005743]; mitochondrial intermembrane space [GO:0005758]; peroxisome [GO:0005777]	calcium ion binding [GO:0005509]; oxidoreductase activity [GO:0016491]
CRO_101317	LDis_ARoo	0.272135975484994	-5.85664914729593	Flavone synthase (EC 1.14.20.5) (Flavone synthase I)	FNSI_PETCR	34.82	336	207	6	31	1011	1	333	4e-66	223	FNSI_PETCR	Q7XZQ8		FNSI	Petroselinum crispum (Parsley) (Petroselinum hortense)	365	Cytoplasm;Flavonoid biosynthesis;Iron;Metal-binding;Oxidoreductase;Vitamin C		cytoplasm [GO:0005737]	flavone synthase activity [GO:0033759]; L-ascorbic acid binding [GO:0031418]; metal ion binding [GO:0046872]
CRO_107866	LDis_ARoo	0.273709419618422	-3.6931407985813	Protein tesmin/TSO1-like CXC 5 (AtTCX5)	TCX5_ARATH	47.04	406	178	5	552	1670	120	521	2e-96	324	TCX5_ARATH	Q9SZD1		TCX5 At4g29000 F19B15.30	Arabidopsis thaliana (Mouse-ear cress)	603	Developmental protein;Metal-binding;Nucleus;Reference proteome;Zinc	multicellular organism development [GO:0007275]; regulation of transcription, DNA-templated [GO:0006355]	nucleus [GO:0005634]	DNA-binding transcription factor activity [GO:0003700]; metal ion binding [GO:0046872]; RNA polymerase II regulatory region sequence-specific DNA binding [GO:0000977]
CRO_110112	LDis_ARoo	0.274959345707998	-13.257965922592	Pectinesterase 2 (PE 2) (EC 3.1.1.11) (Pectin methylesterase)	PME2_CITSI	73.37	492	123	5	194	1669	27	510	0	729	PME2_CITSI	O04887		PECS-2.1	Citrus sinensis (Sweet orange) (Citrus aurantium var. sinensis)	510	Aspartyl esterase;Cell wall;Cell wall biogenesis/degradation;Disulfide bond;Glycoprotein;Hydrolase;Secreted;Signal	cell wall modification [GO:0042545]; pectin catabolic process [GO:0045490]	cell wall [GO:0005618]; extracellular region [GO:0005576]	aspartyl esterase activity [GO:0045330]; enzyme inhibitor activity [GO:0004857]; pectinesterase activity [GO:0030599]
CRO_106941	LDis_ARoo	0.276977409609964	-1.45908966998251	Phospho-2-dehydro-3-deoxyheptonate aldolase 1, chloroplastic (EC 2.5.1.54) (3-deoxy-D-arabino-heptulosonate 7-phosphate synthase 1) (DAHP synthase 1) (Phospho-2-keto-3-deoxyheptonate aldolase 1)	AROF_SOLTU	83.83	532	80	4	67	1659	10	536	0	870	AROF_SOLTU	P21357		SHKA ARO1	Solanum tuberosum (Potato)	538	Amino-acid biosynthesis;Aromatic amino acid biosynthesis;Chloroplast;Direct protein sequencing;Plastid;Reference proteome;Transferase;Transit peptide	aromatic amino acid family biosynthetic process [GO:0009073]; chorismate biosynthetic process [GO:0009423]	chloroplast [GO:0009507]	3-deoxy-7-phosphoheptulonate synthase activity [GO:0003849]
CRO_110336	LDis_ARoo	0.278934881618405	8.42839022914778	Cinnamoyl-CoA reductase 1 (AtCCR1) (EC 1.2.1.44) (Protein IRREGULAR XYLEM 4)	CCR1_ARATH	81.11	217	41	0	262	912	4	220	8e-119	352	CCR1_ARATH	Q9S9N9		CCR1 IRX4 At1g15950 T24D18.5	Arabidopsis thaliana (Mouse-ear cress)	344	Alternative splicing;Lignin biosynthesis;NADP;Oxidoreductase;Phosphoprotein;Reference proteome	circadian rhythm [GO:0007623]; lignin biosynthetic process [GO:0009809]; response to cold [GO:0009409]	cytosol [GO:0005829]	cinnamoyl-CoA reductase activity [GO:0016621]; coenzyme binding [GO:0050662]; oxidoreductase activity [GO:0016491]; oxidoreductase activity, acting on the CH-OH group of donors, NAD or NADP as acceptor [GO:0016616]
CRO_110255	LDis_ARoo	0.280920122559351	-2.41687467276444	Alpha-mannosidase (JBM) (Jbalpha-man) (EC 3.2.1.24) [Cleaved into: Alpha-mannosidase, heavy subunit; Alpha-mannosidase, light subunit]	MANA_CANEN	57.11	998	404	8	332	3304	1	981	0	1140	MANA_CANEN	C0HJB3			Canavalia ensiformis (Jack bean) (Dolichos ensiformis)	981	3D-structure;Direct protein sequencing;Disulfide bond;Glycoprotein;Glycosidase;Hydrolase;Metal-binding;Vacuole;Zinc	mannose metabolic process [GO:0006013]	protein storage vacuole [GO:0000326]	alpha-mannosidase activity [GO:0004559]; carbohydrate binding [GO:0030246]; metal ion binding [GO:0046872]
CRO_102605	LDis_ARoo	0.283706941712588	-2.43454691825003	MACPF domain-containing protein At1g14780	MACP1_ARATH	43.31	628	315	12	160	1983	12	618	8e-162	486	MACP1_ARATH	Q8L612		At1g14780 F10B6.18	Arabidopsis thaliana (Mouse-ear cress)	627	Hypersensitive response;Immunity;Innate immunity;Plant defense;Reference proteome	immune response [GO:0006955]; plant-type hypersensitive response [GO:0009626]	plasma membrane [GO:0005886]
CRO_110330	LDis_ARoo	0.286790706465958	-1.85638651288651	ABC transporter C family member 13 (ABC transporter ABCC.13) (AtABCC13) (EC 7.6.2.2) (ATP-energized glutathione S-conjugate pump 11) (Glutathione S-conjugate-transporting ATPase 11) (Multidrug resistance-associated protein 11)	AB13C_ARATH	56.23	1492	488	17	365	4660	24	1410	0	1397	AB13C_ARATH	Q9SKX0		ABCC13 MRP11 MRP13 At2g07680 T5E7.1	Arabidopsis thaliana (Mouse-ear cress)	1410	ATP-binding;Membrane;Nucleotide-binding;Reference proteome;Repeat;Translocase;Transmembrane;Transmembrane helix;Transport		integral component of membrane [GO:0016021]	ATPase activity [GO:0016887]; ATPase-coupled xenobiotic transmembrane transporter activity [GO:0008559]; ATP binding [GO:0005524]
CRO_103465	LDis_ARoo	0.287290775153087	-1.99849351141511	Probable polygalacturonase (PG) (EC 3.2.1.15) (Pectinase)	PGLR_VITVI	50.5	400	198	0	495	1694	59	458	1e-135	416	PGLR_VITVI	A7PZL3		GSVIVT00026920001 LOC100243180	Vitis vinifera (Grape)	491	Direct protein sequencing;Glycoprotein;Glycosidase;Hydrolase;Membrane;Repeat;Transmembrane;Transmembrane helix	carbohydrate metabolic process [GO:0005975]	integral component of membrane [GO:0016021]	polygalacturonase activity [GO:0004650]
CRO_103365	LDis_ARoo	0.289852878239678	1.80845338333183	Stem-specific protein TSJT1	TSJT1_TOBAC	64	150	52	2	1	447	1	149	3e-61	196	TSJT1_TOBAC	P24805		TSJT1	Nicotiana tabacum (Common tobacco)	149	Reference proteome
CRO_104555	LDis_ARoo	0.292840462106729	6.64480235367567	Photosystem II CP43 reaction center protein (PSII 43 kDa protein) (Protein CP-43)	PSBC_GUIAB	76.92	78	11	1	223	456	10	80	2e-29	115	PSBC_GUIAB	B2LMI9		psbC GuabCp017	Guizotia abyssinica (Niger) (Ramtilla)	473	Acetylation;Chlorophyll;Chloroplast;Chromophore;Manganese;Membrane;Metal-binding;Phosphoprotein;Photosynthesis;Photosystem II;Plastid;Thylakoid;Transmembrane;Transmembrane helix	photosynthetic electron transport in photosystem II [GO:0009772]; protein-chromophore linkage [GO:0018298]	chloroplast thylakoid membrane [GO:0009535]; integral component of membrane [GO:0016021]; photosystem II [GO:0009523]	chlorophyll binding [GO:0016168]; electron transporter, transferring electrons within the cyclic electron transport pathway of photosynthesis activity [GO:0045156]; metal ion binding [GO:0046872]
CRO_108081	LDis_ARoo	0.295109499901439	-1.84542964493066	Probable UDP-arabinopyranose mutase 5 (EC 5.4.99.30) (Reversibly glycosylated polypeptide 5) (AtRGP5) (UDP-L-arabinose mutase 5)	RGP5_ARATH	68.22	343	108	1	13	1038	6	348	4e-174	495	RGP5_ARATH	Q9FFD2		RGP5 At5g16510 MQK4.26	Arabidopsis thaliana (Mouse-ear cress)	348	Cell wall biogenesis/degradation;Cytoplasm;Glycoprotein;Golgi apparatus;Isomerase;Reference proteome	cell wall organization [GO:0071555]; plant-type cell wall biogenesis [GO:0009832]; UDP-L-arabinose metabolic process [GO:0033356]	cytosol [GO:0005829]; Golgi apparatus [GO:0005794]; plasmodesma [GO:0009506]; plastid [GO:0009536]	UDP-arabinopyranose mutase activity [GO:0052691]
CRO_101723	LDis_ARoo	0.301628882618561	3.93032778887886	Uncharacterized membrane protein YjcL	YJCL_BACSU	31.04	364	222	6	298	1311	29	389	7e-31	127	YJCL_BACSU	O31634		yjcL BSU11900	Bacillus subtilis (strain 168)	396	Cell membrane;Membrane;Reference proteome;Transmembrane;Transmembrane helix		integral component of membrane [GO:0016021]; plasma membrane [GO:0005886]
CRO_110687	LDis_ARoo	0.302313062898666	-1.34512374300729	Serine/threonine-protein kinase/endoribonuclease IRE1b (Endoplasmic reticulum-to-nucleus signaling 1-1) (Inositol-requiring protein 1-1) (AtIRE1-1) (Serine/threonine-protein kinase/endoribonuclease IRE1-1) [Includes: Serine/threonine-protein kinase (EC 2.7.11.1); Endoribonuclease (EC 3.1.26.-)]	IRE1B_ARATH	47.12	677	310	13	547	2541	209	849	1e-180	565	IRE1B_ARATH	Q93VJ2		IRE1B IRE1-1 At5g24360 K16H17.7	Arabidopsis thaliana (Mouse-ear cress)	881	ATP-binding;Alternative splicing;Autophagy;Disulfide bond;Endoplasmic reticulum;Glycoprotein;Hydrolase;Immunity;Kinase;Magnesium;Membrane;Metal-binding;Multifunctional enzyme;Nucleotide-binding;Reference proteome;Serine/threonine-protein kinase;Signal;Transcription;Transcription regulation;Transferase;Transmembrane;Transmembrane helix;Unfolded protein response;mRNA processing;mRNA splicing	autophagy [GO:0006914]; defense response to bacterium, incompatible interaction [GO:0009816]; endoplasmic reticulum unfolded protein response [GO:0030968]; intrinsic apoptotic signaling pathway in response to endoplasmic reticulum stress [GO:0070059]; IRE1-mediated unfolded protein response [GO:0036498]; mRNA processing [GO:0006397]; positive regulation of autophagy in response to ER overload [GO…	endoplasmic reticulum [GO:0005783]; endoplasmic reticulum membrane [GO:0005789]; integral component of membrane [GO:0016021]; IRE1-TRAF2-ASK1 complex [GO:1990604]	ATP binding [GO:0005524]; endoribonuclease activity [GO:0004521]; metal ion binding [GO:0046872]; protein kinase activity [GO:0004672]; protein serine/threonine kinase activity [GO:0004674]; unfolded protein binding [GO:0051082]
CRO_110639	LDis_ARoo	0.307732782796812	-3.88528597778304	Short-chain dehydrogenase/reductase 2b (AtSDR2b) (EC 1.1.1.-)	SDR2B_ARATH	37.42	302	151	7	67	918	9	290	4e-48	169	SDR2B_ARATH	Q9ZUH5		SDR2b SDR2 At2g24190 F27D4.10	Arabidopsis thaliana (Mouse-ear cress)	296	Alternative splicing;NADP;Oxidoreductase;Reference proteome	oxidation-reduction process [GO:0055114]	cytosol [GO:0005829]	alcohol dehydrogenase (NADP+) activity [GO:0008106]
CRO_102172	LDis_ARoo	0.312753618941835	2.54114812402328	Dof zinc finger protein DOF5.6 (AtDOF5.6) (Protein HIGH CAMBIAL ACTIVITY 2) (Protein PHLOEM EARLY DOF HCA2)	DOF56_ARATH	71.77	124	16	7	61	378	1	123	4e-43	159	DOF56_ARATH	Q9FM03		DOF5.6 HCA2 At5g62940 MQB2.26	Arabidopsis thaliana (Mouse-ear cress)	372	Activator;DNA-binding;Metal-binding;Nucleus;Reference proteome;Transcription;Transcription regulation;Zinc;Zinc-finger	phloem or xylem histogenesis [GO:0010087]; positive regulation of transcription, DNA-templated [GO:0045893]; procambium histogenesis [GO:0010067]; regulation of transcription, DNA-templated [GO:0006355]; root radial pattern formation [GO:0090057]	nucleus [GO:0005634]	DNA binding [GO:0003677]; DNA-binding transcription factor activity [GO:0003700]; metal ion binding [GO:0046872]
CRO_102087	LDis_ARoo	0.313833722304666	-1.36576916510056	Extra-large guanine nucleotide-binding protein 3 (Extra-large GTP-binding protein 3) (Extra-large G-protein 3)	XLG3_ARATH	57.5	673	233	11	544	2475	190	838	0	772	XLG3_ARATH	Q9C516		XLG3 At1g31930 F5M6.7 T12O21.16	Arabidopsis thaliana (Mouse-ear cress)	848	Calcium;GTP-binding;Metal-binding;Nucleotide-binding;Nucleus;Reference proteome;Transducer;Zinc;Zinc-finger	adenylate cyclase-modulating G protein-coupled receptor signaling pathway [GO:0007188]; regulation of root development [GO:2000280]; response to bacterium [GO:0009617]; response to ethylene [GO:0009723]	heterotrimeric G-protein complex [GO:0005834]; nucleus [GO:0005634]	G-protein beta/gamma-subunit complex binding [GO:0031683]; G protein-coupled receptor binding [GO:0001664]; GTPase activity [GO:0003924]; GTP binding [GO:0005525]; metal ion binding [GO:0046872]
CRO_109575	LDis_ARoo	0.314020375137753	-6.20351300151567	Glutathione S-transferase U10 (AtGSTU10) (EC 2.5.1.18) (GST class-tau member 10)	GSTUA_ARATH	40.52	232	134	2	170	862	1	229	2e-47	166	GSTUA_ARATH	Q9CA57		GSTU10 At1g74590 F1M20.27	Arabidopsis thaliana (Mouse-ear cress)	232	Cytoplasm;Detoxification;Reference proteome;Transferase	glutathione metabolic process [GO:0006749]; toxin catabolic process [GO:0009407]	cytoplasm [GO:0005737]; cytosol [GO:0005829]	glutathione transferase activity [GO:0004364]
CRO_105604	LDis_ARoo	0.31470032722674	2.75938274266502	Inner membrane protein PPF-1, chloroplastic (Post-floral-specific protein 1)	PPF1_PEA	73.65	444	100	3	1	1332	1	427	0	599	PPF1_PEA	Q9FY06		PPF-1	Pisum sativum (Garden pea)	442	Chloroplast;Membrane;Plastid;Polymorphism;Thylakoid;Transit peptide;Transmembrane;Transmembrane helix		chloroplast thylakoid membrane [GO:0009535]; integral component of membrane [GO:0016021]	membrane insertase activity [GO:0032977]
CRO_107305	LDis_ARoo	0.31592612256951	2.74214475944801	Disease resistance protein At4g27190	DRL27_ARATH	27.96	955	596	34	67	2844	27	918	8e-71	261	DRL27_ARATH	Q9T048		At4g27190 T24A18.140	Arabidopsis thaliana (Mouse-ear cress)	985	ATP-binding;Coiled coil;Leucine-rich repeat;Nucleotide-binding;Plant defense;Reference proteome;Repeat	defense response [GO:0006952]		ADP binding [GO:0043531]; ATP binding [GO:0005524]
CRO_102929	LDis_ARoo	0.316542965215413	-3.22009775909578	Transcription factor BEE 3 (Basic helix-loop-helix protein 50) (AtbHLH50) (bHLH 50) (Protein Brassinosteroid enhanced expression 3) (Transcription factor EN 76) (bHLH transcription factor bHLH050)	BEE3_ARATH	54.42	215	82	8	163	780	46	253	2e-56	189	BEE3_ARATH	Q8GWK7		BEE3 BHLH50 EN76 At1g73830 F25P22.25	Arabidopsis thaliana (Mouse-ear cress)	261	Alternative splicing;DNA-binding;Nucleus;Reference proteome;Transcription;Transcription regulation	regulation of transcription, DNA-templated [GO:0006355]; transcription, DNA-templated [GO:0006351]	nucleus [GO:0005634]	DNA-binding transcription factor activity [GO:0003700]; protein dimerization activity [GO:0046983]; sequence-specific DNA binding [GO:0043565]
CRO_102961	LDis_ARoo	0.32010626071782	-1.36252746132438	Protein CASP	CASP_ARATH	67.83	746	128	6	343	2580	36	669	0	837	CASP_ARATH	Q9LS42		CASP At3g18480 MYF24.37	Arabidopsis thaliana (Mouse-ear cress)	689	Acetylation;Coiled coil;Golgi apparatus;Membrane;Reference proteome;Transmembrane;Transmembrane helix;Transport	Golgi vesicle transport [GO:0048193]; intra-Golgi vesicle-mediated transport [GO:0006891]	endosome [GO:0005768]; Golgi apparatus [GO:0005794]; Golgi membrane [GO:0000139]; integral component of Golgi membrane [GO:0030173]; integral component of membrane [GO:0016021]; trans-Golgi network [GO:0005802]
CRO_100072	LDis_ARoo	0.321467733133338	-1.85266359592405	Heptahelical transmembrane protein 1 (PAQR family protein HHP1)	HHP1_ARATH	55.9	322	100	4	244	1209	53	332	3e-117	353	HHP1_ARATH	Q93ZH9		HHP1 At5g20270 F5O24.160	Arabidopsis thaliana (Mouse-ear cress)	332	Membrane;Reference proteome;Stress response;Transmembrane;Transmembrane helix	negative regulation of abscisic acid-activated signaling pathway [GO:0009788]; response to hormone [GO:0009725]; response to salt stress [GO:0009651]; response to sucrose [GO:0009744]	integral component of membrane [GO:0016021]	signaling receptor activity [GO:0038023]
CRO_101031	LDis_ARoo	0.325502402179708	-2.6470332793417	Condensin complex subunit 1 (Chromosome condensation-related SMC-associated protein 1) (Chromosome-associated protein D2) (mCAP-D2) (Non-SMC condensin I complex subunit D2) (XCAP-D2 homolog)	CND1_MOUSE	28.26	1295	760	27	190	3759	58	1288	5e-143	482	CND1_MOUSE	Q8K2Z4		Ncapd2 Capd2 Cnap1 Kiaa0159	Mus musculus (Mouse)	1392	Alternative splicing;Cell cycle;Cell division;Chromosome;Cytoplasm;DNA condensation;Mitosis;Nucleus;Phosphoprotein;Reference proteome	cell division [GO:0051301]; chromosome separation [GO:0051304]; meiotic chromosome condensation [GO:0010032]; mitotic chromosome condensation [GO:0007076]	condensed chromosome [GO:0000793]; condensed chromosome, centromeric region [GO:0000779]; condensin complex [GO:0000796]; cytosol [GO:0005829]; nuclear condensin complex [GO:0000799]; nucleoplasm [GO:0005654]; pronucleus [GO:0045120]	chromatin binding [GO:0003682]; histone binding [GO:0042393]
CRO_110381	LDis_ARoo	0.326528065159802	-2.58397483552266	Protein SRG1 (AtSRG1) (Protein SENESCENCE-RELATED GENE 1)	SRG1_ARATH	31.4	363	231	8	1	1053	1	357	8e-46	166	SRG1_ARATH	Q39224		SRG1 At1g17020 F20D23.28 F6I1.30	Arabidopsis thaliana (Mouse-ear cress)	358	Iron;Metal-binding;Oxidoreductase;Reference proteome	leaf senescence [GO:0010150]		dioxygenase activity [GO:0051213]; metal ion binding [GO:0046872]; oxidoreductase activity, acting on diphenols and related substances as donors, oxygen as acceptor [GO:0016682]
CRO_110103	LDis_ARoo	0.334796503559372	-2.74148883126557	Flavin-containing monooxygenase FMO GS-OX-like 3 (EC 1.8.-.-) (Flavin-monooxygenase glucosinolate S-oxygenase-like 3)	GSXL3_ARATH	49.16	419	197	6	2695	3918	1	414	9e-130	414	GSXL3_ARATH	Q9SXD5		At1g62620 T3P18.18	Arabidopsis thaliana (Mouse-ear cress)	450	FAD;Flavoprotein;Monooxygenase;NADP;Oxidoreductase;Reference proteome			flavin adenine dinucleotide binding [GO:0050660]; N,N-dimethylaniline monooxygenase activity [GO:0004499]; NADP binding [GO:0050661]
CRO_110243	LDis_ARoo	0.336938764686919	-3.45565433641476	Glutamine synthetase nodule isozyme (GS) (EC 6.3.1.2) (Glutamate--ammonia ligase)	GLNA_VIGAC	91.57	356	30	0	201	1268	1	356	0	685	GLNA_VIGAC	P32289			Vigna aconitifolia (Moth bean) (Phaseolus aconitifolius)	356	ATP-binding;Cytoplasm;Ligase;Nitrogen fixation;Nucleotide-binding	glutamine biosynthetic process [GO:0006542]	cytoplasm [GO:0005737]	ATP binding [GO:0005524]; glutamate-ammonia ligase activity [GO:0004356]
CRO_100503	LDis_ARoo	0.338802044879991	-4.9317559159104	WAT1-related protein At2g37460	WTR13_ARATH	62.16	370	132	3	864	1961	7	372	2e-155	479	WTR13_ARATH	Q9ZUS1		At2g37460 F3G5.25	Arabidopsis thaliana (Mouse-ear cress)	380	Membrane;Reference proteome;Repeat;Transmembrane;Transmembrane helix		integral component of membrane [GO:0016021]; plasma membrane [GO:0005886]	transmembrane transporter activity [GO:0022857]
CRO_108601	LDis_ARoo	0.3432071644639	-7.28084889300368	Disease resistance protein At4g27190	DRL27_ARATH	29.93	548	344	18	307	1908	123	644	2e-55	214	DRL27_ARATH	Q9T048		At4g27190 T24A18.140	Arabidopsis thaliana (Mouse-ear cress)	985	ATP-binding;Coiled coil;Leucine-rich repeat;Nucleotide-binding;Plant defense;Reference proteome;Repeat	defense response [GO:0006952]		ADP binding [GO:0043531]; ATP binding [GO:0005524]
CRO_102492	LDis_ARoo	0.349610862101128	-5.33617964822802	GDSL esterase/lipase At5g45960 (EC 3.1.1.-) (Extracellular lipase At5g45960)	GDL86_ARATH	54.63	335	145	4	121	1116	42	372	1e-129	385	GDL86_ARATH	Q9FJ40		At5g45960 K15I22.16	Arabidopsis thaliana (Mouse-ear cress)	375	Glycoprotein;Hydrolase;Lipid degradation;Lipid metabolism;Reference proteome;Secreted;Signal	lipid catabolic process [GO:0016042]	extracellular region [GO:0005576]	hydrolase activity, acting on ester bonds [GO:0016788]
CRO_103884	LDis_ARoo	0.356544837283159	-12.5648862875105	Cytochrome P450 CYP72A219 (EC 1.14.-.-) (Cytochrome P450 CYP72A129)	C7A29_PANGI	58.61	517	214	0	173	1723	1	517	0	600	C7A29_PANGI	H2DH21			Panax ginseng (Korean ginseng)	518	Heme;Iron;Membrane;Metal-binding;Monooxygenase;Oxidoreductase;Transmembrane;Transmembrane helix		integral component of membrane [GO:0016021]	heme binding [GO:0020037]; iron ion binding [GO:0005506]; monooxygenase activity [GO:0004497]; oxidoreductase activity, acting on paired donors, with incorporation or reduction of molecular oxygen [GO:0016705]
CRO_106489	LDis_ARoo	0.376521395827763	2.86266096668787	Solanesyl diphosphate synthase 2, chloroplastic (AtSPS2) (EC 2.5.1.85) (All-trans-nonaprenyl-diphosphate synthase 2 (geranylgeranyl-diphosphate specific))	SPS2_ARATH	70.22	413	118	3	343	1578	1	409	0	542	SPS2_ARATH	Q76FS5		SPS2 SPPS At1g17050 F20D23.25	Arabidopsis thaliana (Mouse-ear cress)	417	Chloroplast;Isoprene biosynthesis;Magnesium;Metal-binding;Plastid;Reference proteome;Stress response;Transferase;Transit peptide	isoprenoid biosynthetic process [GO:0008299]; plastoquinone biosynthetic process [GO:0010236]	chloroplast [GO:0009507]; chloroplast stroma [GO:0009570]; plastid [GO:0009536]	all-trans-nonaprenyl-diphosphate synthase (geranylgeranyl-diphosphate specific) activity [GO:0052924]; metal ion binding [GO:0046872]; trans-octaprenyltranstransferase activity [GO:0050347]
CRO_101331	LDis_ARoo	0.383399998412222	2.40963138531546	Subtilisin-like protease SBT3.3 (EC 3.4.21.-) (Subtilase subfamily 3 member 3) (AtSBT3.3)	SBT33_ARATH	52.06	678	272	9	4	1887	93	767	0	621	SBT33_ARATH	Q9MAP5		SBT3.3 At1g32960 F9L11.13	Arabidopsis thaliana (Mouse-ear cress)	777	Extracellular matrix;Glycoprotein;Hydrolase;Plant defense;Protease;Reference proteome;Secreted;Serine protease;Signal;Zymogen	induced systemic resistance [GO:0009682]	extracellular matrix [GO:0031012]; extracellular space [GO:0005615]; plant-type cell wall [GO:0009505]	serine-type endopeptidase activity [GO:0004252]
CRO_103785	LDis_YLea	-0.2961452499604	-2.1209500655586	Probable xyloglucan endotransglucosylase/hydrolase protein 25 (At-XTH25) (XTH-25) (EC 2.4.1.207)	XTH25_ARATH	59.4	266	100	1	86	883	27	284	1e-114	340	XTH25_ARATH	Q38907		XTH25 EXGT-A5 XTR3 At5g57550 MUA2.12	Arabidopsis thaliana (Mouse-ear cress)	284	Apoplast;Cell wall;Cell wall biogenesis/degradation;Disulfide bond;Glycoprotein;Glycosidase;Hydrolase;Reference proteome;Secreted;Signal;Transferase	cell wall organization [GO:0071555]; plant-type cell wall biogenesis [GO:0009832]; xyloglucan metabolic process [GO:0010411]	apoplast [GO:0048046]; cell wall [GO:0005618]	hydrolase activity, hydrolyzing O-glycosyl compounds [GO:0004553]; xyloglucan:xyloglucosyl transferase activity [GO:0016762]
CRO_101070	LDis_YLea	-0.221532622791661	1.9423012162672	GDSL esterase/lipase At1g28610 (EC 3.1.1.-) (Extracellular lipase At1g28610)	GDL10_ARATH	47.2	161	85	0	4	486	204	364	6e-50	173	GDL10_ARATH	Q9SHP6		At1g28610 F1K23.16	Arabidopsis thaliana (Mouse-ear cress)	383	Alternative splicing;Glycoprotein;Hydrolase;Lipid degradation;Lipid metabolism;Reference proteome;Secreted;Signal	lipid catabolic process [GO:0016042]	extracellular region [GO:0005576]	hydrolase activity, acting on ester bonds [GO:0016788]
CRO_110603	MLea_ARoo	-0.385326498637978	3.5838106522818	DNA-directed RNA polymerase subunit beta (EC 2.7.7.6) (PEP) (Plastid-encoded RNA polymerase subunit beta) (RNA polymerase subunit beta)	RPOB_ATRBE	88.69	168	19	0	40	543	288	455	8e-97	308	RPOB_ATRBE	Q8S8X9		rpoB	Atropa belladonna (Belladonna) (Deadly nightshade)	1070	Chloroplast;DNA-directed RNA polymerase;Nucleotidyltransferase;Plastid;Transcription;Transferase	transcription, DNA-templated [GO:0006351]	chloroplast [GO:0009507]	DNA binding [GO:0003677]; DNA-directed 5'-3' RNA polymerase activity [GO:0003899]; ribonucleoside binding [GO:0032549]
CRO_110253	MLea_ARoo	-0.321955238651681	4.64455805763117	Magnesium protoporphyrin IX methyltransferase, chloroplastic (EC 2.1.1.11)	CHLM_ARATH	75.45	277	57	2	204	1034	44	309	2e-140	414	CHLM_ARATH	Q9SW18		CHLM At4g25080 F13M23.220	Arabidopsis thaliana (Mouse-ear cress)	312	Alternative splicing;Chlorophyll biosynthesis;Chloroplast;Membrane;Methyltransferase;Plastid;Reference proteome;S-adenosyl-L-methionine;Thylakoid;Transferase;Transit peptide	chlorophyll biosynthetic process [GO:0015995]; methylation [GO:0032259]	chloroplast [GO:0009507]; chloroplast envelope [GO:0009941]; chloroplast membrane [GO:0031969]; chloroplast thylakoid [GO:0009534]; chloroplast thylakoid membrane [GO:0009535]; cytosol [GO:0005829]	magnesium protoporphyrin IX methyltransferase activity [GO:0046406]
CRO_102256	MLea_ARoo	-0.31400099112027	2.43922777003048	RING-H2 finger protein ATL46 (EC 2.3.2.27) (RING-type E3 ubiquitin transferase ATL46)	ATL46_ARATH	45.82	299	130	8	88	915	67	356	2e-66	219	ATL46_ARATH	Q9FL07		ATL46 At5g40250 MSN9.150 MSN9.16	Arabidopsis thaliana (Mouse-ear cress)	376	Membrane;Metal-binding;Reference proteome;Transferase;Transmembrane;Transmembrane helix;Ubl conjugation pathway;Zinc;Zinc-finger	protein ubiquitination [GO:0016567]	integral component of membrane [GO:0016021]	metal ion binding [GO:0046872]; transferase activity [GO:0016740]; ubiquitin protein ligase binding [GO:0031625]
CRO_110630	MLea_ARoo	-0.309435875918512	-2.35935308208065	Eukaryotic translation initiation factor 6-2 (AteIF-6;2)	IF62_ARATH	90.91	242	22	0	1285	2010	4	245	1e-158	466	IF62_ARATH	Q9M060		EIF6-2 EMB1624 At3g55620 F1I16.30	Arabidopsis thaliana (Mouse-ear cress)	245	Cytoplasm;Initiation factor;Nucleus;Protein biosynthesis;Reference proteome;Ribosome biogenesis	assembly of large subunit precursor of preribosome [GO:1902626]; cellular response to abscisic acid stimulus [GO:0071215]; embryo development ending in seed dormancy [GO:0009793]; mature ribosome assembly [GO:0042256]; ribosomal large subunit biogenesis [GO:0042273]; ribosomal subunit export from nucleus [GO:0000054]	cytosol [GO:0005829]; nucleolus [GO:0005730]; nucleus [GO:0005634]; preribosome, large subunit precursor [GO:0030687]	ribosomal large subunit binding [GO:0043023]; ribosome binding [GO:0043022]; translation initiation factor activity [GO:0003743]
CRO_103046	MLea_ARoo	-0.300324309855815	-1.9801536155293	Tropinone reductase homolog At1g07440 (EC 1.1.1.-)	TRNH1_ARATH	60.08	258	102	1	1546	2319	6	262	1e-102	323	TRNH1_ARATH	P0DKI3		At1g07440 F22G5.16 F22G5.20 F22G5.39	Arabidopsis thaliana (Mouse-ear cress)	266	3D-structure;Alternative splicing;NADP;Oxidoreductase;Reference proteome			oxidoreductase activity [GO:0016491]
CRO_108400	MLea_ARoo	-0.275080776233009	-7.20020011200871	Putative UDP-rhamnose:rhamnosyltransferase 1 (FaRT1) (EC 2.4.1.-) (Glycosyltransferase 4) (FaGT4)	URT1_FRAAN	55.34	459	197	6	49	1404	10	467	3e-170	495	URT1_FRAAN	Q66PF2		GT4	Fragaria ananassa (Strawberry) (Fragaria chiloensis x Fragaria virginiana)	478	Glycoprotein;Glycosyltransferase;Membrane;Transferase;Transmembrane;Transmembrane helix		integral component of membrane [GO:0016021]	transferase activity, transferring hexosyl groups [GO:0016758]
CRO_104949	MLea_ARoo	-0.263739686927757	-1.57845654899649	Protein NLP2 (AtNLP2) (NIN-like protein 2) (Nodule inception protein-like protein 2)	NLP2_ARATH	48.7	965	452	13	16	2841	12	956	0	790	NLP2_ARATH	Q7X9B9		NLP2 At4g35270 F23E12.170	Arabidopsis thaliana (Mouse-ear cress)	963	DNA-binding;Nucleus;Reference proteome;Transcription;Transcription regulation	regulation of transcription, DNA-templated [GO:0006355]	nucleus [GO:0005634]	DNA binding [GO:0003677]; DNA-binding transcription factor activity [GO:0003700]
CRO_110753	MLea_ARoo	-0.250543967872415	-1.57403512223024	Phenylalanine--tRNA ligase alpha subunit, cytoplasmic (EC 6.1.1.20) (Phenylalanyl-tRNA synthetase alpha subunit) (PheRS)	SYFA_ARATH	79.84	367	60	3	589	1653	121	485	0	563	SYFA_ARATH	Q9T034		At4g39280 T22F8.180	Arabidopsis thaliana (Mouse-ear cress)	485	ATP-binding;Alternative splicing;Aminoacyl-tRNA synthetase;Cytoplasm;Ligase;Nucleotide-binding;Protein biosynthesis;Reference proteome	phenylalanyl-tRNA aminoacylation [GO:0006432]	cytoplasm [GO:0005737]; cytosol [GO:0005829]; phenylalanine-tRNA ligase complex [GO:0009328]; plasma membrane [GO:0005886]	ATP binding [GO:0005524]; phenylalanine-tRNA ligase activity [GO:0004826]; tRNA binding [GO:0000049]
CRO_100091	MLea_ARoo	-0.224425939932362	6.4032570633316	NAD(P)H-quinone oxidoreductase subunit K, chloroplastic (EC 7.1.1.-) (NAD(P)H dehydrogenase subunit K) (NADH-plastoquinone oxidoreductase subunit K)	NDHK_EUCGG	89.19	222	22	1	1	666	1	220	8e-122	356	NDHK_EUCGG	Q49KZ4		ndhK	Eucalyptus globulus subsp. globulus (Tasmanian blue gum)	225	4Fe-4S;Chloroplast;Iron;Iron-sulfur;Membrane;Metal-binding;NAD;NADP;Plastid;Plastoquinone;Quinone;Thylakoid;Translocase;Transport	photosynthesis, light reaction [GO:0019684]	chloroplast thylakoid membrane [GO:0009535]	4 iron, 4 sulfur cluster binding [GO:0051539]; iron ion binding [GO:0005506]; NADH dehydrogenase (ubiquinone) activity [GO:0008137]; quinone binding [GO:0048038]
CRO_110083	MLea_ARoo	-0.221736410908314	-2.26619063928442	UDP-glycosyltransferase 92A1 (EC 2.4.1.-)	U92A1_ARATH	41.11	506	261	9	13	1503	8	485	1e-123	377	U92A1_ARATH	Q9LXV0		UGT92A1 At5g12890 T24H18.60	Arabidopsis thaliana (Mouse-ear cress)	488	Glycosyltransferase;Reference proteome;Transferase		intracellular membrane-bounded organelle [GO:0043231]	transferase activity, transferring hexosyl groups [GO:0016758]; UDP-glycosyltransferase activity [GO:0008194]
CRO_101591	MLea_ARoo	-0.214396792943765	-1.78943013658744	SUMO-conjugating enzyme UBC9 (EC 2.3.2.-) (RING-type E3 SUMO transferase UBC9) (UBCAT4B) (Ubiquitin carrier protein 9) (Ubiquitin-conjugating enzyme E2 9) (Ubiquitin-conjugating enzyme E2-17 kDa) (Ubiquitin-protein ligase 9)	UBC9_ARATH	95.95	148	6	0	316	759	1	148	3e-100	299	UBC9_ARATH	P35132		UBC9 UBC4B At4g27960 T13J8.70	Arabidopsis thaliana (Mouse-ear cress)	148	ATP-binding;Alternative splicing;Nucleotide-binding;Reference proteome;Transferase;Ubl conjugation pathway	protein sumoylation [GO:0016925]; ubiquitin-dependent protein catabolic process [GO:0006511]		ATP binding [GO:0005524]; ubiquitin conjugating enzyme activity [GO:0061631]
CRO_102964	MLea_ARoo	-0.204575582823037	3.26051560523309	ATP-dependent Clp protease adapter protein ClpS	CLPS_SYNE7	56.96	79	34	0	419	655	15	93	1e-22	95.1	CLPS_SYNE7	Q31QE7		clpS Synpcc7942_0690	Synechococcus elongatus (strain PCC 7942) (Anacystis nidulans R2)	95	Reference proteome	protein catabolic process [GO:0030163]; proteolysis [GO:0006508]
CRO_101605	MLea_ARoo	-0.184071319437602	-2.00358776087532	Putative pentatricopeptide repeat-containing protein At3g49142	PP271_ARATH	52.96	372	128	5	1	975	300	671	8e-123	375	PP271_ARATH	P0C899		PCMP-H77 At3g49142 F2K15.2 T2J13.20	Arabidopsis thaliana (Mouse-ear cress)	686	Reference proteome;Repeat	RNA modification [GO:0009451]		zinc ion binding [GO:0008270]
CRO_100958	MLea_ARoo	0.145110296602587	-10.4697822235374	Laccase-7 (EC 1.10.3.2) (Benzenediol:oxygen oxidoreductase 7) (Diphenol oxidase 7) (Urishiol oxidase 7)	LAC7_ARATH	59.89	526	187	8	67	1593	32	550	0	632	LAC7_ARATH	Q9SR40		LAC7 At3g09220 F3L24.9	Arabidopsis thaliana (Mouse-ear cress)	567	Apoplast;Copper;Glycoprotein;Lignin degradation;Metal-binding;Oxidoreductase;Reference proteome;Repeat;Secreted;Signal	iron ion homeostasis [GO:0055072]; iron ion transport [GO:0006826]; lignin catabolic process [GO:0046274]	apoplast [GO:0048046]; plasma membrane [GO:0005886]	copper ion binding [GO:0005507]; ferroxidase activity [GO:0004322]; hydroquinone:oxygen oxidoreductase activity [GO:0052716]
CRO_108399	MLea_ARoo	0.146035354803352	-3.54287908827815	Putative UDP-rhamnose:rhamnosyltransferase 1 (FaRT1) (EC 2.4.1.-) (Glycosyltransferase 4) (FaGT4)	URT1_FRAAN	54.08	466	192	8	55	1398	10	471	1e-170	496	URT1_FRAAN	Q66PF2		GT4	Fragaria ananassa (Strawberry) (Fragaria chiloensis x Fragaria virginiana)	478	Glycoprotein;Glycosyltransferase;Membrane;Transferase;Transmembrane;Transmembrane helix		integral component of membrane [GO:0016021]	transferase activity, transferring hexosyl groups [GO:0016758]
CRO_104555	MLea_ARoo	0.15178381720812	7.1834283489021	Photosystem II CP43 reaction center protein (PSII 43 kDa protein) (Protein CP-43)	PSBC_GUIAB	76.92	78	11	1	223	456	10	80	2e-29	115	PSBC_GUIAB	B2LMI9		psbC GuabCp017	Guizotia abyssinica (Niger) (Ramtilla)	473	Acetylation;Chlorophyll;Chloroplast;Chromophore;Manganese;Membrane;Metal-binding;Phosphoprotein;Photosynthesis;Photosystem II;Plastid;Thylakoid;Transmembrane;Transmembrane helix	photosynthetic electron transport in photosystem II [GO:0009772]; protein-chromophore linkage [GO:0018298]	chloroplast thylakoid membrane [GO:0009535]; integral component of membrane [GO:0016021]; photosystem II [GO:0009523]	chlorophyll binding [GO:0016168]; electron transporter, transferring electrons within the cyclic electron transport pathway of photosynthesis activity [GO:0045156]; metal ion binding [GO:0046872]
CRO_110382	MLea_ARoo	0.160097862588046	-11.5617204843544	Uclacyanin-3 (Uclacyanin-III) (Blue copper-binding protein III) (BCB III) (Phytocyanin 3)	BCB3_ARATH	49.04	104	53	0	107	418	17	120	1e-21	94.4	BCB3_ARATH	Q96316		UCC3 At3g60280 F27H5.70	Arabidopsis thaliana (Mouse-ear cress)	222	Cell membrane;Copper;Disulfide bond;Electron transport;GPI-anchor;Glycoprotein;Lipoprotein;Membrane;Metal-binding;Reference proteome;Signal;Transport		anchored component of membrane [GO:0031225]; anchored component of plasma membrane [GO:0046658]	electron transfer activity [GO:0009055]; metal ion binding [GO:0046872]
CRO_110282	MLea_ARoo	0.180789034772396	-3.78657415150388	Respiratory burst oxidase homolog protein C (EC 1.11.1.-) (EC 1.6.3.-) (NADPH oxidase RBOHC) (StRBOHC)	RBOHC_SOLTU	81.68	928	159	6	245	3013	16	937	0	1537	RBOHC_SOLTU	Q2HXL0		RBOHC	Solanum tuberosum (Potato)	938	Calcium;Coiled coil;FAD;Flavoprotein;Membrane;Metal-binding;NADP;Oxidoreductase;Peroxidase;Phosphoprotein;Reference proteome;Repeat;Transmembrane;Transmembrane helix		integral component of membrane [GO:0016021]	calcium ion binding [GO:0005509]; oxidoreductase activity, acting on NAD(P)H, oxygen as acceptor [GO:0050664]; peroxidase activity [GO:0004601]
CRO_100323	MLea_ARoo	0.181536413188906	6.52174975940338	Thylakoid lumenal 19 kDa protein, chloroplastic (P19)	TL19_ARATH	81.76	148	27	0	295	738	79	226	1e-88	269	TL19_ARATH	P82658		At3g63540 TEL3S	Arabidopsis thaliana (Mouse-ear cress)	229	Chloroplast;Direct protein sequencing;Plastid;Reference proteome;Thylakoid;Transit peptide	photosynthesis [GO:0015979]	chloroplast thylakoid lumen [GO:0009543]; extrinsic component of membrane [GO:0019898]; photosystem II oxygen evolving complex [GO:0009654]	calcium ion binding [GO:0005509]
CRO_100907	MLea_ARoo	0.181718956094955	-1.81349114417733	Probable proteasome inhibitor	PSMF1_ARATH	44.94	356	138	8	382	1440	2	302	1e-67	228	PSMF1_ARATH	Q9M330		At3g53970 F5K20_270	Arabidopsis thaliana (Mouse-ear cress)	302	Acetylation;Alternative splicing;Proteasome;Reference proteome	cellular response to auxin stimulus [GO:0071365]; negative regulation of proteasomal protein catabolic process [GO:1901799]; ubiquitin-dependent protein catabolic process [GO:0006511]	cytosol [GO:0005829]; endoplasmic reticulum [GO:0005783]; nucleus [GO:0005634]; plasma membrane [GO:0005886]; proteasome complex [GO:0000502]
CRO_110798	MLea_ARoo	0.187217088674866	-10.1475167782078	Hemoglobin-2 (Hemoglobin II)	HBP2_CASGL	79.19	149	31	0	57	503	9	157	9e-83	251	HBP2_CASGL	P23244		HBII	Casuarina glauca (Swamp oak)	160	Heme;Iron;Metal-binding;Nitrogen fixation;Oxygen transport;Transport			heme binding [GO:0020037]; metal ion binding [GO:0046872]; oxygen binding [GO:0019825]; oxygen carrier activity [GO:0005344]
CRO_108190	MLea_ARoo	0.188336469067175	1.4508567501539	Protein TIC 20-II, chloroplastic (Translocon at the inner envelope membrane of chloroplasts 20-II) (AtTIC20-II)	TI202_ARATH	58.73	189	76	2	46	609	21	208	1e-62	200	TI202_ARATH	O82251		TIC20-II At2g47840 F17A22.23	Arabidopsis thaliana (Mouse-ear cress)	208	Chloroplast;Membrane;Plastid;Plastid inner membrane;Protein transport;Reference proteome;Transit peptide;Transmembrane;Transmembrane helix;Transport	protein transport [GO:0015031]	chloroplast [GO:0009507]; chloroplast envelope [GO:0009941]; chloroplast inner membrane [GO:0009706]; cytosol [GO:0005829]; integral component of membrane [GO:0016021]; mitochondrion [GO:0005739]; plastid [GO:0009536]
CRO_108392	MLea_ARoo	0.189208728653479	-1.64670394864175	Nucleobase-ascorbate transporter 11 (AtNAT11)	NAT11_ARATH	72.09	541	151	0	970	2592	169	709	0	741	NAT11_ARATH	Q6SZ87		NAT11 At4g38050 F20D10.170	Arabidopsis thaliana (Mouse-ear cress)	709	Membrane;Reference proteome;Transmembrane;Transmembrane helix;Transport		integral component of membrane [GO:0016021]; plasma membrane [GO:0005886]	transmembrane transporter activity [GO:0022857]
CRO_104008	MLea_ARoo	0.194525058476896	-1.76132074159939	Ubiquitin-conjugating enzyme E2 35 (EC 2.3.2.23) (E2 ubiquitin-conjugating enzyme 35) (Ubiquitin carrier protein 35)	UBC35_ARATH	79.14	187	5	1	175	735	1	153	6e-97	290	UBC35_ARATH	Q94A97		UBC35 UBC13A UBG13A At1g78870 F9K20.8	Arabidopsis thaliana (Mouse-ear cress)	153	ATP-binding;Alternative splicing;Nucleotide-binding;Reference proteome;Transferase;Ubl conjugation pathway	postreplication repair [GO:0006301]; protein K63-linked ubiquitination [GO:0070534]; response to cadmium ion [GO:0046686]; response to iron ion [GO:0010039]; root epidermal cell differentiation [GO:0010053]; ubiquitin-dependent protein catabolic process [GO:0006511]	mitochondrion [GO:0005739]; nucleus [GO:0005634]; UBC13-MMS2 complex [GO:0031372]	ATP binding [GO:0005524]; ubiquitin conjugating enzyme activity [GO:0061631]; ubiquitin-protein transferase activity [GO:0004842]
CRO_104401	MLea_ARoo	0.195528818403168	-1.86771559070581	Farnesylcysteine lyase (EC 1.8.3.6)	PCYOX_ARATH	62.72	448	163	2	191	1531	34	478	0	530	PCYOX_ARATH	P57681		FLCY At5g63910 MGI19.11 MGI19.4	Arabidopsis thaliana (Mouse-ear cress)	500	FAD;Flavoprotein;Glycoprotein;Lysosome;Oxidoreductase;Reference proteome;Signal	abscisic acid-activated signaling pathway [GO:0009738]; farnesyl diphosphate metabolic process [GO:0045338]; prenylated protein catabolic process [GO:0030327]; prenylcysteine catabolic process [GO:0030328]	lysosome [GO:0005764]; vacuolar membrane [GO:0005774]; vacuole [GO:0005773]	farnesylcysteine lyase activity [GO:0102149]; prenylcysteine oxidase activity [GO:0001735]
CRO_109034	MLea_ARoo	0.196519753372866	-2.70784139644838	Probable intracellular pathogenesis-related protein T1	IPRT1_CATRO	98.73	157	2	0	106	576	1	157	2e-107	314	IPRT1_CATRO	P93105		PCKR3	Catharanthus roseus (Madagascar periwinkle) (Vinca rosea)	157	Direct protein sequencing;Glycoprotein;Pathogenesis-related protein;Plant defense	abscisic acid-activated signaling pathway [GO:0009738]; defense response [GO:0006952]; response to biotic stimulus [GO:0009607]		abscisic acid binding [GO:0010427]; protein phosphatase inhibitor activity [GO:0004864]; signaling receptor activity [GO:0038023]
CRO_110679	MLea_ARoo	0.196537497485552	-2.99019567315347	RING-H2 finger protein ATL8 (EC 2.3.2.27) (RING-type E3 ubiquitin transferase ATL8)	ATL8_ARATH	73.15	108	22	3	172	474	50	157	1e-33	124	ATL8_ARATH	Q8LC69		ATL8 At1g76410 F14G6.1 F15M4.9	Arabidopsis thaliana (Mouse-ear cress)	185	Membrane;Metal-binding;Reference proteome;Transferase;Transmembrane;Transmembrane helix;Ubl conjugation pathway;Zinc;Zinc-finger	protein ubiquitination [GO:0016567]	integral component of membrane [GO:0016021]	metal ion binding [GO:0046872]; transferase activity [GO:0016740]
CRO_110723	MLea_ARoo	0.200961568242856	3.53907811144057	ATP-dependent zinc metalloprotease FTSH, chloroplastic (EC 3.4.24.-) (DS9)	FTSH_TOBAC	82.75	742	86	7	275	2482	2	707	0	1080	FTSH_TOBAC	O82150		FTSH	Nicotiana tabacum (Common tobacco)	714	ATP-binding;Cell cycle;Cell division;Chloroplast;Hydrolase;Membrane;Metal-binding;Metalloprotease;Nucleotide-binding;Plastid;Protease;Reference proteome;Transit peptide;Transmembrane;Transmembrane helix;Zinc	cell cycle [GO:0007049]; cell division [GO:0051301]; photoinhibition [GO:0010205]; photosystem II repair [GO:0010206]; proteolysis [GO:0006508]; PSII associated light-harvesting complex II catabolic process [GO:0010304]; thylakoid membrane organization [GO:0010027]	chloroplast envelope [GO:0009941]; chloroplast membrane [GO:0031969]; chloroplast thylakoid membrane [GO:0009535]; integral component of membrane [GO:0016021]	ATP binding [GO:0005524]; ATP-dependent peptidase activity [GO:0004176]; metal ion binding [GO:0046872]; metalloendopeptidase activity [GO:0004222]
CRO_106112	MLea_ARoo	0.201434972873278	-2.95877462698282	Vacuolar cation/proton exchanger 5 (Ca(2+)/H(+) antiporter CAX5) (Ca(2+)/H(+) exchanger 5) (Protein CATION EXCHANGER 5)	CAX5_ARATH	66.04	321	91	5	785	1741	65	369	3e-127	389	CAX5_ARATH	Q8L783		CAX5 At1g55730 F20N2.14 F20N2.16 F20N2.30	Arabidopsis thaliana (Mouse-ear cress)	441	Antiport;Calcium;Calcium transport;Ion transport;Lipoprotein;Membrane;Myristate;Palmitate;Reference proteome;Transmembrane;Transmembrane helix;Transport;Vacuole	calcium ion transmembrane transport [GO:0070588]; cellular calcium ion homeostasis [GO:0006874]	cell [GO:0005623]; integral component of membrane [GO:0016021]; plant-type vacuole membrane [GO:0009705]	calcium:proton antiporter activity [GO:0015369]
CRO_110214	MLea_ARoo	0.20482747265863	-1.73562844129664	Mitogen-activated protein kinase 9 (AtMPK9) (MAP kinase 9) (EC 2.7.11.24)	MPK9_ARATH	80.74	514	85	6	376	1908	8	510	0	748	MPK9_ARATH	Q9LV37		MPK9 At3g18040 MRC8.2 MRC8.4	Arabidopsis thaliana (Mouse-ear cress)	510	ATP-binding;Alternative splicing;Kinase;Nucleotide-binding;Phosphoprotein;Reference proteome;Serine/threonine-protein kinase;Transferase	abscisic acid-activated signaling pathway [GO:0009738]; intracellular signal transduction [GO:0035556]; regulation of gene expression [GO:0010468]	cytoplasm [GO:0005737]; cytosol [GO:0005829]; mitochondrion [GO:0005739]; nucleus [GO:0005634]	ATP binding [GO:0005524]; MAP kinase activity [GO:0004707]
CRO_105950	MLea_ARoo	0.204872055327815	-4.641287498548	Putative germin-like protein 2-3	GL23_ORYSJ	71.19	177	51	0	10	540	47	223	3e-85	257	GL23_ORYSJ	Q6K5P8		Os02g0491800 LOC_Os02g29020 OsJ_006583 OSJNBa0048K16.37 P0579G08.13	Oryza sativa subsp. japonica (Rice)	223	Apoplast;Disulfide bond;Glycoprotein;Manganese;Metal-binding;Reference proteome;Secreted;Signal		apoplast [GO:0048046]; cell wall [GO:0005618]	manganese ion binding [GO:0030145]; nutrient reservoir activity [GO:0045735]
CRO_105593	MLea_ARoo	0.206132336553079	-2.77401340734042	Putative E3 ubiquitin-protein ligase XBAT31 (EC 2.3.2.27) (Ankyrin repeat domain and RING finger-containing protein XBAT31) (Protein XB3 homolog 1) (RING-type E3 ubiquitin transferase XB31)	XB31_ARATH	70.24	457	123	2	159	1496	1	455	0	672	XB31_ARATH	Q94B55		XBAT31 At2g28840 F8N16.13	Arabidopsis thaliana (Mouse-ear cress)	456	ANK repeat;Alternative splicing;Metal-binding;Reference proteome;Repeat;Transferase;Ubl conjugation pathway;Zinc;Zinc-finger	protein ubiquitination [GO:0016567]		metal ion binding [GO:0046872]; transferase activity [GO:0016740]
CRO_110558	MLea_ARoo	0.20795603009131	-1.82151506577494	Oligosaccharyltransferase complex subunit OSTC	OSTC_CHICK	49.18	122	61	1	115	480	27	147	4e-27	104	OSTC_CHICK	Q5ZJR3		OSTC RCJMB04_16e19	Gallus gallus (Chicken)	149	Membrane;Reference proteome;Transmembrane;Transmembrane helix	protein glycosylation [GO:0006486]	integral component of membrane [GO:0016021]; oligosaccharyltransferase complex [GO:0008250]
CRO_110591	MLea_ARoo	0.208862061721261	-1.74566290144404	Signal peptide peptidase (AtSPP) (EC 3.4.23.-) (Intramembrane protease) (IMP) (IMPAS)	SIP_ARATH	79.94	344	63	1	97	1110	1	344	0	531	SIP_ARATH	O81062		SPP At2g03120 T18E12.21	Arabidopsis thaliana (Mouse-ear cress)	344	Endoplasmic reticulum;Hydrolase;Membrane;Protease;Reference proteome;Transmembrane;Transmembrane helix	membrane protein proteolysis [GO:0033619]; pollen development [GO:0009555]; pollen germination [GO:0009846]; signal peptide processing [GO:0006465]	endoplasmic reticulum [GO:0005783]; endoplasmic reticulum membrane [GO:0005789]; integral component of cytoplasmic side of endoplasmic reticulum membrane [GO:0071458]; integral component of lumenal side of endoplasmic reticulum membrane [GO:0071556]	aspartic endopeptidase activity, intramembrane cleaving [GO:0042500]
CRO_110292	MLea_ARoo	0.212011319546268	7.16229716277391	Ribulose bisphosphate carboxylase/oxygenase activase, chloroplastic (RA) (RuBisCO activase)	RCA_SOLPN	43.48	184	79	6	313	825	65	236	9e-37	145	RCA_SOLPN	O49074			Solanum pennellii (Tomato) (Lycopersicon pennellii)	459	ATP-binding;Chloroplast;Nucleotide-binding;Plastid;Transit peptide		chloroplast stroma [GO:0009570]	ATP binding [GO:0005524]
CRO_101099	MLea_ARoo	0.217593001576002	4.19656146702902	50S ribosomal protein L34, chloroplastic (CL34) (Chloroplastic large ribosomal subunit protein bL34c)	RK34_SPIOL	53.7	162	58	4	81	551	1	150	6e-34	123	RK34_SPIOL	P82244		RPL34 SOVF_073030	Spinacia oleracea (Spinach)	152	3D-structure;Chloroplast;Direct protein sequencing;Plastid;RNA-binding;Reference proteome;Ribonucleoprotein;Ribosomal protein;Transit peptide;rRNA-binding	translation [GO:0006412]	chloroplast [GO:0009507]; ribosome [GO:0005840]	rRNA binding [GO:0019843]; structural constituent of ribosome [GO:0003735]
CRO_110043	MLea_ARoo	0.218849246265801	-2.65356264480713	Arginase 1, mitochondrial (EC 3.5.3.1) (Agmatinase ARGAH1) (EC 3.5.3.11) (Arginine amidohydrolase 1)	ARGI1_ARATH	69.94	356	78	6	4	1032	3	342	1e-158	473	ARGI1_ARATH	P46637		ARGAH1 At4g08900 T3H13.7	Arabidopsis thaliana (Mouse-ear cress)	342	Arginine metabolism;Hydrolase;Manganese;Metal-binding;Mitochondrion;Putrescine biosynthesis;Reference proteome;Transit peptide	arginine catabolic process [GO:0006527]; defense response to bacterium [GO:0042742]; putrescine biosynthetic process from arginine, using agmatinase [GO:0033389]; urea cycle [GO:0000050]	cytosol [GO:0005829]; mitochondrion [GO:0005739]	agmatinase activity [GO:0008783]; arginase activity [GO:0004053]; cobalt ion binding [GO:0050897]
CRO_102335	MLea_ARoo	0.220422988741144	-2.27060465003651	Anaphase-promoting complex subunit 8 (Cell division cycle protein 23 homolog) (CDC23 homolog) (Cyclosome subunit 8)	CDC23_ARATH	64.77	579	144	9	98	1657	1	578	0	738	CDC23_ARATH	Q9STS3		APC8 CDC23 At3g48150 T24C20.30	Arabidopsis thaliana (Mouse-ear cress)	579	Cell cycle;Cell division;Mitosis;Nucleus;Reference proteome;Repeat;TPR repeat;Ubl conjugation pathway	cell cycle [GO:0007049]; cell division [GO:0051301]; protein ubiquitination [GO:0016567]; regulation of defense response [GO:0031347]; regulation of mitotic metaphase/anaphase transition [GO:0030071]	anaphase-promoting complex [GO:0005680]
CRO_110065	MLea_ARoo	0.221500771938902	4.82425065813986	Transcription factor UNE10 (Basic helix-loop-helix protein 16) (AtbHLH16) (bHLH 16) (Protein UNFERTILIZED EMBRYO SAC 10) (Transcription factor EN 108) (bHLH transcription factor bHLH016)	UNE10_ARATH	46.13	297	76	11	97	885	28	274	2e-51	185	UNE10_ARATH	Q8GZ38		UNE10 BHLH16 EN108 At4g00050 F6N15.11	Arabidopsis thaliana (Mouse-ear cress)	399	DNA-binding;Nucleus;Reference proteome;Transcription;Transcription regulation	double fertilization forming a zygote and endosperm [GO:0009567]; regulation of transcription, DNA-templated [GO:0006355]	nucleus [GO:0005634]; plasmodesma [GO:0009506]	DNA binding [GO:0003677]; DNA-binding transcription factor activity [GO:0003700]; protein dimerization activity [GO:0046983]
CRO_109078	MLea_ARoo	0.222198567136636	-1.55835664572897	60S ribosomal protein L18-2	RL182_ARATH	76.89	212	24	1	156	791	1	187	8e-110	324	RL182_ARATH	P42791		RPL18B At3g05590 F18C1.14	Arabidopsis thaliana (Mouse-ear cress)	187	Cytoplasm;Reference proteome;Ribonucleoprotein;Ribosomal protein	translation [GO:0006412]	chloroplast [GO:0009507]; cytosol [GO:0005829]; cytosolic large ribosomal subunit [GO:0022625]; large ribosomal subunit [GO:0015934]; plasma membrane [GO:0005886]; vacuolar membrane [GO:0005774]; vacuole [GO:0005773]	structural constituent of ribosome [GO:0003735]
CRO_110322	MLea_ARoo	0.231372541318889	-1.67851494960555	Probable protein phosphatase 2C 21 (AtPP2C21) (EC 3.1.3.16) (AtPPC4;2)	P2C21_ARATH	69.14	350	88	3	146	1189	1	332	3e-179	513	P2C21_ARATH	O81716		PPC4-2 At2g25070 F13D4.1 F27C12	Arabidopsis thaliana (Mouse-ear cress)	355	Hydrolase;Magnesium;Manganese;Metal-binding;Protein phosphatase;Reference proteome	response to abscisic acid [GO:0009737]	plasma membrane [GO:0005886]; vacuole [GO:0005773]	magnesium-dependent protein serine/threonine phosphatase activity [GO:0004724]; metal ion binding [GO:0046872]; protein serine/threonine phosphatase activity [GO:0004722]
CRO_110702	MLea_ARoo	0.233432775660828	-1.36792687761274	NPC intracellular cholesterol transporter 1 (Niemann-Pick C1 protein)	NPC1_MOUSE	38.32	942	488	23	1378	4068	335	1228	1e-173	561	NPC1_MOUSE	O35604		Npc1	Mus musculus (Mouse)	1277	Cholesterol metabolism;Disulfide bond;Endosome;Glycoprotein;Lipid metabolism;Lipid transport;Lysosome;Membrane;Reference proteome;Signal;Steroid metabolism;Sterol metabolism;Transmembrane;Transmembrane helix;Transport	adult walking behavior [GO:0007628]; autophagy [GO:0006914]; bile acid metabolic process [GO:0008206]; cellular response to low-density lipoprotein particle stimulus [GO:0071404]; cellular response to steroid hormone stimulus [GO:0071383]; cholesterol efflux [GO:0033344]; cholesterol homeostasis [GO:0042632]; cholesterol metabolic process [GO:0008203]; cholesterol transport [GO:0030301]; endocyto…	endoplasmic reticulum [GO:0005783]; endosome [GO:0005768]; extracellular region [GO:0005576]; Golgi apparatus [GO:0005794]; integral component of lysosomal membrane [GO:1905103]; integral component of plasma membrane [GO:0005887]; late endosome membrane [GO:0031902]; lysosome [GO:0005764]; membrane [GO:0016020]; membrane raft [GO:0045121]; nuclear envelope [GO:0005635]; perinuclear region of cyto…	cholesterol binding [GO:0015485]; lipid transporter activity [GO:0005319]
CRO_108761	MLea_ARoo	0.235654842362097	-2.01264713349064	Dehydrodolichyl diphosphate synthase 6 (Dedol-PP synthase 6) (EC 2.5.1.-)	DDPS6_ARATH	55.05	287	128	1	137	997	9	294	1e-106	321	DDPS6_ARATH	Q8S2T1		At2g17570 MJB20.13	Arabidopsis thaliana (Mouse-ear cress)	295	Reference proteome;Transferase	polyprenol biosynthetic process [GO:0016094]; protein glycosylation [GO:0006486]	endoplasmic reticulum [GO:0005783]	polyprenyltransferase activity [GO:0002094]
CRO_106682	MLea_ARoo	0.241995749849919	5.72548509063393	ATP synthase delta chain, chloroplastic (F-ATPase delta chain)	ATPD_TOBAC	74.5	251	60	1	1	753	1	247	1e-130	377	ATPD_TOBAC	P32980		ATPD	Nicotiana tabacum (Common tobacco)	248	ATP synthesis;CF(1);Chloroplast;Hydrogen ion transport;Ion transport;Membrane;Plastid;Reference proteome;Thylakoid;Transit peptide;Transport	ATP synthesis coupled proton transport [GO:0015986]	chloroplast thylakoid membrane [GO:0009535]; proton-transporting ATP synthase complex, catalytic core F(1) [GO:0045261]	proton-transporting ATP synthase activity, rotational mechanism [GO:0046933]
CRO_109994	MLea_ARoo	0.242684158560526	8.46077499220786	Geraniol 8-hydroxylase (EC 1.14.14.83) (Cytochrome P450 76B10) (Geraniol 10-hydroxylase) (SmG10H)	C76BA_SWEMU	52.22	450	211	2	1531	2868	45	494	3e-166	503	C76BA_SWEMU	D1MI46		CYP76B10 G10H	Swertia mussotii (Felwort)	495	Endoplasmic reticulum;Heme;Iron;Membrane;Metal-binding;Monooxygenase;NADP;Oxidoreductase;Transmembrane;Transmembrane helix	monoterpenoid biosynthetic process [GO:0016099]	endoplasmic reticulum membrane [GO:0005789]; integral component of membrane [GO:0016021]	geraniol 10-hydroxylase activity [GO:0102811]; heme binding [GO:0020037]; iron ion binding [GO:0005506]; oxidoreductase activity, acting on paired donors, with incorporation or reduction of molecular oxygen, NAD(P)H as one donor, and incorporation of one atom of oxygen [GO:0016709]
CRO_103795	MLea_ARoo	0.243979804023561	-4.29246613083809	Xyloglucan endotransglucosylase/hydrolase 2 (EC 2.4.1.207) (Brassinosteroid-regulated protein BRU1)	XTH2_SOYBN	62.95	278	96	1	100	933	13	283	8e-128	373	XTH2_SOYBN	P35694			Glycine max (Soybean) (Glycine hispida)	283	Apoplast;Cell wall;Disulfide bond;Glycoprotein;Glycosidase;Hydrolase;Reference proteome;Secreted;Signal;Transferase	cell wall biogenesis [GO:0042546]; xyloglucan metabolic process [GO:0010411]	apoplast [GO:0048046]; cell wall [GO:0005618]	hydrolase activity, hydrolyzing O-glycosyl compounds [GO:0004553]; xyloglucan:xyloglucosyl transferase activity [GO:0016762]
CRO_108756	MLea_ARoo	0.25431440635675	-3.19235220854939	Ubiquitin-conjugating enzyme E2 20 (EC 2.3.2.23) (E2 ubiquitin-conjugating enzyme 20) (Ubiquitin carrier protein 20)	UBC20_ARATH	86.9	168	22	0	74	577	10	177	1e-96	287	UBC20_ARATH	Q8L7T3		UBC20 At1g50490 F11F12.16 F17J6.3	Arabidopsis thaliana (Mouse-ear cress)	180	ATP-binding;Cyclin;Nucleotide-binding;Reference proteome;Transferase;Ubl conjugation pathway	anaphase-promoting complex-dependent catabolic process [GO:0031145]	nucleus [GO:0005634]	ATP binding [GO:0005524]; ubiquitin conjugating enzyme activity [GO:0061631]; ubiquitin-protein transferase activity [GO:0004842]
CRO_109939	MLea_ARoo	0.254821953087561	-11.4785075832686	Protein NRT1/ PTR FAMILY 5.5 (AtNPF5.5)	PTR29_ARATH	34.38	573	293	15	178	1824	3	516	2e-83	279	PTR29_ARATH	O80436		NPF5.5 At2g38100 F16M14.3	Arabidopsis thaliana (Mouse-ear cress)	521	Membrane;Reference proteome;Transmembrane;Transmembrane helix;Transport		integral component of membrane [GO:0016021]	oligopeptide transmembrane transporter activity [GO:0035673]; peptide:proton symporter activity [GO:0015333]; peptide transmembrane transporter activity [GO:1904680]
CRO_110336	MLea_ARoo	0.255376685866659	2.21446562676174	Cinnamoyl-CoA reductase 1 (AtCCR1) (EC 1.2.1.44) (Protein IRREGULAR XYLEM 4)	CCR1_ARATH	81.11	217	41	0	262	912	4	220	8e-119	352	CCR1_ARATH	Q9S9N9		CCR1 IRX4 At1g15950 T24D18.5	Arabidopsis thaliana (Mouse-ear cress)	344	Alternative splicing;Lignin biosynthesis;NADP;Oxidoreductase;Phosphoprotein;Reference proteome	circadian rhythm [GO:0007623]; lignin biosynthetic process [GO:0009809]; response to cold [GO:0009409]	cytosol [GO:0005829]	cinnamoyl-CoA reductase activity [GO:0016621]; coenzyme binding [GO:0050662]; oxidoreductase activity [GO:0016491]; oxidoreductase activity, acting on the CH-OH group of donors, NAD or NADP as acceptor [GO:0016616]
CRO_110592	MLea_ARoo	0.261000953348369	2.32689501341018	Probable protein phosphatase 2C 52 (AtPP2C52) (EC 3.1.3.16)	P2C52_ARATH	77.03	418	86	4	275	1519	1	411	0	597	P2C52_ARATH	Q8GY60		At4g03415 F9H3	Arabidopsis thaliana (Mouse-ear cress)	468	Hydrolase;Magnesium;Manganese;Metal-binding;Protein phosphatase;Reference proteome	protein dephosphorylation [GO:0006470]	plasma membrane [GO:0005886]	magnesium-dependent protein serine/threonine phosphatase activity [GO:0004724]; metal ion binding [GO:0046872]; phosphoprotein phosphatase activity [GO:0004721]; protein serine/threonine phosphatase activity [GO:0004722]
CRO_100483	MLea_ARoo	0.261734364793702	-1.66510987172411	Mitochondrial outer membrane import complex protein METAXIN	MTX_ARATH	59.41	239	97	0	177	893	1	239	2e-98	308	MTX_ARATH	O64471		MTX1 At2g19080 T20K24.9	Arabidopsis thaliana (Mouse-ear cress)	315	Acetylation;Coiled coil;Membrane;Mitochondrion;Mitochondrion inner membrane;Mitochondrion outer membrane;Reference proteome;Transmembrane;Transmembrane helix	protein targeting to mitochondrion [GO:0006626]	integral component of membrane [GO:0016021]; mitochondrial inner membrane [GO:0005743]; mitochondrial outer membrane [GO:0005741]; mitochondrion [GO:0005739]; plastid [GO:0009536]; SAM complex [GO:0001401]
CRO_110594	MLea_ARoo	0.263432855481673	9.34787415332895	Photosystem II repair protein PSB27-H1, chloroplastic (Psb27-H1) (Thylakoid lumenal protein PSB27-H1)	PB27A_ARATH	70.37	135	35	2	133	525	41	174	4e-60	191	PB27A_ARATH	Q9LR64		PSB27-1 At1g03600 F21B7.14 F21B7.21 F21B7.22 F21B7_140	Arabidopsis thaliana (Mouse-ear cress)	174	3D-structure;Chloroplast;Direct protein sequencing;Membrane;Phosphoprotein;Plastid;Reference proteome;Thylakoid;Transit peptide	cellular response to light intensity [GO:0071484]; photosystem II assembly [GO:0010207]; photosystem II repair [GO:0010206]	chloroplast [GO:0009507]; chloroplast thylakoid [GO:0009534]; chloroplast thylakoid lumen [GO:0009543]; chloroplast thylakoid membrane [GO:0009535]; extracellular region [GO:0005576]; thylakoid [GO:0009579]
CRO_110548	MLea_ARoo	0.26606722454425	-2.77928887333383	External alternative NAD(P)H-ubiquinone oxidoreductase B1, mitochondrial (EC 1.6.5.9) (External alternative NADH dehydrogenase NDB1) (NADH:ubiquinone reductase (non-electrogenic) NDB1)	ENDB1_SOLTU	71.16	586	121	3	961	2715	11	549	0	844	ENDB1_SOLTU	M1BYJ7		NDB1 PGSC0003DMG400021670	Solanum tuberosum (Potato)	577	Calcium;FAD;Flavoprotein;Membrane;Metal-binding;Mitochondrion;Mitochondrion inner membrane;NAD;NADP;Oxidoreductase;Peroxisome;Reference proteome;Transit peptide	oxidation-reduction process [GO:0055114]	mitochondrial inner membrane [GO:0005743]; mitochondrial intermembrane space [GO:0005758]; peroxisome [GO:0005777]	calcium ion binding [GO:0005509]; oxidoreductase activity [GO:0016491]
CRO_101558	MLea_ARoo	0.274520937476369	-3.63002885510644	Probable WRKY transcription factor 41 (WRKY DNA-binding protein 41)	WRK41_ARATH	45.18	197	99	2	4	567	7	203	4e-43	157	WRK41_ARATH	Q8H0Y8		WRKY41 At4g11070 F2P3.16 T22B4.50	Arabidopsis thaliana (Mouse-ear cress)	313	Alternative splicing;DNA-binding;Nucleus;Reference proteome;Transcription;Transcription regulation		nucleus [GO:0005634]	DNA-binding transcription factor activity [GO:0003700]; sequence-specific DNA binding [GO:0043565]; transcription regulatory region DNA binding [GO:0044212]
CRO_101317	MLea_ARoo	0.276436523255004	-4.26684593845091	Flavone synthase (EC 1.14.20.5) (Flavone synthase I)	FNSI_PETCR	34.82	336	207	6	31	1011	1	333	4e-66	223	FNSI_PETCR	Q7XZQ8		FNSI	Petroselinum crispum (Parsley) (Petroselinum hortense)	365	Cytoplasm;Flavonoid biosynthesis;Iron;Metal-binding;Oxidoreductase;Vitamin C		cytoplasm [GO:0005737]	flavone synthase activity [GO:0033759]; L-ascorbic acid binding [GO:0031418]; metal ion binding [GO:0046872]
CRO_109575	MLea_ARoo	0.278309246002108	-6.60308519274591	Glutathione S-transferase U10 (AtGSTU10) (EC 2.5.1.18) (GST class-tau member 10)	GSTUA_ARATH	40.52	232	134	2	170	862	1	229	2e-47	166	GSTUA_ARATH	Q9CA57		GSTU10 At1g74590 F1M20.27	Arabidopsis thaliana (Mouse-ear cress)	232	Cytoplasm;Detoxification;Reference proteome;Transferase	glutathione metabolic process [GO:0006749]; toxin catabolic process [GO:0009407]	cytoplasm [GO:0005737]; cytosol [GO:0005829]	glutathione transferase activity [GO:0004364]
CRO_110112	MLea_ARoo	0.283126699852831	-9.86236363644736	Pectinesterase 2 (PE 2) (EC 3.1.1.11) (Pectin methylesterase)	PME2_CITSI	73.37	492	123	5	194	1669	27	510	0	729	PME2_CITSI	O04887		PECS-2.1	Citrus sinensis (Sweet orange) (Citrus aurantium var. sinensis)	510	Aspartyl esterase;Cell wall;Cell wall biogenesis/degradation;Disulfide bond;Glycoprotein;Hydrolase;Secreted;Signal	cell wall modification [GO:0042545]; pectin catabolic process [GO:0045490]	cell wall [GO:0005618]; extracellular region [GO:0005576]	aspartyl esterase activity [GO:0045330]; enzyme inhibitor activity [GO:0004857]; pectinesterase activity [GO:0030599]
CRO_105604	MLea_ARoo	0.290510664517514	3.00488346784217	Inner membrane protein PPF-1, chloroplastic (Post-floral-specific protein 1)	PPF1_PEA	73.65	444	100	3	1	1332	1	427	0	599	PPF1_PEA	Q9FY06		PPF-1	Pisum sativum (Garden pea)	442	Chloroplast;Membrane;Plastid;Polymorphism;Thylakoid;Transit peptide;Transmembrane;Transmembrane helix		chloroplast thylakoid membrane [GO:0009535]; integral component of membrane [GO:0016021]	membrane insertase activity [GO:0032977]
CRO_110243	MLea_ARoo	0.296305384408551	-2.85124367350207	Glutamine synthetase nodule isozyme (GS) (EC 6.3.1.2) (Glutamate--ammonia ligase)	GLNA_VIGAC	91.57	356	30	0	201	1268	1	356	0	685	GLNA_VIGAC	P32289			Vigna aconitifolia (Moth bean) (Phaseolus aconitifolius)	356	ATP-binding;Cytoplasm;Ligase;Nitrogen fixation;Nucleotide-binding	glutamine biosynthetic process [GO:0006542]	cytoplasm [GO:0005737]	ATP binding [GO:0005524]; glutamate-ammonia ligase activity [GO:0004356]
CRO_110255	MLea_ARoo	0.297967724038028	-3.09346685492648	Alpha-mannosidase (JBM) (Jbalpha-man) (EC 3.2.1.24) [Cleaved into: Alpha-mannosidase, heavy subunit; Alpha-mannosidase, light subunit]	MANA_CANEN	57.11	998	404	8	332	3304	1	981	0	1140	MANA_CANEN	C0HJB3			Canavalia ensiformis (Jack bean) (Dolichos ensiformis)	981	3D-structure;Direct protein sequencing;Disulfide bond;Glycoprotein;Glycosidase;Hydrolase;Metal-binding;Vacuole;Zinc	mannose metabolic process [GO:0006013]	protein storage vacuole [GO:0000326]	alpha-mannosidase activity [GO:0004559]; carbohydrate binding [GO:0030246]; metal ion binding [GO:0046872]
CRO_103465	MLea_ARoo	0.298107674405577	-1.59093573442836	Probable polygalacturonase (PG) (EC 3.2.1.15) (Pectinase)	PGLR_VITVI	50.5	400	198	0	495	1694	59	458	1e-135	416	PGLR_VITVI	A7PZL3		GSVIVT00026920001 LOC100243180	Vitis vinifera (Grape)	491	Direct protein sequencing;Glycoprotein;Glycosidase;Hydrolase;Membrane;Repeat;Transmembrane;Transmembrane helix	carbohydrate metabolic process [GO:0005975]	integral component of membrane [GO:0016021]	polygalacturonase activity [GO:0004650]
CRO_108503	MLea_ARoo	0.308914946928678	-1.42043053681634	Protein transport protein Sec61 subunit alpha (Secretory 61 complex subunit alpha)	SC61A_DICDI	74.4	461	118	0	1475	2857	4	464	0	730	SC61A_DICDI	Q54XK2		sec61a DDB_G0278885	Dictyostelium discoideum (Slime mold)	475	Endoplasmic reticulum;Membrane;Protein transport;Reference proteome;Translocation;Transmembrane;Transmembrane helix;Transport	posttranslational protein targeting to endoplasmic reticulum membrane [GO:0006620]; posttranslational protein targeting to membrane, translocation [GO:0031204]; SRP-dependent cotranslational protein targeting to membrane, translocation [GO:0006616]	endoplasmic reticulum [GO:0005783]; endoplasmic reticulum membrane [GO:0005789]; integral component of membrane [GO:0016021]; Sec61 translocon complex [GO:0005784]	P-P-bond-hydrolysis-driven protein transmembrane transporter activity [GO:0015450]; protein transmembrane transporter activity [GO:0008320]; signal sequence binding [GO:0005048]
CRO_107305	MLea_ARoo	0.310936871681222	1.69531181074186	Disease resistance protein At4g27190	DRL27_ARATH	27.96	955	596	34	67	2844	27	918	8e-71	261	DRL27_ARATH	Q9T048		At4g27190 T24A18.140	Arabidopsis thaliana (Mouse-ear cress)	985	ATP-binding;Coiled coil;Leucine-rich repeat;Nucleotide-binding;Plant defense;Reference proteome;Repeat	defense response [GO:0006952]		ADP binding [GO:0043531]; ATP binding [GO:0005524]
CRO_102434	MLea_ARoo	0.322993292829456	5.2157286298087	Triose phosphate/phosphate translocator, chloroplastic (cTPT) (E29) (p36)	TPT_SPIOL	78.11	402	85	1	81	1286	1	399	0	597	TPT_SPIOL	P11869			Spinacia oleracea (Spinach)	404	Chloroplast;Direct protein sequencing;Membrane;Plastid;Transit peptide;Transmembrane;Transmembrane helix;Transport		chloroplast membrane [GO:0031969]; integral component of membrane [GO:0016021]	transmembrane transporter activity [GO:0022857]
CRO_108230	MLea_ARoo	0.326769805107292	-1.3535058818934	TATA box-binding protein-associated factor RNA polymerase I subunit B (Central cell guidance protein) (Protein MATERNAL EFFECT EMBRYO ARREST 12) (TATA box-binding protein-associated factor 1B) (TBP-associated factor 1B)	MEE12_ARATH	40.93	689	343	13	253	2253	1	647	2e-141	439	MEE12_ARATH	Q5XVF0		MEE12 CCG At2g02955 T17M13	Arabidopsis thaliana (Mouse-ear cress)	666	Alternative splicing;DNA-binding;Metal-binding;Nucleus;Reference proteome;Transcription;Transcription regulation;Zinc;Zinc-finger	embryo development ending in seed dormancy [GO:0009793]; nucleolar large rRNA transcription by RNA polymerase I [GO:0042790]; RNA polymerase I preinitiation complex assembly [GO:0001188]	RNA polymerase I core factor complex [GO:0070860]; RNA polymerase transcription factor SL1 complex [GO:0005668]	metal ion binding [GO:0046872]; RNA polymerase I core promoter sequence-specific DNA binding [GO:0001164]
CRO_100503	MLea_ARoo	0.32795902508135	-1.73678585226152	WAT1-related protein At2g37460	WTR13_ARATH	62.16	370	132	3	864	1961	7	372	2e-155	479	WTR13_ARATH	Q9ZUS1		At2g37460 F3G5.25	Arabidopsis thaliana (Mouse-ear cress)	380	Membrane;Reference proteome;Repeat;Transmembrane;Transmembrane helix		integral component of membrane [GO:0016021]; plasma membrane [GO:0005886]	transmembrane transporter activity [GO:0022857]
CRO_103884	MLea_ARoo	0.330935127753784	-12.5871414859526	Cytochrome P450 CYP72A219 (EC 1.14.-.-) (Cytochrome P450 CYP72A129)	C7A29_PANGI	58.61	517	214	0	173	1723	1	517	0	600	C7A29_PANGI	H2DH21			Panax ginseng (Korean ginseng)	518	Heme;Iron;Membrane;Metal-binding;Monooxygenase;Oxidoreductase;Transmembrane;Transmembrane helix		integral component of membrane [GO:0016021]	heme binding [GO:0020037]; iron ion binding [GO:0005506]; monooxygenase activity [GO:0004497]; oxidoreductase activity, acting on paired donors, with incorporation or reduction of molecular oxygen [GO:0016705]
CRO_110103	MLea_ARoo	0.345508573127304	-2.94680970036967	Flavin-containing monooxygenase FMO GS-OX-like 3 (EC 1.8.-.-) (Flavin-monooxygenase glucosinolate S-oxygenase-like 3)	GSXL3_ARATH	49.16	419	197	6	2695	3918	1	414	9e-130	414	GSXL3_ARATH	Q9SXD5		At1g62620 T3P18.18	Arabidopsis thaliana (Mouse-ear cress)	450	FAD;Flavoprotein;Monooxygenase;NADP;Oxidoreductase;Reference proteome			flavin adenine dinucleotide binding [GO:0050660]; N,N-dimethylaniline monooxygenase activity [GO:0004499]; NADP binding [GO:0050661]
CRO_102929	MLea_ARoo	0.345533145177201	-3.27140467350309	Transcription factor BEE 3 (Basic helix-loop-helix protein 50) (AtbHLH50) (bHLH 50) (Protein Brassinosteroid enhanced expression 3) (Transcription factor EN 76) (bHLH transcription factor bHLH050)	BEE3_ARATH	54.42	215	82	8	163	780	46	253	2e-56	189	BEE3_ARATH	Q8GWK7		BEE3 BHLH50 EN76 At1g73830 F25P22.25	Arabidopsis thaliana (Mouse-ear cress)	261	Alternative splicing;DNA-binding;Nucleus;Reference proteome;Transcription;Transcription regulation	regulation of transcription, DNA-templated [GO:0006355]; transcription, DNA-templated [GO:0006351]	nucleus [GO:0005634]	DNA-binding transcription factor activity [GO:0003700]; protein dimerization activity [GO:0046983]; sequence-specific DNA binding [GO:0043565]
CRO_102492	MLea_ARoo	0.345945421041404	-6.02202937347652	GDSL esterase/lipase At5g45960 (EC 3.1.1.-) (Extracellular lipase At5g45960)	GDL86_ARATH	54.63	335	145	4	121	1116	42	372	1e-129	385	GDL86_ARATH	Q9FJ40		At5g45960 K15I22.16	Arabidopsis thaliana (Mouse-ear cress)	375	Glycoprotein;Hydrolase;Lipid degradation;Lipid metabolism;Reference proteome;Secreted;Signal	lipid catabolic process [GO:0016042]	extracellular region [GO:0005576]	hydrolase activity, acting on ester bonds [GO:0016788]
CRO_110318	MLea_ARoo	0.352237941861073	-3.53210720444431	Heat shock 70 kDa protein	HSP70_SOYBN	88.94	470	45	1	328	1716	148	617	0	760	HSP70_SOYBN	P26413		HSP70	Glycine max (Soybean) (Glycine hispida)	645	ATP-binding;Nucleotide-binding;Reference proteome;Stress response	cellular response to heat [GO:0034605]; cellular response to unfolded protein [GO:0034620]; chaperone cofactor-dependent protein refolding [GO:0051085]; protein refolding [GO:0042026]; response to unfolded protein [GO:0006986]	cytoplasm [GO:0005737]	ATPase activity [GO:0016887]; ATPase activity, coupled [GO:0042623]; ATP binding [GO:0005524]; heat shock protein binding [GO:0031072]; misfolded protein binding [GO:0051787]; protein folding chaperone [GO:0044183]; unfolded protein binding [GO:0051082]
CRO_106489	MLea_ARoo	0.360805139070461	3.18130895736803	Solanesyl diphosphate synthase 2, chloroplastic (AtSPS2) (EC 2.5.1.85) (All-trans-nonaprenyl-diphosphate synthase 2 (geranylgeranyl-diphosphate specific))	SPS2_ARATH	70.22	413	118	3	343	1578	1	409	0	542	SPS2_ARATH	Q76FS5		SPS2 SPPS At1g17050 F20D23.25	Arabidopsis thaliana (Mouse-ear cress)	417	Chloroplast;Isoprene biosynthesis;Magnesium;Metal-binding;Plastid;Reference proteome;Stress response;Transferase;Transit peptide	isoprenoid biosynthetic process [GO:0008299]; plastoquinone biosynthetic process [GO:0010236]	chloroplast [GO:0009507]; chloroplast stroma [GO:0009570]; plastid [GO:0009536]	all-trans-nonaprenyl-diphosphate synthase (geranylgeranyl-diphosphate specific) activity [GO:0052924]; metal ion binding [GO:0046872]; trans-octaprenyltranstransferase activity [GO:0050347]
CRO_108601	MLea_ARoo	0.363739915719107	-8.25418776242781	Disease resistance protein At4g27190	DRL27_ARATH	29.93	548	344	18	307	1908	123	644	2e-55	214	DRL27_ARATH	Q9T048		At4g27190 T24A18.140	Arabidopsis thaliana (Mouse-ear cress)	985	ATP-binding;Coiled coil;Leucine-rich repeat;Nucleotide-binding;Plant defense;Reference proteome;Repeat	defense response [GO:0006952]		ADP binding [GO:0043531]; ATP binding [GO:0005524]
CRO_102961	MLea_ARoo	0.370509614330176	-1.31608495646063	Protein CASP	CASP_ARATH	67.83	746	128	6	343	2580	36	669	0	837	CASP_ARATH	Q9LS42		CASP At3g18480 MYF24.37	Arabidopsis thaliana (Mouse-ear cress)	689	Acetylation;Coiled coil;Golgi apparatus;Membrane;Reference proteome;Transmembrane;Transmembrane helix;Transport	Golgi vesicle transport [GO:0048193]; intra-Golgi vesicle-mediated transport [GO:0006891]	endosome [GO:0005768]; Golgi apparatus [GO:0005794]; Golgi membrane [GO:0000139]; integral component of Golgi membrane [GO:0030173]; integral component of membrane [GO:0016021]; trans-Golgi network [GO:0005802]
CRO_101331	MLea_ARoo	0.393123579816183	2.45872330825384	Subtilisin-like protease SBT3.3 (EC 3.4.21.-) (Subtilase subfamily 3 member 3) (AtSBT3.3)	SBT33_ARATH	52.06	678	272	9	4	1887	93	767	0	621	SBT33_ARATH	Q9MAP5		SBT3.3 At1g32960 F9L11.13	Arabidopsis thaliana (Mouse-ear cress)	777	Extracellular matrix;Glycoprotein;Hydrolase;Plant defense;Protease;Reference proteome;Secreted;Serine protease;Signal;Zymogen	induced systemic resistance [GO:0009682]	extracellular matrix [GO:0031012]; extracellular space [GO:0005615]; plant-type cell wall [GO:0009505]	serine-type endopeptidase activity [GO:0004252]
CRO_107158	MLea_LBas	-0.393323723232976	1.79155716674318	Pectinesterase 3 (PE 3) (EC 3.1.1.11) (Pectin methylesterase 3)	PME3_CITSI	42.94	524	280	8	148	1689	66	580	2e-144	436	PME3_CITSI	P83948			Citrus sinensis (Sweet orange) (Citrus aurantium var. sinensis)	584	Aspartyl esterase;Cell wall;Cell wall biogenesis/degradation;Direct protein sequencing;Disulfide bond;Glycoprotein;Hydrolase;Secreted;Signal	cell wall modification [GO:0042545]; pectin catabolic process [GO:0045490]	cell wall [GO:0005618]; extracellular region [GO:0005576]	aspartyl esterase activity [GO:0045330]; enzyme inhibitor activity [GO:0004857]; pectinesterase activity [GO:0030599]
CRO_107530	MLea_LBas	-0.350041074992692	-4.40730379417448	Protein TIC 214 (Translocon at the inner envelope membrane of chloroplasts 214) (AtTIC214)	TI214_COFAR	50.89	336	81	7	1	777	401	729	2e-64	228	TI214_COFAR	A0A393		TIC214 ycf1	Coffea arabica (Arabian coffee)	1874	Chloroplast;Membrane;Plastid;Plastid inner membrane;Protein transport;Transmembrane;Transmembrane helix;Transport	protein transport [GO:0015031]	chloroplast inner membrane [GO:0009706]; integral component of membrane [GO:0016021]
CRO_100556	MLea_LBas	-0.328448880565754	2.11502247254591	Short-chain dehydrogenase TIC 32, chloroplastic (EC 1.1.1.-) (Translocon at the inner envelope membrane of chloroplasts 32) (PsTIC32)	TIC32_PEA	54.08	331	126	1	560	1552	9	313	1e-110	341	TIC32_PEA	Q6RVV4		TIC32 HP32 IEP32	Pisum sativum (Garden pea)	316	Calmodulin-binding;Chloroplast;Direct protein sequencing;Membrane;NADP;Oxidoreductase;Plastid;Plastid inner membrane;Protein transport;Transport	protein transport [GO:0015031]	chloroplast inner membrane [GO:0009706]	calmodulin binding [GO:0005516]; oxidoreductase activity [GO:0016491]
CRO_110603	MLea_LBas	-0.305439852119714	4.21824474803606	DNA-directed RNA polymerase subunit beta (EC 2.7.7.6) (PEP) (Plastid-encoded RNA polymerase subunit beta) (RNA polymerase subunit beta)	RPOB_ATRBE	88.69	168	19	0	40	543	288	455	8e-97	308	RPOB_ATRBE	Q8S8X9		rpoB	Atropa belladonna (Belladonna) (Deadly nightshade)	1070	Chloroplast;DNA-directed RNA polymerase;Nucleotidyltransferase;Plastid;Transcription;Transferase	transcription, DNA-templated [GO:0006351]	chloroplast [GO:0009507]	DNA binding [GO:0003677]; DNA-directed 5'-3' RNA polymerase activity [GO:0003899]; ribonucleoside binding [GO:0032549]
CRO_104118	MLea_LBas	-0.256753090368627	-1.88356729694601	Prohibitin-2, mitochondrial (Atphb2)	PHB2_ARATH	74.59	303	58	3	222	1124	1	286	5e-152	440	PHB2_ARATH	Q9ZNT7		PHB2 At1g03860 F21M11.21	Arabidopsis thaliana (Mouse-ear cress)	286	Alternative splicing;Coiled coil;Membrane;Mitochondrion;Mitochondrion inner membrane;Reference proteome;Signal-anchor;Transmembrane;Transmembrane helix		cell wall [GO:0005618]; extracellular region [GO:0005576]; integral component of membrane [GO:0016021]; mitochondrial respiratory chain complex I [GO:0005747]; mitochondrion [GO:0005739]; plastid [GO:0009536]; vacuolar membrane [GO:0005774]; vacuole [GO:0005773]
CRO_102462	MLea_LBas	-0.252807403281441	-2.01592492283372	Glutaredoxin-C9 (AtGrxC9) (Protein ROXY 19)	GRXC9_ARATH	61.9	105	38	1	124	438	35	137	2e-39	135	GRXC9_ARATH	Q9SGP6		GRXC9 GRX480 ROXY19 At1g28480 F3M18.8	Arabidopsis thaliana (Mouse-ear cress)	137	Cytoplasm;Disulfide bond;Electron transport;Nucleus;Redox-active center;Reference proteome;Transport	cell redox homeostasis [GO:0045454]; jasmonic acid mediated signaling pathway [GO:0009867]; negative regulation of transcription by RNA polymerase II [GO:0000122]; response to salicylic acid [GO:0009751]; salicylic acid mediated signaling pathway [GO:0009863]	cell [GO:0005623]; cytoplasm [GO:0005737]; nucleus [GO:0005634]	electron transfer activity [GO:0009055]; protein disulfide oxidoreductase activity [GO:0015035]
CRO_100901	MLea_LBas	-0.248589864952179	-1.33610950383998	BEL1-like homeodomain protein 9 (BEL1-like protein 9) (Protein BELLRINGER) (Protein LARSON) (Protein PENNYWISE) (Protein REPLUMLESS) (Protein VAAMANA)	BLH9_ARATH	58.25	309	108	4	486	1385	123	419	2e-95	316	BLH9_ARATH	Q9LZM8		BLH9 BLR LSN PNY RPL VAN At5g02030 T7H20_80	Arabidopsis thaliana (Mouse-ear cress)	575	DNA-binding;Homeobox;Nucleus;Reference proteome;Transcription;Transcription regulation	floral whorl morphogenesis [GO:0048457]; fruit development [GO:0010154]; internode patterning [GO:0080006]; maintenance of floral meristem identity [GO:0010076]; maintenance of inflorescence meristem identity [GO:0010077]; negative regulation of transcription, DNA-templated [GO:0045892]; pattern specification process [GO:0007389]; plant organ formation [GO:1905393]; secondary shoot formation [GO:…	cytosol [GO:0005829]; nucleus [GO:0005634]	DNA-binding transcription factor activity [GO:0003700]; sequence-specific DNA binding [GO:0043565]
CRO_110531	MLea_LBas	-0.240603048620998	-4.84408827336668	Putative cyclin-D6-1 (G1/S-specific cyclin-D6-1) (CycD6;1)	CCD61_ARATH	45.07	304	125	10	1	810	1	296	4e-59	199	CCD61_ARATH	Q9ZR04		CYCD6-1 At4g03270 F4C21.20	Arabidopsis thaliana (Mouse-ear cress)	302	Cell cycle;Cell division;Cyclin;Reference proteome	cell division [GO:0051301]; mitotic cell cycle phase transition [GO:0044772]; protein phosphorylation [GO:0006468]; regulation of cyclin-dependent protein serine/threonine kinase activity [GO:0000079]	cyclin-dependent protein kinase holoenzyme complex [GO:0000307]; cytoplasm [GO:0005737]; nucleus [GO:0005634]	cyclin-dependent protein serine/threonine kinase regulator activity [GO:0016538]; protein kinase binding [GO:0019901]
CRO_107330	MLea_LBas	-0.16236728369786	-1.68046946057497	Dihydropyrimidinase (DHP) (DHPase) (EC 3.5.2.2) (Dihydropyrimidine amidohydrolase) (Hydantoinase)	DPYS_DICDI	53.4	427	194	4	772	2040	61	486	4e-143	439	DPYS_DICDI	Q55DL0		pyd2 DDB_G0269246	Dictyostelium discoideum (Slime mold)	503	3D-structure;Hydrolase;Metal-binding;Reference proteome;Zinc	pyrimidine nucleobase catabolic process [GO:0006208]	cytosol [GO:0005829]	dihydropyrimidinase activity [GO:0004157]; hydrolase activity, acting on carbon-nitrogen (but not peptide) bonds, in cyclic amides [GO:0016812]; zinc ion binding [GO:0008270]
CRO_101317	MLea_LBas	0.245630957747114	2.02429239480574	Flavone synthase (EC 1.14.20.5) (Flavone synthase I)	FNSI_PETCR	34.82	336	207	6	31	1011	1	333	4e-66	223	FNSI_PETCR	Q7XZQ8		FNSI	Petroselinum crispum (Parsley) (Petroselinum hortense)	365	Cytoplasm;Flavonoid biosynthesis;Iron;Metal-binding;Oxidoreductase;Vitamin C		cytoplasm [GO:0005737]	flavone synthase activity [GO:0033759]; L-ascorbic acid binding [GO:0031418]; metal ion binding [GO:0046872]
CRO_110711	MLea_LBas	0.251147559904401	-1.38962540751837	Probable acyl-activating enzyme 1, peroxisomal (EC 6.2.1.-) (AMP-binding protein 1) (AtAMPBP1)	AAE1_ARATH	72.19	543	143	2	137	1741	3	545	0	844	AAE1_ARATH	F4HUK6		AAE1 AMPBP1 At1g20560 F5M15.12	Arabidopsis thaliana (Mouse-ear cress)	556	Alternative splicing;Fatty acid metabolism;Ligase;Lipid metabolism;Peroxisome;Reference proteome	fatty acid metabolic process [GO:0006631]	peroxisome [GO:0005777]	ligase activity [GO:0016874]
CRO_110042	MLea_LBas	0.25684745911206	-2.70065057151513	Protein NRT1/ PTR FAMILY 7.3 (AtNPF7.3) (Nitrate transporter 1.5)	PTR14_ARATH	49.22	577	258	6	286	1917	21	595	5e-161	483	PTR14_ARATH	Q9LQL2		NPF7.3 NRT1.5 At1g32450 F5D14.23	Arabidopsis thaliana (Mouse-ear cress)	614	Cell membrane;Membrane;Nitrate assimilation;Phosphoprotein;Reference proteome;Symport;Transmembrane;Transmembrane helix;Transport	leaf senescence [GO:0010150]; nitrate transport [GO:0015706]; potassium ion homeostasis [GO:0055075]; proton transmembrane transport [GO:1902600]; response to nitrate [GO:0010167]	integral component of membrane [GO:0016021]; plasma membrane [GO:0005886]	nitrate transmembrane transporter activity [GO:0015112]; potassium:proton antiporter activity [GO:0015386]; symporter activity [GO:0015293]
CRO_101122	MLea_LBas	0.29279874725079	-7.15172727602608	Dof zinc finger protein DOF1.5 (AtDOF1.5)	DOF15_ARATH	57.23	159	55	5	16	459	8	164	5e-48	161	DOF15_ARATH	P68350		DOF1.5 COG1 At1g29160 F28N24.35	Arabidopsis thaliana (Mouse-ear cress)	175	DNA-binding;Metal-binding;Nucleus;Reference proteome;Transcription;Transcription regulation;Zinc;Zinc-finger	regulation of transcription, DNA-templated [GO:0006355]; seed coat development [GO:0010214]	nucleus [GO:0005634]	DNA binding [GO:0003677]; DNA-binding transcription factor activity [GO:0003700]; metal ion binding [GO:0046872]; sequence-specific DNA binding [GO:0043565]; transcription regulatory region DNA binding [GO:0044212]
CRO_100973	MLea_LBas	0.301211892233007	-1.69221077449469	Fructokinase-like 1, chloroplastic (PEP-associated protein 6) (pfkB-type carbohydrate kinase family protein 2)	SCKL1_ARATH	77.08	397	90	1	379	1569	76	471	0	588	SCKL1_ARATH	Q9M394		FLN1 PAP6 PFKB2 At3g54090 F24B22.50	Arabidopsis thaliana (Mouse-ear cress)	471	Chloroplast;Kinase;Plastid;Reference proteome;Transferase;Transit peptide	chloroplast organization [GO:0009658]; plastid transcription [GO:0042793]	chloroplast nucleoid [GO:0042644]; cytoplasm [GO:0005737]; nucleus [GO:0005634]	carbohydrate kinase activity [GO:0019200]; phosphotransferase activity, alcohol group as acceptor [GO:0016773]; protein self-association [GO:0043621]
CRO_104315	MLea_LBas	0.307590717806017	2.92340806730712	Cytochrome b6-f complex subunit 4 (17 kDa polypeptide)	PETD_CITSI	82.5	80	6	2	331	546	52	131	5e-34	126	PETD_CITSI	Q09ME6		petD	Citrus sinensis (Sweet orange) (Citrus aurantium var. sinensis)	160	Chloroplast;Electron transport;Membrane;Photosynthesis;Plastid;Thylakoid;Transmembrane;Transmembrane helix;Transport	photosynthetic electron transport chain [GO:0009767]	chloroplast thylakoid membrane [GO:0009535]; integral component of membrane [GO:0016021]	electron transporter, transferring electrons within cytochrome b6/f complex of photosystem II activity [GO:0045158]; electron transporter, transferring electrons within the cyclic electron transport pathway of photosynthesis activity [GO:0045156]
CRO_102997	MLea_LBas	0.322167611330027	-3.41982572121309	Kinesin-like protein KIF19	KIF19_XENLA	45.74	387	199	7	607	1746	3	385	6e-90	312	KIF19_XENLA	Q7ZXX2		kif19	Xenopus laevis (African clawed frog)	997	ATP-binding;Cell projection;Cilium;Coiled coil;Cytoplasm;Cytoskeleton;Microtubule;Motor protein;Nucleotide-binding	axonemal microtubule depolymerization [GO:0060404]; microtubule-based movement [GO:0007018]; plus-end specific microtubule depolymerization [GO:0070462]	axoneme [GO:0005930]; cilium [GO:0005929]; microtubule [GO:0005874]	ATP binding [GO:0005524]; ATP-dependent microtubule motor activity, plus-end-directed [GO:0008574]; microtubule binding [GO:0008017]
CRO_104064	MLea_LBas	0.328903832459398	-1.6033650632081	Pentatricopeptide repeat-containing protein At1g06270	PPR16_ARATH	57.59	316	134	0	82	1029	28	343	3e-130	383	PPR16_ARATH	Q9LNC0		At1g06270 F9P14.13	Arabidopsis thaliana (Mouse-ear cress)	343	Reference proteome;Repeat		plastid membrane [GO:0042170]
CRO_110309	MLea_LBas	0.36351937601301	-1.61140784571783	Steroid 5-alpha-reductase DET2 (GhDET2) (EC 1.3.1.22)	DET2_GOSHI	62.98	262	91	3	1	780	1	258	1e-99	298	DET2_GOSHI	Q2QDF6		DET2	Gossypium hirsutum (Upland cotton) (Gossypium mexicanum)	258	Membrane;NADP;Oxidoreductase;Reference proteome;Transmembrane;Transmembrane helix	brassinosteroid biosynthetic process [GO:0016132]; oxidation-reduction process [GO:0055114]; seed trichome elongation [GO:0090378]; seed trichome initiation [GO:0090377]	integral component of membrane [GO:0016021]	3-oxo-5-alpha-steroid 4-dehydrogenase activity [GO:0003865]; cholestenone 5-alpha-reductase activity [GO:0047751]; oxidoreductase activity [GO:0016491]; progesterone 5-alpha-reductase activity [GO:0050213]
CRO_107271	MLea_LBas	0.367804175443535	2.67428552567297	Probable LRR receptor-like serine/threonine-protein kinase At1g74360 (EC 2.7.11.1)	Y1743_ARATH	63.32	1066	382	6	22	3204	29	1090	0	1266	Y1743_ARATH	C0LGJ1		At1g74360 F1M20.4	Arabidopsis thaliana (Mouse-ear cress)	1106	ATP-binding;Glycoprotein;Kinase;Leucine-rich repeat;Membrane;Mitochondrion;Nucleotide-binding;Phosphoprotein;Receptor;Reference proteome;Repeat;Serine/threonine-protein kinase;Signal;Transferase;Transmembrane;Transmembrane helix	defense response to nematode [GO:0002215]; multidimensional cell growth [GO:0009825]; seed germination [GO:0009845]	integral component of membrane [GO:0016021]; mitochondrial membrane [GO:0031966]; mitochondrion [GO:0005739]; plasma membrane [GO:0005886]	ATP binding [GO:0005524]; protein serine/threonine kinase activity [GO:0004674]
CRO_109128	MLea_LDis	-0.336483037468742	2.79621020428919	Photosystem II CP43 reaction center protein (PSII 43 kDa protein) (Protein CP-43)	PSBC_LOTJA	90.24	205	20	0	70	684	257	461	1e-111	335	PSBC_LOTJA	Q9BBT1		psbC	Lotus japonicus (Lotus corniculatus var. japonicus)	461	Acetylation;Chlorophyll;Chloroplast;Chromophore;Manganese;Membrane;Metal-binding;Phosphoprotein;Photosynthesis;Photosystem II;Plastid;Thylakoid;Transmembrane;Transmembrane helix	photosynthetic electron transport in photosystem II [GO:0009772]; protein-chromophore linkage [GO:0018298]	chloroplast thylakoid membrane [GO:0009535]; integral component of membrane [GO:0016021]; photosystem II [GO:0009523]	chlorophyll binding [GO:0016168]; electron transporter, transferring electrons within the cyclic electron transport pathway of photosynthesis activity [GO:0045156]; metal ion binding [GO:0046872]
CRO_110486	MLea_LDis	-0.332066678288799	-3.22050508391793	Protein Ycf2	YCF2_NICTO	75.12	635	96	8	1	1728	97	728	0	884	YCF2_NICTO	Q33BV3		ycf2-A; ycf2-B	Nicotiana tomentosiformis (Tobacco)	2280	ATP-binding;Chloroplast;Nucleotide-binding;Plastid		chloroplast stroma [GO:0009570]	ATP binding [GO:0005524]
CRO_101430	MLea_LDis	-0.208163593309922	-8.16184261250676	Pentatricopeptide repeat-containing protein At2g13600	PP151_ARATH	36.14	678	381	8	571	2580	40	673	2e-137	432	PP151_ARATH	Q9SIT7		PCMP-E76 At2g13600 T10F5.14	Arabidopsis thaliana (Mouse-ear cress)	697	Reference proteome;Repeat	mitochondrial mRNA modification [GO:0080156]; RNA modification [GO:0009451]; sugar mediated signaling pathway [GO:0010182]	mitochondrion [GO:0005739]
CRO_110552	MLea_MLeacat	-0.407019599218762	-1.41028631266526	Cannabidiolic acid synthase-like 2	CASL2_CANSA	51.45	517	241	4	1597	3129	28	540	6e-161	493	CASL2_CANSA	A6P6W1		CBDAS3	Cannabis sativa (Hemp) (Marijuana)	545	Disulfide bond;FAD;Flavoprotein;Glycoprotein;Secreted;Signal		extracellular region [GO:0005576]	FAD binding [GO:0071949]; oxidoreductase activity [GO:0016491]
CRO_109152	MLea_MLeacat	-0.350436728942781	1.37795940779095	14 kDa proline-rich protein DC2.15	14KD_DAUCA	59.04	83	33	1	142	387	54	136	2e-21	88.6	14KD_DAUCA	P14009			Daucus carota (Wild carrot)	137	Membrane;Signal;Transmembrane;Transmembrane helix		integral component of membrane [GO:0016021]
CRO_108400	MLea_MLeacat	-0.300925457301938	-3.55719385669638	Putative UDP-rhamnose:rhamnosyltransferase 1 (FaRT1) (EC 2.4.1.-) (Glycosyltransferase 4) (FaGT4)	URT1_FRAAN	55.34	459	197	6	49	1404	10	467	3e-170	495	URT1_FRAAN	Q66PF2		GT4	Fragaria ananassa (Strawberry) (Fragaria chiloensis x Fragaria virginiana)	478	Glycoprotein;Glycosyltransferase;Membrane;Transferase;Transmembrane;Transmembrane helix		integral component of membrane [GO:0016021]	transferase activity, transferring hexosyl groups [GO:0016758]
CRO_108591	MLea_MLeacat	0.236242454947333	-1.35057644993034	Probable xyloglucan endotransglucosylase/hydrolase protein 28 (At-XTH28) (XTH-28) (EC 2.4.1.207)	XTH28_ARATH	69.12	285	88	0	273	1127	24	308	6e-151	442	XTH28_ARATH	Q38909		XTH28 EXGT-A2 XTR2 At1g14720 F10B6.12 F10B6.29	Arabidopsis thaliana (Mouse-ear cress)	332	Apoplast;Cell wall;Cell wall biogenesis/degradation;Disulfide bond;Glycoprotein;Glycosidase;Hydrolase;Reference proteome;Secreted;Signal;Transferase	cell wall biogenesis [GO:0042546]; cell wall organization [GO:0071555]; fruit development [GO:0010154]; stamen filament development [GO:0080086]; xyloglucan metabolic process [GO:0010411]	apoplast [GO:0048046]; cell wall [GO:0005618]	hydrolase activity, hydrolyzing O-glycosyl compounds [GO:0004553]; xyloglucan:xyloglucosyl transferase activity [GO:0016762]
CRO_101070	MLea_YLea	-0.240129950566641	1.84638069078901	GDSL esterase/lipase At1g28610 (EC 3.1.1.-) (Extracellular lipase At1g28610)	GDL10_ARATH	47.2	161	85	0	4	486	204	364	6e-50	173	GDL10_ARATH	Q9SHP6		At1g28610 F1K23.16	Arabidopsis thaliana (Mouse-ear cress)	383	Alternative splicing;Glycoprotein;Hydrolase;Lipid degradation;Lipid metabolism;Reference proteome;Secreted;Signal	lipid catabolic process [GO:0016042]	extracellular region [GO:0005576]	hydrolase activity, acting on ester bonds [GO:0016788]
CRO_103141	MLea_YLea	-0.232033313711608	2.03528093940796	NADPH--cytochrome P450 reductase (CPR) (P450R) (EC 1.6.2.4)	NCPR_CATRO	98.45	709	2	1	96	2195	6	714	0	1335	NCPR_CATRO	Q05001		CPR	Catharanthus roseus (Madagascar periwinkle) (Vinca rosea)	714	Endoplasmic reticulum;FAD;FMN;Flavoprotein;Membrane;NADP;Oxidoreductase;Transmembrane;Transmembrane helix		endoplasmic reticulum membrane [GO:0005789]; integral component of membrane [GO:0016021]	flavin adenine dinucleotide binding [GO:0050660]; FMN binding [GO:0010181]; NADP binding [GO:0050661]; NADPH-hemoprotein reductase activity [GO:0003958]
CRO_101099	MLea_YLea	0.228069064166553	-1.42139923088899	50S ribosomal protein L34, chloroplastic (CL34) (Chloroplastic large ribosomal subunit protein bL34c)	RK34_SPIOL	53.7	162	58	4	81	551	1	150	6e-34	123	RK34_SPIOL	P82244		RPL34 SOVF_073030	Spinacia oleracea (Spinach)	152	3D-structure;Chloroplast;Direct protein sequencing;Plastid;RNA-binding;Reference proteome;Ribonucleoprotein;Ribosomal protein;Transit peptide;rRNA-binding	translation [GO:0006412]	chloroplast [GO:0009507]; ribosome [GO:0005840]	rRNA binding [GO:0019843]; structural constituent of ribosome [GO:0003735]
CRO_106069	MLea_YLeacat	-0.381435941452729	-1.3370410073449	Leucine-rich repeat receptor-like serine/threonine-protein kinase At1g17230 (EC 2.7.11.1)	Y1723_ARATH	66.79	1060	350	1	1101	4280	19	1076	0	1395	Y1723_ARATH	Q9SHI2		At1g17230 F20D23.7	Arabidopsis thaliana (Mouse-ear cress)	1101	ATP-binding;Cell membrane;Glycoprotein;Kinase;Leucine-rich repeat;Membrane;Nucleotide-binding;Phosphoprotein;Receptor;Reference proteome;Repeat;Serine/threonine-protein kinase;Signal;Transferase;Transmembrane;Transmembrane helix		integral component of membrane [GO:0016021]; plasma membrane [GO:0005886]	ATP binding [GO:0005524]; protein serine/threonine kinase activity [GO:0004674]
CRO_103046	MLea_YLeacat	-0.355849105232654	-3.84442373895522	Tropinone reductase homolog At1g07440 (EC 1.1.1.-)	TRNH1_ARATH	60.08	258	102	1	1546	2319	6	262	1e-102	323	TRNH1_ARATH	P0DKI3		At1g07440 F22G5.16 F22G5.20 F22G5.39	Arabidopsis thaliana (Mouse-ear cress)	266	3D-structure;Alternative splicing;NADP;Oxidoreductase;Reference proteome			oxidoreductase activity [GO:0016491]
CRO_105016	MLea_YLeacat	-0.304350226002689	-1.72729668547496	Serine/threonine-protein kinase ATR (AtATR) (EC 2.7.11.1) (Ataxia telangiectasia-mutated and Rad3-related homolog) (DNA repair protein ATR) (Rad3-like protein) (AtRAD3)	ATR_ARATH	61.75	2753	973	23	7	8196	7	2702	0	3223	ATR_ARATH	Q9FKS4		ATR RAD3 At5g40820 MHK7.5	Arabidopsis thaliana (Mouse-ear cress)	2702	ATP-binding;Cell cycle;DNA damage;DNA repair;Kinase;Nucleotide-binding;Nucleus;Plant defense;Reference proteome;Serine/threonine-protein kinase;Transferase	defense response [GO:0006952]; DNA damage checkpoint [GO:0000077]; DNA repair [GO:0006281]; double-strand break repair via nonhomologous end joining [GO:0006303]; meiotic cell cycle [GO:0051321]; multicellular organism reproduction [GO:0032504]; regulation of chromosome organization [GO:0033044]; regulation of defense response [GO:0031347]; regulation of DNA repair [GO:0006282]; regulation of tel…	nucleus [GO:0005634]; plasmodesma [GO:0009506]	ATP binding [GO:0005524]; protein serine/threonine kinase activity [GO:0004674]
CRO_106480	MLea_YLeacat	-0.250582473460454	1.93580282936429	Mitogen-activated protein kinase 19 (AtMPK19) (MAP kinase 19) (EC 2.7.11.24)	MPK19_ARATH	71.34	614	152	7	1773	3611	8	598	0	824	MPK19_ARATH	Q9LUC3		MPK19 At3g14720 MIE1.22	Arabidopsis thaliana (Mouse-ear cress)	598	ATP-binding;Kinase;Nucleotide-binding;Phosphoprotein;Reference proteome;Serine/threonine-protein kinase;Transferase	intracellular signal transduction [GO:0035556]; regulation of gene expression [GO:0010468]	cytoplasm [GO:0005737]; nucleus [GO:0005634]	ATP binding [GO:0005524]; MAP kinase activity [GO:0004707]
CRO_105593	MLea_YLeacat	-0.249712228341874	-2.29520515798682	Putative E3 ubiquitin-protein ligase XBAT31 (EC 2.3.2.27) (Ankyrin repeat domain and RING finger-containing protein XBAT31) (Protein XB3 homolog 1) (RING-type E3 ubiquitin transferase XB31)	XB31_ARATH	70.24	457	123	2	159	1496	1	455	0	672	XB31_ARATH	Q94B55		XBAT31 At2g28840 F8N16.13	Arabidopsis thaliana (Mouse-ear cress)	456	ANK repeat;Alternative splicing;Metal-binding;Reference proteome;Repeat;Transferase;Ubl conjugation pathway;Zinc;Zinc-finger	protein ubiquitination [GO:0016567]		metal ion binding [GO:0046872]; transferase activity [GO:0016740]
CRO_101135	MLea_YLeacat	-0.194740605367037	-2.42505470706774	Serine/threonine-protein kinase CTR1 (EC 2.7.11.1) (Protein CONSTITUTIVE TRIPLE RESPONSE1)	CTR1_ARATH	47.44	234	120	2	1591	2283	529	762	3e-65	238	CTR1_ARATH	Q05609		CTR1 At5g03730 F17C15_150	Arabidopsis thaliana (Mouse-ear cress)	821	3D-structure;ATP-binding;Ethylene signaling pathway;Kinase;Nucleotide-binding;Reference proteome;Serine/threonine-protein kinase;Transferase	ethylene-activated signaling pathway [GO:0009873]; gibberellin biosynthetic process [GO:0009686]; negative regulation of ethylene-activated signaling pathway [GO:0010105]; protein autophosphorylation [GO:0046777]; regulation of post-embryonic root development [GO:2000069]; regulation of stem cell division [GO:2000035]; regulation of timing of transition from vegetative to reproductive phase [GO:0…	endoplasmic reticulum membrane [GO:0005789]	ATP binding [GO:0005524]; protein serine/threonine/tyrosine kinase activity [GO:0004712]; protein serine/threonine kinase activity [GO:0004674]
CRO_108216	MLea_YLeacat	-0.179125420117238	1.79637317598743	Trans-cinnamate 4-monooxygenase (EC 1.14.14.91) (Cinnamic acid 4-hydroxylase) (C4H) (CA4H) (Cytochrome P450 73) (Cytochrome P450C4H)	TCMO_CATRO	98.61	505	7	0	180	1694	1	505	0	937	TCMO_CATRO	P48522		CYP73A4	Catharanthus roseus (Madagascar periwinkle) (Vinca rosea)	505	Heme;Iron;Metal-binding;Monooxygenase;Oxidoreductase			heme binding [GO:0020037]; iron ion binding [GO:0005506]; trans-cinnamate 4-monooxygenase activity [GO:0016710]
CRO_104946	MLea_YLeacat	-0.17542172364252	-2.06323962454779	NPC intracellular cholesterol transporter 1 (Niemann-Pick C1 protein)	NPC1_MOUSE	31.46	1278	686	37	208	3849	25	1176	3e-151	500	NPC1_MOUSE	O35604		Npc1	Mus musculus (Mouse)	1277	Cholesterol metabolism;Disulfide bond;Endosome;Glycoprotein;Lipid metabolism;Lipid transport;Lysosome;Membrane;Reference proteome;Signal;Steroid metabolism;Sterol metabolism;Transmembrane;Transmembrane helix;Transport	adult walking behavior [GO:0007628]; autophagy [GO:0006914]; bile acid metabolic process [GO:0008206]; cellular response to low-density lipoprotein particle stimulus [GO:0071404]; cellular response to steroid hormone stimulus [GO:0071383]; cholesterol efflux [GO:0033344]; cholesterol homeostasis [GO:0042632]; cholesterol metabolic process [GO:0008203]; cholesterol transport [GO:0030301]; endocyto…	endoplasmic reticulum [GO:0005783]; endosome [GO:0005768]; extracellular region [GO:0005576]; Golgi apparatus [GO:0005794]; integral component of lysosomal membrane [GO:1905103]; integral component of plasma membrane [GO:0005887]; late endosome membrane [GO:0031902]; lysosome [GO:0005764]; membrane [GO:0016020]; membrane raft [GO:0045121]; nuclear envelope [GO:0005635]; perinuclear region of cyto…	cholesterol binding [GO:0015485]; lipid transporter activity [GO:0005319]
CRO_103643	MLea_YLeacat	-0.162029060569502	-1.45449322112477	RNA pseudouridine synthase 2, chloroplastic (EC 5.4.99.-) (RNA pseudouridylate synthase 2) (RNA-uridine isomerase 2)	PUS2_ARATH	66	400	122	3	95	1285	41	429	0	532	PUS2_ARATH	Q3ECD0		At1g76050 T4O12.210	Arabidopsis thaliana (Mouse-ear cress)	430	Alternative splicing;Chloroplast;Isomerase;Plastid;RNA-binding;Reference proteome;Transit peptide	enzyme-directed rRNA pseudouridine synthesis [GO:0000455]	chloroplast [GO:0009507]	pseudouridine synthase activity [GO:0009982]; RNA binding [GO:0003723]
CRO_108380	MLea_YLeacat	0.171885612124452	-3.44987163016163	Cannabidiolic acid synthase (EC 1.21.3.8) (CBDA synthase)	CBDAS_CANSA	41.54	532	271	11	177	1730	32	537	8e-128	392	CBDAS_CANSA	A6P6V9		CBDAS	Cannabis sativa (Hemp) (Marijuana)	544	Apoplast;Direct protein sequencing;Disulfide bond;FAD;Flavoprotein;Glycoprotein;Oxidoreductase;Secreted;Signal		apoplast [GO:0048046]	cannabidiolate synthase activity [GO:0102779]; FAD binding [GO:0071949]
CRO_100907	MLea_YLeacat	0.223003478982023	-1.60904378958594	Probable proteasome inhibitor	PSMF1_ARATH	44.94	356	138	8	382	1440	2	302	1e-67	228	PSMF1_ARATH	Q9M330		At3g53970 F5K20_270	Arabidopsis thaliana (Mouse-ear cress)	302	Acetylation;Alternative splicing;Proteasome;Reference proteome	cellular response to auxin stimulus [GO:0071365]; negative regulation of proteasomal protein catabolic process [GO:1901799]; ubiquitin-dependent protein catabolic process [GO:0006511]	cytosol [GO:0005829]; endoplasmic reticulum [GO:0005783]; nucleus [GO:0005634]; plasma membrane [GO:0005886]; proteasome complex [GO:0000502]
CRO_110263	MLea_YLeacat	0.226582454139107	-3.84614459694006	Glycine--tRNA ligase, mitochondrial 1 (EC 6.1.1.14) (Diadenosine tetraphosphate synthetase) (Ap4A synthetase) (EC 2.7.7.-) (Glycyl-tRNA synthetase 1) (GlyRS-1)	SYGM1_ARATH	78.01	614	108	2	313	2073	111	724	0	1005	SYGM1_ARATH	O23627		At1g29880 F1N18.8	Arabidopsis thaliana (Mouse-ear cress)	729	ATP-binding;Acetylation;Alternative initiation;Aminoacyl-tRNA synthetase;Cytoplasm;Ligase;Mitochondrion;Nucleotide-binding;Protein biosynthesis;Reference proteome;Transferase;Transit peptide	diadenosine tetraphosphate biosynthetic process [GO:0015966]; glycyl-tRNA aminoacylation [GO:0006426]; mitochondrial glycyl-tRNA aminoacylation [GO:0070150]; response to cadmium ion [GO:0046686]	chloroplast [GO:0009507]; cytoplasm [GO:0005737]; cytosol [GO:0005829]; endosome [GO:0005768]; Golgi apparatus [GO:0005794]; mitochondrion [GO:0005739]; nucleus [GO:0005634]; trans-Golgi network [GO:0005802]	ATP binding [GO:0005524]; glycine-tRNA ligase activity [GO:0004820]; protein dimerization activity [GO:0046983]; transferase activity [GO:0016740]
CRO_101317	MLea_YLeacat	0.232620776260815	2.18279553583985	Flavone synthase (EC 1.14.20.5) (Flavone synthase I)	FNSI_PETCR	34.82	336	207	6	31	1011	1	333	4e-66	223	FNSI_PETCR	Q7XZQ8		FNSI	Petroselinum crispum (Parsley) (Petroselinum hortense)	365	Cytoplasm;Flavonoid biosynthesis;Iron;Metal-binding;Oxidoreductase;Vitamin C		cytoplasm [GO:0005737]	flavone synthase activity [GO:0033759]; L-ascorbic acid binding [GO:0031418]; metal ion binding [GO:0046872]
CRO_108386	MLea_YLeacat	0.244028512722076	-4.35748359746815	Uncharacterized protein At4g38062	Y4862_ARATH	40.7	543	321	1	7	1635	4	545	6e-99	342	Y4862_ARATH	P0CB23		At4g38062 F20D10.190	Arabidopsis thaliana (Mouse-ear cress)	1050	Coiled coil;Reference proteome
CRO_103379	MLea_YLeacat	0.250970302104666	-2.22714213842037	CBS domain-containing protein CBSX5	CBSX5_ARATH	45.59	408	192	10	200	1390	1	389	2e-90	290	CBSX5_ARATH	Q84WQ5		CBSX5 At4g27460 F27G19.60	Arabidopsis thaliana (Mouse-ear cress)	391	CBS domain;Reference proteome;Repeat	cellular response to hypoxia [GO:0071456]
CRO_106735	MLea_YLeacat	0.251034944162224	1.37474447793336	Low affinity sulfate transporter 3	SUT3_STYHA	65.5	655	192	8	43	1977	10	640	0	777	SUT3_STYHA	P53393		ST3	Stylosanthes hamata (Caribbean stylo)	644	Membrane;Transmembrane;Transmembrane helix;Transport		integral component of membrane [GO:0016021]	secondary active sulfate transmembrane transporter activity [GO:0008271]
CRO_110805	MLea_YLeacat	0.251584870018077	1.72784279448008	RING-H2 finger protein ATL65 (EC 2.3.2.27) (RING-type E3 ubiquitin transferase ATL65)	ATL65_ARATH	45.29	329	129	12	565	1485	105	404	1e-56	200	ATL65_ARATH	Q67YI6		ATL65 At3g18930 K13E13.2	Arabidopsis thaliana (Mouse-ear cress)	411	Membrane;Metal-binding;Reference proteome;Transferase;Transmembrane;Transmembrane helix;Ubl conjugation pathway;Zinc;Zinc-finger	protein ubiquitination [GO:0016567]	chloroplast [GO:0009507]; integral component of membrane [GO:0016021]; vesicle [GO:0031982]	metal ion binding [GO:0046872]; transferase activity [GO:0016740]; ubiquitin protein ligase binding [GO:0031625]
CRO_107749	MLea_YLeacat	0.253947213209778	-1.80540457149689	COBW domain-containing protein 1 (Cobalamin synthase W domain-containing protein 1) (COBP) (NPC-A-6 COBW domain-containing protein 1) (NPC-A-6)	CBWD1_HUMAN	32.49	394	190	9	226	1353	38	373	6e-54	194	CBWD1_HUMAN	Q9BRT8		CBWD1	Homo sapiens (Human)	395	ATP-binding;Alternative splicing;Nucleotide-binding;Polymorphism;Reference proteome			ATP binding [GO:0005524]
CRO_110071	MLea_YLeacat	0.25650276229416	-1.86109584863928	T-complex protein 1 subunit alpha (TCP-1-alpha) (CCT-alpha) (Chaperonin CCT1)	TCPA_ARATH	81.23	602	56	2	252	2057	1	545	0	923	TCPA_ARATH	P28769		CCT1 At3g20050 MAL21.5	Arabidopsis thaliana (Mouse-ear cress)	545	ATP-binding;Acetylation;Chaperone;Cytoplasm;Nucleotide-binding;Reference proteome	protein folding [GO:0006457]	chaperonin-containing T-complex [GO:0005832]; cytosol [GO:0005829]	ATP binding [GO:0005524]; unfolded protein binding [GO:0051082]
CRO_107249	MLea_YLeacat	0.270058987701548	2.93696728205683	Transcription factor UNE10 (Basic helix-loop-helix protein 16) (AtbHLH16) (bHLH 16) (Protein UNFERTILIZED EMBRYO SAC 10) (Transcription factor EN 108) (bHLH transcription factor bHLH016)	UNE10_ARATH	52.71	129	58	2	459	845	150	275	5e-25	108	UNE10_ARATH	Q8GZ38		UNE10 BHLH16 EN108 At4g00050 F6N15.11	Arabidopsis thaliana (Mouse-ear cress)	399	DNA-binding;Nucleus;Reference proteome;Transcription;Transcription regulation	double fertilization forming a zygote and endosperm [GO:0009567]; regulation of transcription, DNA-templated [GO:0006355]	nucleus [GO:0005634]; plasmodesma [GO:0009506]	DNA binding [GO:0003677]; DNA-binding transcription factor activity [GO:0003700]; protein dimerization activity [GO:0046983]
CRO_109064	MLea_YLeacat	0.286191766746506	-1.94365167060546	Acyl-CoA dehydrogenase family member 10 (ACAD-10) (EC 1.3.99.-)	ACD10_MOUSE	47.97	813	355	14	268	2637	289	1056	0	743	ACD10_MOUSE	Q8K370		Acad10	Mus musculus (Mouse)	1069	Acetylation;FAD;Flavoprotein;Oxidoreductase;Reference proteome		mitochondrion [GO:0005739]	flavin adenine dinucleotide binding [GO:0050660]; hydrolase activity [GO:0016787]; oxidoreductase activity, acting on the CH-CH group of donors [GO:0016627]
CRO_104165	MLea_YLeacat	0.291334896247079	6.87086974660013	DNA-directed RNA polymerase subunit beta'' (EC 2.7.7.6) (PEP) (Plastid-encoded RNA polymerase subunit beta'') (RNA polymerase subunit beta'')	RPOC2_VITVI	89.29	84	9	0	1	252	1	84	4e-37	149	RPOC2_VITVI	Q0ZJ30		rpoC2	Vitis vinifera (Grape)	1394	Chloroplast;DNA-directed RNA polymerase;Metal-binding;Nucleotidyltransferase;Plastid;Reference proteome;Transcription;Transferase;Zinc	transcription, DNA-templated [GO:0006351]	chloroplast [GO:0009507]	DNA binding [GO:0003677]; DNA-directed 5'-3' RNA polymerase activity [GO:0003899]; zinc ion binding [GO:0008270]
CRO_110259	MLea_YLeacat	0.293218496736451	-1.54894979021367	Protein BONZAI 1 (COPINE 1)	BON1_ARATH	59.9	616	154	5	29	1717	1	576	0	706	BON1_ARATH	Q941L3		BON1 CPN1 At5g61900 K22G18.2	Arabidopsis thaliana (Mouse-ear cress)	578	Cell membrane;Lipoprotein;Membrane;Myristate;Plant defense;Reference proteome;Repeat	cellular response to calcium ion [GO:0071277]; defense response [GO:0006952]; negative regulation of cell death [GO:0060548]; positive regulation of cell size [GO:0045793]; response to humidity [GO:0009270]; response to temperature stimulus [GO:0009266]	plasma membrane [GO:0005886]; plasmodesma [GO:0009506]; plastid [GO:0009536]	calcium-dependent phospholipid binding [GO:0005544]
CRO_110321	MLea_YLeacat	0.296458694165585	1.62769891548603	Shikimate O-hydroxycinnamoyltransferase (EC 2.3.1.133) (Hydroxycinnamoyl transferase) (Hydroxycinnamoyl-Coenzyme A shikimate/quinate hydroxycinnamoyltransferase)	HST_TOBAC	86.01	436	58	2	25	1326	1	435	0	792	HST_TOBAC	Q8GSM7		HST HCT	Nicotiana tabacum (Common tobacco)	435	Acyltransferase;Direct protein sequencing;Reference proteome;Transferase			shikimate O-hydroxycinnamoyltransferase activity [GO:0047172]
CRO_106445	MLea_YLeacat	0.300872838520155	-6.66533905340229	Agamous-like MADS-box protein AGL80	AGL80_ARATH	51.85	108	52	0	241	564	3	110	5e-25	106	AGL80_ARATH	Q9FJK3		AGL80 FEM111 At5g48670 K15N18.16	Arabidopsis thaliana (Mouse-ear cress)	321	Coiled coil;DNA-binding;Nucleus;Reference proteome;Transcription;Transcription regulation	multicellular organism development [GO:0007275]; positive regulation of transcription by RNA polymerase II [GO:0045944]	nucleus [GO:0005634]; polar nucleus [GO:0043078]	DNA-binding transcription factor activity [GO:0003700]; DNA-binding transcription factor activity, RNA polymerase II-specific [GO:0000981]; protein dimerization activity [GO:0046983]; proximal promoter sequence-specific DNA binding [GO:0000987]; RNA polymerase II regulatory region sequence-specific DNA binding [GO:0000977]; sequence-specific DNA binding [GO:0043565]; transcription factor binding …
CRO_103007	MLea_YLeacat	0.305214618594491	-1.40223416278773	Probable acyl-activating enzyme 17, peroxisomal (EC 6.2.1.-)	AAE17_ARATH	70.51	719	209	2	198	2348	4	721	0	999	AAE17_ARATH	F4KBF3		AAE17 At5g23050 MYJ24.4	Arabidopsis thaliana (Mouse-ear cress)	721	Fatty acid metabolism;Ligase;Lipid metabolism;Peroxisome;Reference proteome	fatty acid metabolic process [GO:0006631]	peroxisome [GO:0005777]	ligase activity [GO:0016874]
CRO_103162	MLea_YLeacat	0.312396717749399	-2.75764183387874	Probable 3-hydroxyisobutyryl-CoA hydrolase 2 (EC 3.1.2.4)	HIBC2_ARATH	54.35	230	102	1	2	691	105	331	3e-82	257	HIBC2_ARATH	Q1PEY5		At2g30650 T11J7.4	Arabidopsis thaliana (Mouse-ear cress)	378	Branched-chain amino acid catabolism;Hydrolase;Peroxisome;Reference proteome	valine catabolic process [GO:0006574]	peroxisome [GO:0005777]	3-hydroxyisobutyryl-CoA hydrolase activity [GO:0003860]
CRO_110081	MLea_YLeacat	0.314338876135274	-8.93085419948837	7-deoxyloganetic acid glucosyltransferase (EC 2.4.1.323) (UDP-glucose glucosyltransferase 8) (CrUGT8) (UDP-glycosyltransferase 709C2)	UGT8_CATRO	60.44	498	173	4	4	1488	5	481	0	557	UGT8_CATRO	U3U992		UGT709C2 UGT8	Catharanthus roseus (Madagascar periwinkle) (Vinca rosea)	482	Glycosyltransferase;Transferase	(-)-secologanin biosynthetic process [GO:1900994]		7-deoxyloganetic acid glucosyltransferase activity [GO:0102970]; UDP-glucosyltransferase activity [GO:0035251]
CRO_105104	MLea_YLeacat	0.321863826639474	-3.54606651098798	Pentatricopeptide repeat-containing protein At4g02750	PP301_ARATH	41.57	635	332	4	415	2205	52	685	3e-163	498	PP301_ARATH	Q9SY02		PCMP-H24 At4g02750 T5J8.5	Arabidopsis thaliana (Mouse-ear cress)	781	Reference proteome;Repeat	RNA modification [GO:0009451]		zinc ion binding [GO:0008270]
CRO_106886	MLea_YLeacat	0.333359082737652	-1.82615062106853	Probable mitochondrial adenine nucleotide transporter BTL3 (Adenine nucleotide transporter BT1-like protein 3)	BRTL3_ARATH	80.2	298	59	0	556	1449	128	425	3e-170	497	BRTL3_ARATH	Q9LV81		At5g64970 MXK3.20	Arabidopsis thaliana (Mouse-ear cress)	428	Membrane;Mitochondrion;Mitochondrion inner membrane;Reference proteome;Repeat;Transmembrane;Transmembrane helix;Transport		integral component of membrane [GO:0016021]; mitochondrial inner membrane [GO:0005743]; mitochondrion [GO:0005739]; plastid [GO:0009536]	transmembrane transporter activity [GO:0022857]
CRO_100025	MLea_YLeacat	0.3351600647721	-1.74759335762492	Tryptophan synthase beta chain 2 (EC 4.2.1.20)	TRPB2_AQUAE	61.88	425	159	1	408	1673	10	434	0	538	TRPB2_AQUAE	O67409		trpB2 aq_1410	Aquifex aeolicus (strain VF5)	434	Amino-acid biosynthesis;Aromatic amino acid biosynthesis;Lyase;Pyridoxal phosphate;Reference proteome;Tryptophan biosynthesis	tryptophan biosynthetic process [GO:0000162]		L-serine hydro-lyase (adding indole, L-tryptophan-forming) activity [GO:0052684]; pyridoxal phosphate binding [GO:0030170]; tryptophan synthase activity [GO:0004834]
CRO_105946	MLea_YLeacat	0.337240133892692	2.11892122111544	Sugar transport protein 10 (Hexose transporter 10)	STP10_ARATH	69.65	458	139	0	3	1376	47	504	0	578	STP10_ARATH	Q9LT15		STP10 At3g19940 MPN9.19	Arabidopsis thaliana (Mouse-ear cress)	514	3D-structure;Membrane;Reference proteome;Sugar transport;Symport;Transmembrane;Transmembrane helix;Transport	cellular response to glucose stimulus [GO:0071333]	integral component of plasma membrane [GO:0005887]; plasma membrane [GO:0005886]	carbohydrate:proton symporter activity [GO:0005351]; D-glucose:proton symporter activity [GO:0055055]; galactose transmembrane transporter activity [GO:0005354]; hexose:proton symporter activity [GO:0009679]; mannose transmembrane transporter activity [GO:0015578]
CRO_102424	MLea_YLeacat	0.342031589963683	-1.31376267399851	Glycogen phosphorylase 1 (GP1) (EC 2.4.1.1)	PHS1_DICDI	50.3	837	369	6	700	3111	23	845	0	874	PHS1_DICDI	Q00766		glpV DDB_G0281383	Dictyostelium discoideum (Slime mold)	853	Allosteric enzyme;Carbohydrate metabolism;Direct protein sequencing;Glycogen metabolism;Glycosyltransferase;Nucleotide-binding;Phosphoprotein;Pyridoxal phosphate;Reference proteome;Transferase	glycogen catabolic process [GO:0005980]; response to cAMP [GO:0051591]	cytoplasm [GO:0005737]	glycogen phosphorylase activity [GO:0008184]; linear malto-oligosaccharide phosphorylase activity [GO:0102250]; nucleotide binding [GO:0000166]; pyridoxal phosphate binding [GO:0030170]; SHG alpha-glucan phosphorylase activity [GO:0102499]
CRO_107746	MLea_YLeacat	0.345695894063109	2.25424135479505	Organic cation/carnitine transporter 2 (AtOCT2)	OCT2_ARATH	57.2	521	208	6	94	1620	2	519	9e-172	526	OCT2_ARATH	O64515		OCT2 2-Oct At1g79360 YUP8H12R.2	Arabidopsis thaliana (Mouse-ear cress)	527	ATP-binding;Ion transport;Membrane;Nucleotide-binding;Reference proteome;Transmembrane;Transmembrane helix;Transport;Vacuole	ion transport [GO:0006811]	integral component of membrane [GO:0016021]; plant-type vacuole membrane [GO:0009705]	ATP binding [GO:0005524]; transmembrane transporter activity [GO:0022857]
CRO_106927	MLea_YLeacat	0.347870766842015	-7.48226814208698	UDP-glycosyltransferase 85A1 (EC 2.4.1.-) (Cytokinin-O-glucosyltransferase 2) (Zeatin O-glucosyltransferase 2) (AtZOG2)	U85A1_ARATH	46.79	483	231	10	19	1422	6	477	2e-138	421	U85A1_ARATH	Q9SK82		UGT85A1 ZOG2 At1g22400 F12K8.26	Arabidopsis thaliana (Mouse-ear cress)	489	Glycosyltransferase;Reference proteome;Transferase		intracellular membrane-bounded organelle [GO:0043231]	cis-zeatin O-beta-D-glucosyltransferase activity [GO:0050502]; glucuronosyltransferase activity [GO:0015020]; quercetin 3-O-glucosyltransferase activity [GO:0080043]; quercetin 7-O-glucosyltransferase activity [GO:0080044]; trans-zeatin O-beta-D-glucosyltransferase activity [GO:0050403]; UDP-glycosyltransferase activity [GO:0008194]
CRO_110304	MLea_YLeacat	0.348177840513643	-1.47842952144243	2-hydroxyisoflavanone dehydratase (EC 3.1.1.1) (EC 4.2.1.105) (Carboxylesterase HIDM)	HIDM_GLYEC	45.51	323	160	8	16	957	12	327	2e-91	282	HIDM_GLYEC	Q5NUF4		HIDM	Glycyrrhiza echinata (Licorice)	328	Flavonoid biosynthesis;Hydrolase;Lyase	flavonoid biosynthetic process [GO:0009813]; isoflavonoid biosynthetic process [GO:0009717]; isoflavonoid metabolic process [GO:0046287]		2-hydroxyisoflavanone dehydratase activity [GO:0033987]; carboxylic ester hydrolase activity [GO:0052689]; methyl indole-3-acetate esterase activity [GO:0080030]
CRO_105025	MLea_YLeacat	0.355113225790733	-3.49590443112069	Pentatricopeptide repeat-containing protein At4g35130, chloroplastic	PP350_ARATH	51.49	736	351	3	184	2385	73	804	0	809	PP350_ARATH	O49619		PCMP-H27 At4g35130 M4E13.180	Arabidopsis thaliana (Mouse-ear cress)	804	Chloroplast;Plastid;Reference proteome;Repeat;Transit peptide	RNA modification [GO:0009451]	chloroplast [GO:0009507]	zinc ion binding [GO:0008270]
CRO_102038	MLea_YLeacat	0.358393121471032	-7.20833131071313	Pyrophosphate--fructose 6-phosphate 1-phosphotransferase subunit beta (PFP) (EC 2.7.1.90) (6-phosphofructokinase, pyrophosphate dependent) (PPi-PFK) (Pyrophosphate-dependent 6-phosphofructose-1-kinase)	PFPB_RICCO	69.57	598	93	4	1	1665	1	552	0	775	PFPB_RICCO	Q41141		PFP-BETA	Ricinus communis (Castor bean)	552	Allosteric enzyme;Cytoplasm;Glycolysis;Kinase;Magnesium;Metal-binding;Transferase	fructose 6-phosphate metabolic process [GO:0006002]	cytoplasm [GO:0005737]	6-phosphofructokinase activity [GO:0003872]; ATP binding [GO:0005524]; diphosphate-fructose-6-phosphate 1-phosphotransferase activity [GO:0047334]; metal ion binding [GO:0046872]
CRO_106695	MLea_YLeacat	0.364743900336153	-2.40387789612502	Probable beta-D-xylosidase 7 (AtBXL7) (EC 3.2.1.-)	BXL7_ARATH	67.11	754	240	5	179	2431	19	767	0	1026	BXL7_ARATH	Q9SGZ5		BXL7 At1g78060 F28K19.27 F28K19.32	Arabidopsis thaliana (Mouse-ear cress)	767	Extracellular matrix;Glycoprotein;Glycosidase;Hydrolase;Reference proteome;Secreted;Signal	arabinan catabolic process [GO:0031222]; xylan catabolic process [GO:0045493]	apoplast [GO:0048046]; cell wall [GO:0005618]; chloroplast [GO:0009507]; mitochondrion [GO:0005739]; plant-type cell wall [GO:0009505]; plasmodesma [GO:0009506]	alpha-L-arabinofuranosidase activity [GO:0046556]; xylan 1,4-beta-xylosidase activity [GO:0009044]
CRO_110773	MLea_YLeacat	0.367797494942536	-1.93852339215014	rRNA-processing protein UTP23 homolog	UTP23_HUMAN	31.5	254	139	6	22	774	1	222	1e-31	124	UTP23_HUMAN	Q9BRU9		UTP23 C8orf53	Homo sapiens (Human)	249	Alternative splicing;Isopeptide bond;Nucleus;Phosphoprotein;Polymorphism;Reference proteome;Ribosome biogenesis;Ubl conjugation;rRNA processing	endonucleolytic cleavage in 5'-ETS of tricistronic rRNA transcript (SSU-rRNA, 5.8S rRNA, LSU-rRNA) [GO:0000480]	nucleolus [GO:0005730]; small-subunit processome [GO:0032040]	mRNA 3'-UTR binding [GO:0003730]; mRNA 5'-UTR binding [GO:0048027]; RNA binding [GO:0003723]; small ribosomal subunit rRNA binding [GO:0070181]
CRO_110001	MLea_YLeacat	0.374610036264478	-2.24954364554896	Growth-regulating factor 9 (AtGRF9) (Transcription activator GRF9)	GRF9_ARATH	30.68	339	179	10	391	1296	25	344	6e-32	132	GRF9_ARATH	Q8S9M3		GRF9 At2g45480 F17K2.27 F4L23.1	Arabidopsis thaliana (Mouse-ear cress)	431	Activator;Nucleus;Reference proteome;Repeat;Transcription;Transcription regulation	leaf development [GO:0048366]; regulation of transcription, DNA-templated [GO:0006355]; transcription, DNA-templated [GO:0006351]	nucleus [GO:0005634]	ATP binding [GO:0005524]
CRO_101322	MLea_YLeacat	0.374876744002926	-3.8217659111901	Two-component response regulator-like APRR5 (Pseudo-response regulator 5)	APRR5_ARATH	79.75	163	33	0	385	873	37	199	4e-81	281	APRR5_ARATH	Q6LA42		APRR5 At5g24470 T31K7.5	Arabidopsis thaliana (Mouse-ear cress)	558	Biological rhythms;Coiled coil;Nucleus;Phosphoprotein;Reference proteome;Transcription;Transcription regulation;Two-component regulatory system	phosphorelay signal transduction system [GO:0000160]; rhythmic process [GO:0048511]	nucleus [GO:0005634]
CRO_110042	MLea_YLeacat	0.37582799441937	-2.43420588394566	Protein NRT1/ PTR FAMILY 7.3 (AtNPF7.3) (Nitrate transporter 1.5)	PTR14_ARATH	49.22	577	258	6	286	1917	21	595	5e-161	483	PTR14_ARATH	Q9LQL2		NPF7.3 NRT1.5 At1g32450 F5D14.23	Arabidopsis thaliana (Mouse-ear cress)	614	Cell membrane;Membrane;Nitrate assimilation;Phosphoprotein;Reference proteome;Symport;Transmembrane;Transmembrane helix;Transport	leaf senescence [GO:0010150]; nitrate transport [GO:0015706]; potassium ion homeostasis [GO:0055075]; proton transmembrane transport [GO:1902600]; response to nitrate [GO:0010167]	integral component of membrane [GO:0016021]; plasma membrane [GO:0005886]	nitrate transmembrane transporter activity [GO:0015112]; potassium:proton antiporter activity [GO:0015386]; symporter activity [GO:0015293]
CRO_104150	MLea_YLeacat	0.38061153334662	-1.88889260874815	Putative UDP-glucuronate:xylan alpha-glucuronosyltransferase 3 (UDP-GlcA:xylan glucuronyltransferase 3) (EC 2.4.1.-) (Glycogenin-like protein 3) (Plant glycogenin-like starch initiation protein 2) (Protein GLUCURONIC ACID SUBSTITUTION OF XYLAN 3) (AtGUX3)	GUX3_ARATH	69.92	595	165	5	227	2002	11	594	0	838	GUX3_ARATH	Q8W4A7		GUX3 PGSIP2 At1g77130 T14N5.1	Arabidopsis thaliana (Mouse-ear cress)	618	Cell wall biogenesis/degradation;Glycosyltransferase;Golgi apparatus;Manganese;Membrane;Metal-binding;Reference proteome;Signal-anchor;Transferase;Transmembrane;Transmembrane helix	cell wall organization [GO:0071555]; plant-type secondary cell wall biogenesis [GO:0009834]; xylan biosynthetic process [GO:0045492]	endosome [GO:0005768]; Golgi apparatus [GO:0005794]; Golgi membrane [GO:0000139]; Golgi trans cisterna [GO:0000138]; integral component of membrane [GO:0016021]; trans-Golgi network [GO:0005802]	glucuronosyltransferase activity [GO:0015020]; metal ion binding [GO:0046872]
CRO_109943	MLea_YLeacat	0.383644001129361	-2.29904200485153	Putative late blight resistance protein homolog R1B-12	R1B12_SOLDE	30.17	895	508	27	13	2451	433	1292	8e-76	273	R1B12_SOLDE	Q6L3Z4		R1B-12 PGEC872C13.3	Solanum demissum (Wild potato)	1348	ATP-binding;Coiled coil;Cytoplasm;Hypersensitive response;Leucine-rich repeat;Membrane;Nucleotide-binding;Plant defense;Repeat	plant-type hypersensitive response [GO:0009626]	cytoplasm [GO:0005737]; membrane [GO:0016020]	ADP binding [GO:0043531]; ATP binding [GO:0005524]
CRO_104380	MLea_YLeacat	0.403394431988835	3.60230191349413	Serine/threonine-protein kinase SAPK7 (EC 2.7.11.1) (Osmotic stress/abscisic acid-activated protein kinase 7) (RK4 kinase) (stress-activated protein kinase 7) (OsSAPK7)	SAPK7_ORYSJ	79.67	359	66	3	66	1124	1	358	0	568	SAPK7_ORYSJ	Q7XQP4		SAPK7 RK4 Os04g0432000 LOC_Os04g35240 OsJ_14855 OSJNBa0084A10.12	Oryza sativa subsp. japonica (Rice)	359	ATP-binding;Abscisic acid signaling pathway;Cytoplasm;Kinase;Nucleotide-binding;Nucleus;Phosphoprotein;Reference proteome;Serine/threonine-protein kinase;Stress response;Transferase	abscisic acid-activated signaling pathway [GO:0009738]; defense response to bacterium [GO:0042742]; intracellular signal transduction [GO:0035556]; protein phosphorylation [GO:0006468]	cytoplasm [GO:0005737]; nucleus [GO:0005634]	ATP binding [GO:0005524]; protein serine/threonine kinase activity [GO:0004674]
CRO_106071	MLea_YLeacat	0.416887728375913	2.89326775033796	Serine/threonine-protein kinase WAG2 (EC 2.7.11.1)	WAG2_ARATH	66.91	414	123	10	211	1422	61	470	2e-171	499	WAG2_ARATH	Q9LUL2		WAG2 At3g14370 MLN21.15	Arabidopsis thaliana (Mouse-ear cress)	480	ATP-binding;Auxin signaling pathway;Cytoplasm;Developmental protein;Growth regulation;Kinase;Nucleotide-binding;Reference proteome;Serine/threonine-protein kinase;Transferase	auxin-activated signaling pathway [GO:0009734]; auxin polar transport [GO:0009926]; cotyledon development [GO:0048825]; protein phosphorylation [GO:0006468]; regulation of growth [GO:0040008]	cytoplasm [GO:0005737]; cytosol [GO:0005829]; nucleus [GO:0005634]; plasma membrane [GO:0005886]	ATP binding [GO:0005524]; kinase activity [GO:0016301]; protein serine/threonine kinase activity [GO:0004674]
CRO_110603	MLeacat_ARoo	-0.36746896354625	2.7268373667711	DNA-directed RNA polymerase subunit beta (EC 2.7.7.6) (PEP) (Plastid-encoded RNA polymerase subunit beta) (RNA polymerase subunit beta)	RPOB_ATRBE	88.69	168	19	0	40	543	288	455	8e-97	308	RPOB_ATRBE	Q8S8X9		rpoB	Atropa belladonna (Belladonna) (Deadly nightshade)	1070	Chloroplast;DNA-directed RNA polymerase;Nucleotidyltransferase;Plastid;Transcription;Transferase	transcription, DNA-templated [GO:0006351]	chloroplast [GO:0009507]	DNA binding [GO:0003677]; DNA-directed 5'-3' RNA polymerase activity [GO:0003899]; ribonucleoside binding [GO:0032549]
CRO_110436	MLeacat_ARoo	-0.358603401037043	-1.80590410315247	Phosphatidylinositol N-acetylglucosaminyltransferase subunit P (EC 2.4.1.198)	PIGP_ARATH	59.68	124	49	1	235	603	9	132	2e-46	161	PIGP_ARATH	O64792		At1g61280 T1F9.23	Arabidopsis thaliana (Mouse-ear cress)	137	GPI-anchor biosynthesis;Glycosyltransferase;Membrane;Reference proteome;Transferase;Transmembrane;Transmembrane helix	GPI anchor biosynthetic process [GO:0006506]	integral component of membrane [GO:0016021]	phosphatidylinositol N-acetylglucosaminyltransferase activity [GO:0017176]
CRO_103049	MLeacat_ARoo	-0.30283584954502	-2.88178072728824	WD repeat and HMG-box DNA-binding protein 1 (Acidic nucleoplasmic DNA-binding protein 1) (And-1)	WDHD1_XENLA	26.6	782	507	25	247	2505	67	810	1e-67	250	WDHD1_XENLA	O13046		wdhd1	Xenopus laevis (African clawed frog)	1127	Cytoplasm;DNA-binding;Nucleus;Repeat;WD repeat		cytoplasm [GO:0005737]; nucleoplasm [GO:0005654]	DNA binding [GO:0003677]
CRO_102256	MLeacat_ARoo	-0.295088564587539	3.42447542173829	RING-H2 finger protein ATL46 (EC 2.3.2.27) (RING-type E3 ubiquitin transferase ATL46)	ATL46_ARATH	45.82	299	130	8	88	915	67	356	2e-66	219	ATL46_ARATH	Q9FL07		ATL46 At5g40250 MSN9.150 MSN9.16	Arabidopsis thaliana (Mouse-ear cress)	376	Membrane;Metal-binding;Reference proteome;Transferase;Transmembrane;Transmembrane helix;Ubl conjugation pathway;Zinc;Zinc-finger	protein ubiquitination [GO:0016567]	integral component of membrane [GO:0016021]	metal ion binding [GO:0046872]; transferase activity [GO:0016740]; ubiquitin protein ligase binding [GO:0031625]
CRO_100584	MLeacat_ARoo	-0.281902690302649	-2.33209349536615	Probable mediator of RNA polymerase II transcription subunit 37e (Heat shock 70 kDa protein 1) (Heat shock cognate 70 kDa protein 1) (Heat shock cognate protein 70-1) (AtHsc70-1) (Heat shock protein 70-1) (AtHsp70-1) (Protein EARLY-RESPONSIVE TO DEHYDRATION 2)	MD37E_ARATH	91.78	365	6	1	1194	172	153	517	0	682	MD37E_ARATH	P22953		MED37E ERD2 HSC70-1 HSP70-1 MED37_4 At5g02500 T22P11.90	Arabidopsis thaliana (Mouse-ear cress)	651	ATP-binding;Acetylation;Alternative splicing;Chaperone;Cytoplasm;Nucleotide-binding;Nucleus;Plant defense;Reference proteome;Stress response;Transcription;Transcription regulation	cellular response to heat [GO:0034605]; cellular response to unfolded protein [GO:0034620]; chaperone cofactor-dependent protein refolding [GO:0051085]; defense response to bacterium [GO:0042742]; defense response to fungus [GO:0050832]; defense response to other organism [GO:0098542]; negative regulation of seed germination [GO:0010187]; protein refolding [GO:0042026]; response to cadmium ion [G…	apoplast [GO:0048046]; cell wall [GO:0005618]; chloroplast [GO:0009507]; cytoplasm [GO:0005737]; cytosol [GO:0005829]; cytosolic ribosome [GO:0022626]; Golgi apparatus [GO:0005794]; nucleolus [GO:0005730]; nucleus [GO:0005634]; plasma membrane [GO:0005886]; plasmodesma [GO:0009506]; vacuolar membrane [GO:0005774]	ATPase activity [GO:0016887]; ATPase activity, coupled [GO:0042623]; ATP binding [GO:0005524]; heat shock protein binding [GO:0031072]; misfolded protein binding [GO:0051787]; protease binding [GO:0002020]; protein folding chaperone [GO:0044183]; unfolded protein binding [GO:0051082]
CRO_110196	MLeacat_ARoo	-0.272173572525513	-1.89854837202307	Exonuclease 1 (EC 3.1.-.-) (OsEXO-1)	EXO1_ORYSJ	37.72	281	124	6	1	723	65	334	1e-52	192	EXO1_ORYSJ	Q60GC1		EXO1 Os01g0777300 LOC_Os01g56940 P0413G02.29	Oryza sativa subsp. japonica (Rice)	836	DNA damage;DNA excision;DNA repair;DNA-binding;Endonuclease;Excision nuclease;Exonuclease;Hydrolase;Magnesium;Metal-binding;Nuclease;Nucleus;Reference proteome	DNA repair [GO:0006281]	nucleus [GO:0005634]	5'-3' exodeoxyribonuclease activity [GO:0035312]; 5'-flap endonuclease activity [GO:0017108]; DNA binding [GO:0003677]; flap endonuclease activity [GO:0048256]; metal ion binding [GO:0046872]
CRO_108081	MLeacat_ARoo	-0.266978229611352	-1.37297162262972	Probable UDP-arabinopyranose mutase 5 (EC 5.4.99.30) (Reversibly glycosylated polypeptide 5) (AtRGP5) (UDP-L-arabinose mutase 5)	RGP5_ARATH	68.22	343	108	1	13	1038	6	348	4e-174	495	RGP5_ARATH	Q9FFD2		RGP5 At5g16510 MQK4.26	Arabidopsis thaliana (Mouse-ear cress)	348	Cell wall biogenesis/degradation;Cytoplasm;Glycoprotein;Golgi apparatus;Isomerase;Reference proteome	cell wall organization [GO:0071555]; plant-type cell wall biogenesis [GO:0009832]; UDP-L-arabinose metabolic process [GO:0033356]	cytosol [GO:0005829]; Golgi apparatus [GO:0005794]; plasmodesma [GO:0009506]; plastid [GO:0009536]	UDP-arabinopyranose mutase activity [GO:0052691]
CRO_104599	MLeacat_ARoo	-0.254020130654487	-5.97229861149363	Protein Ycf2 A	YCF2A_ATRBE	58.53	258	62	4	1	639	1956	2213	1e-82	275	YCF2A_ATRBE	Q8S8V2		ycf2-A	Atropa belladonna (Belladonna) (Deadly nightshade)	2291	ATP-binding;Chloroplast;Nucleotide-binding;Plastid		chloroplast stroma [GO:0009570]	ATP binding [GO:0005524]
CRO_110738	MLeacat_ARoo	-0.237825005302442	-11.3028525057075	Putative pectinesterase 11 (PE 11) (EC 3.1.1.11) (Pectin methylesterase 11) (AtPME11)	PME11_ARATH	52.04	294	88	3	118	843	47	339	2e-104	315	PME11_ARATH	Q9SIJ9		PME11 ARATH11 At2g21610 F2G1.12	Arabidopsis thaliana (Mouse-ear cress)	352	Aspartyl esterase;Glycoprotein;Hydrolase;Membrane;Reference proteome;Transmembrane;Transmembrane helix	cell wall modification [GO:0042545]; pectin catabolic process [GO:0045490]	integral component of membrane [GO:0016021]	aspartyl esterase activity [GO:0045330]; pectinesterase activity [GO:0030599]
CRO_105804	MLeacat_ARoo	-0.229351458557575	-2.47612760346876	Sugar transporter ERD6 (Early-responsive to dehydration protein 6) (Sugar transporter-like protein 1)	ERD6_ARATH	39.29	476	218	6	226	1479	31	493	5e-96	306	ERD6_ARATH	O04036		ERD6 SUGTL1 At1g08930 F7G19.19	Arabidopsis thaliana (Mouse-ear cress)	496	Membrane;Phosphoprotein;Reference proteome;Stress response;Sugar transport;Transmembrane;Transmembrane helix;Transport	response to abscisic acid [GO:0009737]; response to chitin [GO:0010200]; response to cold [GO:0009409]; response to salt stress [GO:0009651]; response to water deprivation [GO:0009414]	endoplasmic reticulum [GO:0005783]; integral component of plasma membrane [GO:0005887]	carbohydrate:proton symporter activity [GO:0005351]; sugar transmembrane transporter activity [GO:0051119]
CRO_100091	MLeacat_ARoo	-0.226534665107211	6.14577148760325	NAD(P)H-quinone oxidoreductase subunit K, chloroplastic (EC 7.1.1.-) (NAD(P)H dehydrogenase subunit K) (NADH-plastoquinone oxidoreductase subunit K)	NDHK_EUCGG	89.19	222	22	1	1	666	1	220	8e-122	356	NDHK_EUCGG	Q49KZ4		ndhK	Eucalyptus globulus subsp. globulus (Tasmanian blue gum)	225	4Fe-4S;Chloroplast;Iron;Iron-sulfur;Membrane;Metal-binding;NAD;NADP;Plastid;Plastoquinone;Quinone;Thylakoid;Translocase;Transport	photosynthesis, light reaction [GO:0019684]	chloroplast thylakoid membrane [GO:0009535]	4 iron, 4 sulfur cluster binding [GO:0051539]; iron ion binding [GO:0005506]; NADH dehydrogenase (ubiquinone) activity [GO:0008137]; quinone binding [GO:0048038]
CRO_101591	MLeacat_ARoo	-0.216217070702786	-1.47965599586503	SUMO-conjugating enzyme UBC9 (EC 2.3.2.-) (RING-type E3 SUMO transferase UBC9) (UBCAT4B) (Ubiquitin carrier protein 9) (Ubiquitin-conjugating enzyme E2 9) (Ubiquitin-conjugating enzyme E2-17 kDa) (Ubiquitin-protein ligase 9)	UBC9_ARATH	95.95	148	6	0	316	759	1	148	3e-100	299	UBC9_ARATH	P35132		UBC9 UBC4B At4g27960 T13J8.70	Arabidopsis thaliana (Mouse-ear cress)	148	ATP-binding;Alternative splicing;Nucleotide-binding;Reference proteome;Transferase;Ubl conjugation pathway	protein sumoylation [GO:0016925]; ubiquitin-dependent protein catabolic process [GO:0006511]		ATP binding [GO:0005524]; ubiquitin conjugating enzyme activity [GO:0061631]
CRO_103406	MLeacat_ARoo	-0.196812006767738	-3.01232006845113	Bifunctional epoxide hydrolase 2 [Includes: Cytosolic epoxide hydrolase 2 (CEH) (EC 3.3.2.10) (Epoxide hydratase) (Soluble epoxide hydrolase) (SEH); Lipid-phosphate phosphatase (EC 3.1.3.76)]	HYES_HUMAN	32.92	322	190	11	129	1052	237	546	8e-41	158	HYES_HUMAN	P34913		EPHX2	Homo sapiens (Human)	555	3D-structure;Acetylation;Alternative splicing;Aromatic hydrocarbons catabolism;Cytoplasm;Detoxification;Direct protein sequencing;Hydrolase;Lipid metabolism;Lipoprotein;Magnesium;Metal-binding;Multifunctional enzyme;Peroxisome;Phosphoprotein;Polymorphism;Reference proteome	cellular calcium ion homeostasis [GO:0006874]; cholesterol homeostasis [GO:0042632]; dephosphorylation [GO:0016311]; drug metabolic process [GO:0017144]; epoxide metabolic process [GO:0097176]; epoxygenase P450 pathway [GO:0019373]; inflammatory response [GO:0006954]; long-chain fatty acid biosynthetic process [GO:0042759]; phospholipid dephosphorylation [GO:0046839]; positive regulation of blood…	cell [GO:0005623]; cytosol [GO:0005829]; extracellular exosome [GO:0070062]; peroxisomal matrix [GO:0005782]; peroxisome [GO:0005777]	10-hydroxy-9-(phosphonooxy)octadecanoate phosphatase activity [GO:0033885]; epoxide hydrolase activity [GO:0004301]; lipid phosphatase activity [GO:0042577]; magnesium ion binding [GO:0000287]; phosphatase activity [GO:0016791]; protein homodimerization activity [GO:0042803]; toxic substance binding [GO:0015643]
CRO_101948	MLeacat_ARoo	-0.16805896527894	-2.09113781044706	Thymidine kinase (EC 2.7.1.21)	KITH_ORYSJ	73.54	189	49	1	135	698	67	255	4e-100	302	KITH_ORYSJ	O81263		TK Os03g0113100 LOC_Os03g02200 OSJNBa0090O10.3	Oryza sativa subsp. japonica (Rice)	271	ATP-binding;Alternative splicing;DNA synthesis;Kinase;Metal-binding;Nucleotide-binding;Reference proteome;Transferase;Zinc	DNA biosynthetic process [GO:0071897]; DNA metabolic process [GO:0006259]; thymidine metabolic process [GO:0046104]		ATP binding [GO:0005524]; metal ion binding [GO:0046872]; thymidine kinase activity [GO:0004797]
CRO_110246	MLeacat_ARoo	0.210309747416504	-1.59968559373675	Coiled-coil domain-containing protein SCD2 (Protein STOMATAL CYTOKINESIS DEFECTIVE 2)	SCD2_ARATH	63.12	480	135	6	100	1518	124	568	1e-165	492	SCD2_ARATH	Q8RWD5		SCD2 At3g48860 T21J18.130	Arabidopsis thaliana (Mouse-ear cress)	577	Alternative splicing;Cell cycle;Cell division;Cell membrane;Coiled coil;Cytoplasmic vesicle;Growth regulation;Membrane;Phosphoprotein;Reference proteome	cytokinesis by cell plate formation [GO:0000911]; multidimensional cell growth [GO:0009825]; regulation of growth [GO:0040008]	clathrin-coated vesicle [GO:0030136]; plasma membrane [GO:0005886]
CRO_109994	MLeacat_ARoo	0.211752120117263	8.5553394298369	Geraniol 8-hydroxylase (EC 1.14.14.83) (Cytochrome P450 76B10) (Geraniol 10-hydroxylase) (SmG10H)	C76BA_SWEMU	52.22	450	211	2	1531	2868	45	494	3e-166	503	C76BA_SWEMU	D1MI46		CYP76B10 G10H	Swertia mussotii (Felwort)	495	Endoplasmic reticulum;Heme;Iron;Membrane;Metal-binding;Monooxygenase;NADP;Oxidoreductase;Transmembrane;Transmembrane helix	monoterpenoid biosynthetic process [GO:0016099]	endoplasmic reticulum membrane [GO:0005789]; integral component of membrane [GO:0016021]	geraniol 10-hydroxylase activity [GO:0102811]; heme binding [GO:0020037]; iron ion binding [GO:0005506]; oxidoreductase activity, acting on paired donors, with incorporation or reduction of molecular oxygen, NAD(P)H as one donor, and incorporation of one atom of oxygen [GO:0016709]
CRO_104555	MLeacat_ARoo	0.217163903435335	7.38360666618546	Photosystem II CP43 reaction center protein (PSII 43 kDa protein) (Protein CP-43)	PSBC_GUIAB	76.92	78	11	1	223	456	10	80	2e-29	115	PSBC_GUIAB	B2LMI9		psbC GuabCp017	Guizotia abyssinica (Niger) (Ramtilla)	473	Acetylation;Chlorophyll;Chloroplast;Chromophore;Manganese;Membrane;Metal-binding;Phosphoprotein;Photosynthesis;Photosystem II;Plastid;Thylakoid;Transmembrane;Transmembrane helix	photosynthetic electron transport in photosystem II [GO:0009772]; protein-chromophore linkage [GO:0018298]	chloroplast thylakoid membrane [GO:0009535]; integral component of membrane [GO:0016021]; photosystem II [GO:0009523]	chlorophyll binding [GO:0016168]; electron transporter, transferring electrons within the cyclic electron transport pathway of photosynthesis activity [GO:0045156]; metal ion binding [GO:0046872]
CRO_105655	MLeacat_ARoo	0.223420968477766	-1.79463715112854	UDP-galactose/UDP-glucose transporter 5B (AtUTr5B)	UTR5B_ARATH	78.47	339	67	2	94	1098	1	337	0	546	UTR5B_ARATH	Q6NMB6		UTR5B At5g59740 MTH12.11	Arabidopsis thaliana (Mouse-ear cress)	344	Antiport;Membrane;Reference proteome;Sugar transport;Transmembrane;Transmembrane helix;Transport	carbohydrate transport [GO:0008643]	integral component of endoplasmic reticulum membrane [GO:0030176]; integral component of Golgi membrane [GO:0030173]	3'-phosphoadenosine 5'-phosphosulfate transmembrane transporter activity [GO:0046964]; antiporter activity [GO:0015297]; transmembrane transporter activity [GO:0022857]
CRO_103197	MLeacat_ARoo	0.227066095259254	2.07101172487913	Codeine O-demethylase (EC 1.14.11.32)	DIOX3_PAPSO	34.69	294	180	6	21	884	73	360	6e-51	181	DIOX3_PAPSO	D4N502		CODM DIOX3	Papaver somniferum (Opium poppy)	360	Alkaloid metabolism;Dioxygenase;Iron;Metal-binding;Methyltransferase;Oxidoreductase;Transferase	methylation [GO:0032259]; morphine biosynthetic process [GO:0097295]		codeine O-demethylase activity [GO:0102805]; metal ion binding [GO:0046872]; methyltransferase activity [GO:0008168]; thebane O-demethylase activity [GO:0102803]
CRO_108761	MLeacat_ARoo	0.234302408271144	-1.68101358945384	Dehydrodolichyl diphosphate synthase 6 (Dedol-PP synthase 6) (EC 2.5.1.-)	DDPS6_ARATH	55.05	287	128	1	137	997	9	294	1e-106	321	DDPS6_ARATH	Q8S2T1		At2g17570 MJB20.13	Arabidopsis thaliana (Mouse-ear cress)	295	Reference proteome;Transferase	polyprenol biosynthetic process [GO:0016094]; protein glycosylation [GO:0006486]	endoplasmic reticulum [GO:0005783]	polyprenyltransferase activity [GO:0002094]
CRO_101558	MLeacat_ARoo	0.248105402217202	-3.08184968838456	Probable WRKY transcription factor 41 (WRKY DNA-binding protein 41)	WRK41_ARATH	45.18	197	99	2	4	567	7	203	4e-43	157	WRK41_ARATH	Q8H0Y8		WRKY41 At4g11070 F2P3.16 T22B4.50	Arabidopsis thaliana (Mouse-ear cress)	313	Alternative splicing;DNA-binding;Nucleus;Reference proteome;Transcription;Transcription regulation		nucleus [GO:0005634]	DNA-binding transcription factor activity [GO:0003700]; sequence-specific DNA binding [GO:0043565]; transcription regulatory region DNA binding [GO:0044212]
CRO_110103	MLeacat_ARoo	0.266087944272257	-2.71082658243641	Flavin-containing monooxygenase FMO GS-OX-like 3 (EC 1.8.-.-) (Flavin-monooxygenase glucosinolate S-oxygenase-like 3)	GSXL3_ARATH	49.16	419	197	6	2695	3918	1	414	9e-130	414	GSXL3_ARATH	Q9SXD5		At1g62620 T3P18.18	Arabidopsis thaliana (Mouse-ear cress)	450	FAD;Flavoprotein;Monooxygenase;NADP;Oxidoreductase;Reference proteome			flavin adenine dinucleotide binding [GO:0050660]; N,N-dimethylaniline monooxygenase activity [GO:0004499]; NADP binding [GO:0050661]
CRO_105910	MLeacat_ARoo	0.267616120860037	-2.99167943411359	Serine carboxypeptidase-like 35 (EC 3.4.16.-)	SCP35_ARATH	62.4	484	169	7	37	1476	6	480	0	620	SCP35_ARATH	Q9LEY1		SCPL35 At5g08260 T22D6.200	Arabidopsis thaliana (Mouse-ear cress)	480	Carboxypeptidase;Disulfide bond;Glycoprotein;Hydrolase;Protease;Reference proteome;Secreted;Signal	proteolysis involved in cellular protein catabolic process [GO:0051603]	extracellular region [GO:0005576]; vacuole [GO:0005773]	serine-type carboxypeptidase activity [GO:0004185]
CRO_109575	MLeacat_ARoo	0.268045749695256	-6.28937976191369	Glutathione S-transferase U10 (AtGSTU10) (EC 2.5.1.18) (GST class-tau member 10)	GSTUA_ARATH	40.52	232	134	2	170	862	1	229	2e-47	166	GSTUA_ARATH	Q9CA57		GSTU10 At1g74590 F1M20.27	Arabidopsis thaliana (Mouse-ear cress)	232	Cytoplasm;Detoxification;Reference proteome;Transferase	glutathione metabolic process [GO:0006749]; toxin catabolic process [GO:0009407]	cytoplasm [GO:0005737]; cytosol [GO:0005829]	glutathione transferase activity [GO:0004364]
CRO_102434	MLeacat_ARoo	0.270782732623856	4.44559788826161	Triose phosphate/phosphate translocator, chloroplastic (cTPT) (E29) (p36)	TPT_SPIOL	78.11	402	85	1	81	1286	1	399	0	597	TPT_SPIOL	P11869			Spinacia oleracea (Spinach)	404	Chloroplast;Direct protein sequencing;Membrane;Plastid;Transit peptide;Transmembrane;Transmembrane helix;Transport		chloroplast membrane [GO:0031969]; integral component of membrane [GO:0016021]	transmembrane transporter activity [GO:0022857]
CRO_110112	MLeacat_ARoo	0.285006377352999	-10.2441295327312	Pectinesterase 2 (PE 2) (EC 3.1.1.11) (Pectin methylesterase)	PME2_CITSI	73.37	492	123	5	194	1669	27	510	0	729	PME2_CITSI	O04887		PECS-2.1	Citrus sinensis (Sweet orange) (Citrus aurantium var. sinensis)	510	Aspartyl esterase;Cell wall;Cell wall biogenesis/degradation;Disulfide bond;Glycoprotein;Hydrolase;Secreted;Signal	cell wall modification [GO:0042545]; pectin catabolic process [GO:0045490]	cell wall [GO:0005618]; extracellular region [GO:0005576]	aspartyl esterase activity [GO:0045330]; enzyme inhibitor activity [GO:0004857]; pectinesterase activity [GO:0030599]
CRO_110524	MLeacat_ARoo	0.296619577460045	-1.42697489963701	G-type lectin S-receptor-like serine/threonine-protein kinase At2g19130 (EC 2.7.11.1)	Y2913_ARATH	57.29	789	315	11	61	2391	18	796	0	830	Y2913_ARATH	O64477		At2g19130 T20K24.15	Arabidopsis thaliana (Mouse-ear cress)	828	ATP-binding;Cell membrane;Disulfide bond;EGF-like domain;Glycoprotein;Kinase;Lectin;Membrane;Nucleotide-binding;Phosphoprotein;Receptor;Reference proteome;Serine/threonine-protein kinase;Signal;Transferase;Transmembrane;Transmembrane helix	recognition of pollen [GO:0048544]	integral component of membrane [GO:0016021]; plasma membrane [GO:0005886]	ATP binding [GO:0005524]; calmodulin binding [GO:0005516]; carbohydrate binding [GO:0030246]; protein serine/threonine kinase activity [GO:0004674]
CRO_108230	MLeacat_ARoo	0.297859777241476	-1.40121577945235	TATA box-binding protein-associated factor RNA polymerase I subunit B (Central cell guidance protein) (Protein MATERNAL EFFECT EMBRYO ARREST 12) (TATA box-binding protein-associated factor 1B) (TBP-associated factor 1B)	MEE12_ARATH	40.93	689	343	13	253	2253	1	647	2e-141	439	MEE12_ARATH	Q5XVF0		MEE12 CCG At2g02955 T17M13	Arabidopsis thaliana (Mouse-ear cress)	666	Alternative splicing;DNA-binding;Metal-binding;Nucleus;Reference proteome;Transcription;Transcription regulation;Zinc;Zinc-finger	embryo development ending in seed dormancy [GO:0009793]; nucleolar large rRNA transcription by RNA polymerase I [GO:0042790]; RNA polymerase I preinitiation complex assembly [GO:0001188]	RNA polymerase I core factor complex [GO:0070860]; RNA polymerase transcription factor SL1 complex [GO:0005668]	metal ion binding [GO:0046872]; RNA polymerase I core promoter sequence-specific DNA binding [GO:0001164]
CRO_100072	MLeacat_ARoo	0.307614593734381	-2.50989377339992	Heptahelical transmembrane protein 1 (PAQR family protein HHP1)	HHP1_ARATH	55.9	322	100	4	244	1209	53	332	3e-117	353	HHP1_ARATH	Q93ZH9		HHP1 At5g20270 F5O24.160	Arabidopsis thaliana (Mouse-ear cress)	332	Membrane;Reference proteome;Stress response;Transmembrane;Transmembrane helix	negative regulation of abscisic acid-activated signaling pathway [GO:0009788]; response to hormone [GO:0009725]; response to salt stress [GO:0009651]; response to sucrose [GO:0009744]	integral component of membrane [GO:0016021]	signaling receptor activity [GO:0038023]
CRO_110330	MLeacat_ARoo	0.30926814469071	-1.57546808605045	ABC transporter C family member 13 (ABC transporter ABCC.13) (AtABCC13) (EC 7.6.2.2) (ATP-energized glutathione S-conjugate pump 11) (Glutathione S-conjugate-transporting ATPase 11) (Multidrug resistance-associated protein 11)	AB13C_ARATH	56.23	1492	488	17	365	4660	24	1410	0	1397	AB13C_ARATH	Q9SKX0		ABCC13 MRP11 MRP13 At2g07680 T5E7.1	Arabidopsis thaliana (Mouse-ear cress)	1410	ATP-binding;Membrane;Nucleotide-binding;Reference proteome;Repeat;Translocase;Transmembrane;Transmembrane helix;Transport		integral component of membrane [GO:0016021]	ATPase activity [GO:0016887]; ATPase-coupled xenobiotic transmembrane transporter activity [GO:0008559]; ATP binding [GO:0005524]
CRO_106489	MLeacat_ARoo	0.309796599625052	2.78308555934055	Solanesyl diphosphate synthase 2, chloroplastic (AtSPS2) (EC 2.5.1.85) (All-trans-nonaprenyl-diphosphate synthase 2 (geranylgeranyl-diphosphate specific))	SPS2_ARATH	70.22	413	118	3	343	1578	1	409	0	542	SPS2_ARATH	Q76FS5		SPS2 SPPS At1g17050 F20D23.25	Arabidopsis thaliana (Mouse-ear cress)	417	Chloroplast;Isoprene biosynthesis;Magnesium;Metal-binding;Plastid;Reference proteome;Stress response;Transferase;Transit peptide	isoprenoid biosynthetic process [GO:0008299]; plastoquinone biosynthetic process [GO:0010236]	chloroplast [GO:0009507]; chloroplast stroma [GO:0009570]; plastid [GO:0009536]	all-trans-nonaprenyl-diphosphate synthase (geranylgeranyl-diphosphate specific) activity [GO:0052924]; metal ion binding [GO:0046872]; trans-octaprenyltranstransferase activity [GO:0050347]
CRO_103465	MLeacat_ARoo	0.31101792774159	-1.81315722662019	Probable polygalacturonase (PG) (EC 3.2.1.15) (Pectinase)	PGLR_VITVI	50.5	400	198	0	495	1694	59	458	1e-135	416	PGLR_VITVI	A7PZL3		GSVIVT00026920001 LOC100243180	Vitis vinifera (Grape)	491	Direct protein sequencing;Glycoprotein;Glycosidase;Hydrolase;Membrane;Repeat;Transmembrane;Transmembrane helix	carbohydrate metabolic process [GO:0005975]	integral component of membrane [GO:0016021]	polygalacturonase activity [GO:0004650]
CRO_108601	MLeacat_ARoo	0.313114715644589	-6.5317648890452	Disease resistance protein At4g27190	DRL27_ARATH	29.93	548	344	18	307	1908	123	644	2e-55	214	DRL27_ARATH	Q9T048		At4g27190 T24A18.140	Arabidopsis thaliana (Mouse-ear cress)	985	ATP-binding;Coiled coil;Leucine-rich repeat;Nucleotide-binding;Plant defense;Reference proteome;Repeat	defense response [GO:0006952]		ADP binding [GO:0043531]; ATP binding [GO:0005524]
CRO_106941	MLeacat_ARoo	0.322647658337961	-1.80327360055084	Phospho-2-dehydro-3-deoxyheptonate aldolase 1, chloroplastic (EC 2.5.1.54) (3-deoxy-D-arabino-heptulosonate 7-phosphate synthase 1) (DAHP synthase 1) (Phospho-2-keto-3-deoxyheptonate aldolase 1)	AROF_SOLTU	83.83	532	80	4	67	1659	10	536	0	870	AROF_SOLTU	P21357		SHKA ARO1	Solanum tuberosum (Potato)	538	Amino-acid biosynthesis;Aromatic amino acid biosynthesis;Chloroplast;Direct protein sequencing;Plastid;Reference proteome;Transferase;Transit peptide	aromatic amino acid family biosynthetic process [GO:0009073]; chorismate biosynthetic process [GO:0009423]	chloroplast [GO:0009507]	3-deoxy-7-phosphoheptulonate synthase activity [GO:0003849]
CRO_110243	MLeacat_ARoo	0.330719832464182	-3.17882960294626	Glutamine synthetase nodule isozyme (GS) (EC 6.3.1.2) (Glutamate--ammonia ligase)	GLNA_VIGAC	91.57	356	30	0	201	1268	1	356	0	685	GLNA_VIGAC	P32289			Vigna aconitifolia (Moth bean) (Phaseolus aconitifolius)	356	ATP-binding;Cytoplasm;Ligase;Nitrogen fixation;Nucleotide-binding	glutamine biosynthetic process [GO:0006542]	cytoplasm [GO:0005737]	ATP binding [GO:0005524]; glutamate-ammonia ligase activity [GO:0004356]
CRO_100503	MLeacat_ARoo	0.332111653605475	-1.79302729865755	WAT1-related protein At2g37460	WTR13_ARATH	62.16	370	132	3	864	1961	7	372	2e-155	479	WTR13_ARATH	Q9ZUS1		At2g37460 F3G5.25	Arabidopsis thaliana (Mouse-ear cress)	380	Membrane;Reference proteome;Repeat;Transmembrane;Transmembrane helix		integral component of membrane [GO:0016021]; plasma membrane [GO:0005886]	transmembrane transporter activity [GO:0022857]
CRO_103884	MLeacat_ARoo	0.341838980384516	-12.7679235515731	Cytochrome P450 CYP72A219 (EC 1.14.-.-) (Cytochrome P450 CYP72A129)	C7A29_PANGI	58.61	517	214	0	173	1723	1	517	0	600	C7A29_PANGI	H2DH21			Panax ginseng (Korean ginseng)	518	Heme;Iron;Membrane;Metal-binding;Monooxygenase;Oxidoreductase;Transmembrane;Transmembrane helix		integral component of membrane [GO:0016021]	heme binding [GO:0020037]; iron ion binding [GO:0005506]; monooxygenase activity [GO:0004497]; oxidoreductase activity, acting on paired donors, with incorporation or reduction of molecular oxygen [GO:0016705]
CRO_102929	MLeacat_ARoo	0.347051817519295	2.29534109555885	Transcription factor BEE 3 (Basic helix-loop-helix protein 50) (AtbHLH50) (bHLH 50) (Protein Brassinosteroid enhanced expression 3) (Transcription factor EN 76) (bHLH transcription factor bHLH050)	BEE3_ARATH	54.42	215	82	8	163	780	46	253	2e-56	189	BEE3_ARATH	Q8GWK7		BEE3 BHLH50 EN76 At1g73830 F25P22.25	Arabidopsis thaliana (Mouse-ear cress)	261	Alternative splicing;DNA-binding;Nucleus;Reference proteome;Transcription;Transcription regulation	regulation of transcription, DNA-templated [GO:0006355]; transcription, DNA-templated [GO:0006351]	nucleus [GO:0005634]	DNA-binding transcription factor activity [GO:0003700]; protein dimerization activity [GO:0046983]; sequence-specific DNA binding [GO:0043565]
CRO_101331	MLeacat_ARoo	0.366401203405348	1.64519671867372	Subtilisin-like protease SBT3.3 (EC 3.4.21.-) (Subtilase subfamily 3 member 3) (AtSBT3.3)	SBT33_ARATH	52.06	678	272	9	4	1887	93	767	0	621	SBT33_ARATH	Q9MAP5		SBT3.3 At1g32960 F9L11.13	Arabidopsis thaliana (Mouse-ear cress)	777	Extracellular matrix;Glycoprotein;Hydrolase;Plant defense;Protease;Reference proteome;Secreted;Serine protease;Signal;Zymogen	induced systemic resistance [GO:0009682]	extracellular matrix [GO:0031012]; extracellular space [GO:0005615]; plant-type cell wall [GO:0009505]	serine-type endopeptidase activity [GO:0004252]
[truncated: 894 more rows]
