# Supplementary material for: Developmental Methylome of the Medicinal Plant Catharanthus roseus Unravels the Tissue-Specific Control of the Monoterpene Indole Alkaloid Pathway by DNA Methylation
Source: Int J Mol Sci. 2020 Aug 21;21(17):6028. doi: 10.3390/ijms21176028 (PMC7503379; doi:10.3390/ijms21176028)
Supplement: Supplementary file 1 [file ijms-21-06028-s001.zip › supplementary_material/SupplTable1.csv]

rn	Group	Comp2	Comp	logFC	logCPM	PValue	Compval	V2	V3	V4	V5	V6	V7	V8	V9	V10	V11	V12	yourlist:M202002138471C63D39733769F8E060B506551E127B66B15	Entry	Protein names	Gene names	Organism	Length	Keywords	Gene ontology (biological process)	Gene ontology (cellular component)	Gene ontology (molecular function)
CRO_102941	K1	Root_Flow	Root_Flow	-6.92012864072941	-1.86875592436864	0.00199604498825856	0.245065931990943	BGL44_ARATH	71.61	479	134	1	88	1518	32	510	0	717	BGL44_ARATH	Q9LV33	Beta-glucosidase 44 (AtBGLU44) (EC 3.2.1.21)	BGLU44 At3g18080 MRC8.20	Arabidopsis thaliana (Mouse-ear cress)	512	Disulfide bond;Glycoprotein;Glycosidase;Hydrolase;Metal-binding;Reference proteome;Secreted;Signal;Zinc	carbohydrate metabolic process [GO:0005975]	cell wall [GO:0005618]; cytosolic ribosome [GO:0022626]; extracellular region [GO:0005576]; plant-type cell wall [GO:0009505]	4-methylumbelliferyl-beta-D-glucopyranoside beta-glucosidase activity [GO:0080081]; amygdalin beta-glucosidase activity [GO:0047668]; beta-gentiobiose beta-glucosidase activity [GO:0080083]; beta-glucosidase activity [GO:0008422]; beta-mannosidase activity [GO:0004567]; cellobiose glucosidase activity [GO:0080079]; esculin beta-glucosidase activity [GO:0080082]; metal ion binding [GO:0046872]; sc…
CRO_108182	K1	Root_Flow	Root_Flow	-5.65059267165722	4.43440865831817	6.88953866080984e-12	0.239002272259876	SCP20_ARATH	61.18	510	174	8	24	1526	1	495	0	632	SCP20_ARATH	Q8L7B2	Serine carboxypeptidase-like 20 (EC 3.4.16.-)	SCPL20 At4g12910 F25G13.7	Arabidopsis thaliana (Mouse-ear cress)	497	Carboxypeptidase;Disulfide bond;Glycoprotein;Hydrolase;Protease;Reference proteome;Secreted;Signal	secondary metabolic process [GO:0019748]	extracellular region [GO:0005576]; peroxisome [GO:0005777]; vacuole [GO:0005773]	serine-type carboxypeptidase activity [GO:0004185]
CRO_108502	K1	Root_Flow	Root_Flow	-5.28001163370498	5.09109270795114	3.05503644261482e-11	0.338527881528804	SAP4_ARATH	41.97	193	80	4	1	579	1	161	1e-44	151	SAP4_ARATH	Q9SJM6	Zinc finger A20 and AN1 domain-containing stress-associated protein 4 (AtSAP4)	SAP4 At2g36320 F2H17.7	Arabidopsis thaliana (Mouse-ear cress)	161	3D-structure;Metal-binding;Reference proteome;Zinc;Zinc-finger			DNA binding [GO:0003677]; zinc ion binding [GO:0008270]
CRO_108510	K1	Root_Flow	Root_Flow	-4.13792740265259	3.22044851972823	7.0458064835373e-08	0.30699707862544	D6KL2_ARATH	51.85	405	161	8	350	1534	164	544	3e-130	399	D6KL2_ARATH	Q39183	Serine/threonine-protein kinase D6PKL2 (EC 2.7.11.1) (D6 protein kinase-like 2) (Serine/threonine-protein kinase AtPK5)	D6PKL2 PK5 At5g47750 MCA23.7	Arabidopsis thaliana (Mouse-ear cress)	586	ATP-binding;Auxin signaling pathway;Cell membrane;Kinase;Membrane;Nucleotide-binding;Reference proteome;Serine/threonine-protein kinase;Transferase	auxin-activated signaling pathway [GO:0009734]; basipetal auxin transport [GO:0010540]; phototropism [GO:0009638]; protein phosphorylation [GO:0006468]	cytoplasm [GO:0005737]; nucleolus [GO:0005730]; nucleus [GO:0005634]; plasma membrane [GO:0005886]	ATP binding [GO:0005524]; kinase activity [GO:0016301]; protein kinase activity [GO:0004672]; protein serine/threonine kinase activity [GO:0004674]
CRO_108216	K1	Root_Flow	Root_Flow	-3.18910631821465	9.83712386319374	7.07399132403345e-06	0.246317480476926	TCMO_CATRO	98.61	505	7	0	180	1694	1	505	0	937	TCMO_CATRO	P48522	Trans-cinnamate 4-monooxygenase (EC 1.14.14.91) (Cinnamic acid 4-hydroxylase) (C4H) (CA4H) (Cytochrome P450 73) (Cytochrome P450C4H)	CYP73A4	Catharanthus roseus (Madagascar periwinkle) (Vinca rosea)	505	Heme;Iron;Metal-binding;Monooxygenase;Oxidoreductase			heme binding [GO:0020037]; iron ion binding [GO:0005506]; trans-cinnamate 4-monooxygenase activity [GO:0016710]
CRO_106162	K1	Root_Flow	Root_Flow	-2.95280318199027	3.2031080015562	4.521733624808e-05	0.178306037524634	ATL52_ARATH	35.77	137	78	5	70	462	59	191	1e-20	94.4	ATL52_ARATH	Q9LF64	RING-H2 finger protein ATL52 (EC 2.3.2.27) (RING-type E3 ubiquitin transferase ATL52)	ATL52 At5g17600 K10A8_80	Arabidopsis thaliana (Mouse-ear cress)	362	Membrane;Metal-binding;Reference proteome;Transferase;Transmembrane;Transmembrane helix;Ubl conjugation pathway;Zinc;Zinc-finger	protein ubiquitination [GO:0016567]	integral component of membrane [GO:0016021]	metal ion binding [GO:0046872]; transferase activity [GO:0016740]
CRO_108761	K1	Root_Flow	Root_Flow	-2.61916650531213	2.52344993698949	0.000272600242338073	0.291568857443655	DDPS6_ARATH	55.05	287	128	1	137	997	9	294	1e-106	321	DDPS6_ARATH	Q8S2T1	Dehydrodolichyl diphosphate synthase 6 (Dedol-PP synthase 6) (EC 2.5.1.-)	At2g17570 MJB20.13	Arabidopsis thaliana (Mouse-ear cress)	295	Reference proteome;Transferase	polyprenol biosynthetic process [GO:0016094]; protein glycosylation [GO:0006486]	endoplasmic reticulum [GO:0005783]	polyprenyltransferase activity [GO:0002094]
CRO_105498	K1	Root_Flow	Root_Flow	-2.05997219577826	-0.486961243664204	0.0232941789476079	0.416098411054704	CXE18_ARATH	44.21	242	101	4	418	1062	96	330	5e-61	206	CXE18_ARATH	Q9LT10	Probable carboxylesterase 18 (AtCXE18) (EC 3.1.1.1)	CXE18 At5g23530 MQM1.21	Arabidopsis thaliana (Mouse-ear cress)	335	Acetylation;Hydrolase;Reference proteome;Serine esterase	catabolic process [GO:0009056]; pollen tube growth [GO:0009860]		carboxylic ester hydrolase activity [GO:0052689]; hydrolase activity [GO:0016787]; methyl indole-3-acetate esterase activity [GO:0080030]
CRO_110702	K1	Root_Flow	Root_Flow	-1.4513522925919	7.46088560521075	0.0295965925510367	0.264762206284658	NPC1_MOUSE	38.32	942	488	23	1378	4068	335	1228	1e-173	561	NPC1_MOUSE	O35604	NPC intracellular cholesterol transporter 1 (Niemann-Pick C1 protein)	Npc1	Mus musculus (Mouse)	1277	Cholesterol metabolism;Disulfide bond;Endosome;Glycoprotein;Lipid metabolism;Lipid transport;Lysosome;Membrane;Reference proteome;Signal;Steroid metabolism;Sterol metabolism;Transmembrane;Transmembrane helix;Transport	adult walking behavior [GO:0007628]; autophagy [GO:0006914]; bile acid metabolic process [GO:0008206]; cellular response to low-density lipoprotein particle stimulus [GO:0071404]; cellular response to steroid hormone stimulus [GO:0071383]; cholesterol efflux [GO:0033344]; cholesterol homeostasis [GO:0042632]; cholesterol metabolic process [GO:0008203]; cholesterol transport [GO:0030301]; endocyto…	endoplasmic reticulum [GO:0005783]; endosome [GO:0005768]; extracellular region [GO:0005576]; Golgi apparatus [GO:0005794]; integral component of lysosomal membrane [GO:1905103]; integral component of plasma membrane [GO:0005887]; late endosome membrane [GO:0031902]; lysosome [GO:0005764]; membrane [GO:0016020]; membrane raft [GO:0045121]; nuclear envelope [GO:0005635]; perinuclear region of cyto…	cholesterol binding [GO:0015485]; lipid transporter activity [GO:0005319]
CRO_107330	K1	Root_Flow	Root_Flow	-1.31919464422901	4.34812888348258	0.0491098501970371	0.237724872450765	DPYS_DICDI	53.4	427	194	4	772	2040	61	486	4e-143	439	DPYS_DICDI	Q55DL0	Dihydropyrimidinase (DHP) (DHPase) (EC 3.5.2.2) (Dihydropyrimidine amidohydrolase) (Hydantoinase)	pyd2 DDB_G0269246	Dictyostelium discoideum (Slime mold)	503	3D-structure;Hydrolase;Metal-binding;Reference proteome;Zinc	pyrimidine nucleobase catabolic process [GO:0006208]	cytosol [GO:0005829]	dihydropyrimidinase activity [GO:0004157]; hydrolase activity, acting on carbon-nitrogen (but not peptide) bonds, in cyclic amides [GO:0016812]; zinc ion binding [GO:0008270]
CRO_110241	K1	Root_Flow	Root_Flow	3.47091410499446	8.60877681302321	1.39554735231989e-06	0.281830093802885	DNAJ_CYAP4	39.78	372	205	3	1639	2754	4	356	5e-80	271	DNAJ_CYAP4	B8HLD2	Chaperone protein DnaJ	dnaJ Cyan7425_4692	Cyanothece sp. (strain PCC 7425 / ATCC 29141)	374	Chaperone;Cytoplasm;DNA replication;Metal-binding;Reference proteome;Repeat;Stress response;Zinc;Zinc-finger	DNA replication [GO:0006260]; protein folding [GO:0006457]; response to heat [GO:0009408]	cytoplasm [GO:0005737]	ATP binding [GO:0005524]; heat shock protein binding [GO:0031072]; unfolded protein binding [GO:0051082]; zinc ion binding [GO:0008270]
CRO_102365	K1	Root_Flow	Root_Flow	10.9667273431834	2.02279596217616	4.77741032976288e-12	0.360498071116068	GLT1_ARATH	51.23	203	86	4	52	645	25	219	1e-62	201	GLT1_ARATH	P92995	Germin-like protein subfamily T member 1	GLP1 GLP4 At1g18970 F14D16.12 F14D16_7	Arabidopsis thaliana (Mouse-ear cress)	220	Apoplast;Disulfide bond;Glycoprotein;Manganese;Metal-binding;Reference proteome;Secreted;Signal		apoplast [GO:0048046]; cell wall [GO:0005618]	manganese ion binding [GO:0030145]; nutrient reservoir activity [GO:0045735]
CRO_107613	K10	Root_Yleafcat	Root_YLeacat	-16.1918282291841	7.34926060161514	2.27344131723295e-28	0.338196049445132	C74B2_ARATH	55.72	472	190	4	128	1537	38	492	2e-179	520	C74B2_ARATH	Q9ZSY9	Linolenate hydroperoxide lyase, chloroplastic (EC 4.2.99.-) (Cytochrome P450 74B2) (Hydroperoxide lyase 1)	CYP74B2 HPL1	Arabidopsis thaliana (Mouse-ear cress)	492	Chloroplast;Heme;Iron;Lyase;Metal-binding;Plastid;Transit peptide	green leaf volatile biosynthetic process [GO:0010597]	chloroplast [GO:0009507]	heme binding [GO:0020037]; iron ion binding [GO:0005506]; lyase activity [GO:0016829]; monooxygenase activity [GO:0004497]; oxidoreductase activity, acting on paired donors, with incorporation or reduction of molecular oxygen [GO:0016705]
CRO_102989	K10	Root_Yleafcat	Root_YLeacat	-7.10950719423653	5.38567499640218	5.48036462293569e-16	0.400112529510998	CP26B_ARATH	66.09	230	76	1	688	1377	85	312	4e-100	315	CP26B_ARATH	F4HTT6	Peptidyl-prolyl cis-trans isomerase CYP26-2, chloroplastic (PPIase CYP26-2) (EC 5.2.1.8) (Cyclophilin of 26 kDa 2) (Cyclophilin-26-2)	CYP26-2 At1g74070 F2P9.6	Arabidopsis thaliana (Mouse-ear cress)	317	Chaperone;Chloroplast;Isomerase;Plastid;Reference proteome;Rotamase;Thylakoid;Transit peptide		chloroplast [GO:0009507]; chloroplast thylakoid [GO:0009534]; mitochondrion [GO:0005739]	peptidyl-prolyl cis-trans isomerase activity [GO:0003755]
CRO_100961	K10	Root_Mleafcat	Root_MLeacat	-6.94748251302986	8.53543310784671	2.53635999019464e-16	0.237501259803049	F16P1_PEA	81.07	412	63	6	96	1316	6	407	0	617	F16P1_PEA	P46275	Fructose-1,6-bisphosphatase, chloroplastic (FBPase) (EC 3.1.3.11) (D-fructose-1,6-bisphosphate 1-phosphohydrolase)	FBP	Pisum sativum (Garden pea)	407	3D-structure;Calvin cycle;Carbohydrate metabolism;Chloroplast;Disulfide bond;Hydrolase;Magnesium;Metal-binding;Plastid;Transit peptide	reductive pentose-phosphate cycle [GO:0019253]	chloroplast stroma [GO:0009570]	fructose 1,6-bisphosphate 1-phosphatase activity [GO:0042132]; metal ion binding [GO:0046872]
CRO_110725	K10	Root_Mleaf	Root_MLea	-6.83713966914598	2.64245164690391	1.95304499625366e-12	0.236808383977	LOG5_ARATH	72.3	213	43	3	3	635	5	203	6e-90	273	LOG5_ARATH	Q8LBB7	Cytokinin riboside 5'-monophosphate phosphoribohydrolase LOG5 (EC 3.2.2.n1) (Protein LONELY GUY 5)	LOG5 At4g35190 T12J5.60	Arabidopsis thaliana (Mouse-ear cress)	228	Cytokinin biosynthesis;Cytoplasm;Hydrolase;Nucleus;Reference proteome	cytokinin biosynthetic process [GO:0009691]	cytosol [GO:0005829]; nucleus [GO:0005634]	hydrolase activity, hydrolyzing N-glycosyl compounds [GO:0016799]
CRO_110200	K10	Root_Flow	Root_Flow	-5.7462043843522	6.85389183083798	9.49532271625734e-13	0.219602609914129	UGPI7_ARATH	40.07	297	115	7	431	1309	40	277	8e-59	203	UGPI7_ARATH	Q9SUC9	Uncharacterized GPI-anchored protein At4g28100	At4g28100 T13J8.210	Arabidopsis thaliana (Mouse-ear cress)	304	Cell membrane;GPI-anchor;Glycoprotein;Lipoprotein;Membrane;Reference proteome;Signal		anchored component of membrane [GO:0031225]; anchored component of plasma membrane [GO:0046658]; plasma membrane [GO:0005886]
CRO_103667	K10	Root_Distal	Root_LDis	-5.11494324177206	7.51954174521564	5.09231889957981e-11	0.337202301490374	CDSP_ARATH	67.76	304	86	3	1	894	1	298	9e-143	411	CDSP_ARATH	Q9SGS4	Thioredoxin-like protein CDSP32, chloroplastic (Chloroplastic drought-induced stress protein of 32 KDa) (AtCDSP32)	CDSP32 At1g76080 T23E18.2	Arabidopsis thaliana (Mouse-ear cress)	302	Chloroplast;Disulfide bond;Electron transport;Plastid;Redox-active center;Reference proteome;Transit peptide;Transport	cell redox homeostasis [GO:0045454]; oxidation-reduction process [GO:0055114]; response to oxidative stress [GO:0006979]; response to water deprivation [GO:0009414]	cell [GO:0005623]; chloroplast [GO:0009507]; chloroplast envelope [GO:0009941]; chloroplast stroma [GO:0009570]; mitochondrion [GO:0005739]
CRO_104649	K10	Flow_Basal	Flow_LBas	-4.81320723496817	5.99672881037438	5.11208018962461e-10	-0.283821888231097	NDHM_POPJC	86.21	145	19	1	191	625	60	203	3e-89	274	NDHM_POPJC	A9PJQ8	NAD(P)H-quinone oxidoreductase subunit M, chloroplastic (EC 7.1.1.-) (NAD(P)H dehydrogenase subunit M) (NDH subunit M) (NDH-M) (NADH-plastoquinone oxidoreductase subunit M)	ndhM NDH-M	Populus jackii (Balm of Gilead) (Populus deltoides x Populus balsamifera)	203	Chloroplast;Membrane;NAD;NADP;Plastid;Plastoquinone;Quinone;Thylakoid;Transit peptide;Translocase;Transport		chloroplast thylakoid membrane [GO:0009535]	oxidoreductase activity, acting on NAD(P)H, quinone or similar compound as acceptor [GO:0016655]; quinone binding [GO:0048038]
CRO_106054	K10	Flow_Basal	Flow_LBas	-4.78776843487758	9.7469650184642	3.7882542216565e-10	-0.287864550635255	GLO1_ARATH	86.67	375	34	1	112	1236	1	359	0	651	GLO1_ARATH	Q9LRR9	(S)-2-hydroxy-acid oxidase GLO1 (EC 1.1.3.15) (Glycolate oxidase 1) (AtGLO1) (GOX 1) (Short chain alpha-hydroxy acid oxidase GLO1)	GLO1 At3g14420 MAO2.2	Arabidopsis thaliana (Mouse-ear cress)	367	Acetylation;Alternative splicing;FMN;Flavoprotein;Glycolate pathway;Oxidoreductase;Photorespiration;Reference proteome	defense response to bacterium [GO:0042742]; hydrogen peroxide biosynthetic process [GO:0050665]; lactate oxidation [GO:0019516]; oxidative photosynthetic carbon pathway [GO:0009854]	apoplast [GO:0048046]; chloroplast [GO:0009507]; chloroplast stroma [GO:0009570]; cytosol [GO:0005829]; cytosolic ribosome [GO:0022626]; nucleus [GO:0005634]; peroxisome [GO:0005777]; plasmodesma [GO:0009506]	FMN binding [GO:0010181]; glycolate oxidase activity [GO:0008891]; L-lactate dehydrogenase activity [GO:0004459]; long-chain-(S)-2-hydroxy-long-chain-acid oxidase activity [GO:0052853]; medium-chain-(S)-2-hydroxy-acid oxidase activity [GO:0052854]; very-long-chain-(S)-2-hydroxy-acid oxidase activity [GO:0052852]
CRO_106880	K10	Root_Yleafcat	Root_YLeacat	-4.40592903844258	1.54793549901333	1.79641043568205e-07	0.235251680199148	Y1571_ARATH	44.69	1054	515	15	1420	4554	126	1120	0	686	Y1571_ARATH	Q9LP24	Probable leucine-rich repeat receptor-like protein kinase At1g35710 (EC 2.7.11.1)	At1g35710 F14D7.1	Arabidopsis thaliana (Mouse-ear cress)	1120	ATP-binding;Alternative splicing;Glycoprotein;Kinase;Leucine-rich repeat;Membrane;Nucleotide-binding;Phosphoprotein;Receptor;Reference proteome;Repeat;Serine/threonine-protein kinase;Signal;Transferase;Transmembrane;Transmembrane helix		integral component of membrane [GO:0016021]; plasma membrane [GO:0005886]	ATP binding [GO:0005524]; protein serine/threonine kinase activity [GO:0004674]
CRO_103796	K10	Basal_Yleaf	LBas_YLea	-4.08935381765837	1.86295824739193	1.99146251592191e-06	0.35124373744507	XTH2_SOYBN	64.75	278	91	1	98	931	13	283	2e-129	379	XTH2_SOYBN	P35694	Xyloglucan endotransglucosylase/hydrolase 2 (EC 2.4.1.207) (Brassinosteroid-regulated protein BRU1)		Glycine max (Soybean) (Glycine hispida)	283	Apoplast;Cell wall;Disulfide bond;Glycoprotein;Glycosidase;Hydrolase;Reference proteome;Secreted;Signal;Transferase	cell wall biogenesis [GO:0042546]; xyloglucan metabolic process [GO:0010411]	apoplast [GO:0048046]; cell wall [GO:0005618]	hydrolase activity, hydrolyzing O-glycosyl compounds [GO:0004553]; xyloglucan:xyloglucosyl transferase activity [GO:0016762]
CRO_110359	K10	Flow_Basal	Flow_LBas	-3.90842320871141	-1.23455710438115	0.00744742835955295	-0.223155940071736	ERF99_ARATH	71.21	66	18	1	658	852	103	168	5e-26	107	ERF99_ARATH	Q8L9K1	Ethylene-responsive transcription factor 13 (AtERF13) (Ethylene-responsive element-binding factor 13) (EREBP-13)	ERF13 ERF-13 ERF099 At2g44840 T13E15.15	Arabidopsis thaliana (Mouse-ear cress)	226	Activator;DNA-binding;Ethylene signaling pathway;Nucleus;Plant defense;Reference proteome;Transcription;Transcription regulation	defense response [GO:0006952]; ethylene-activated signaling pathway [GO:0009873]; response to chitin [GO:0010200]	nucleus [GO:0005634]	DNA binding [GO:0003677]; DNA-binding transcription factor activity [GO:0003700]; transcription regulatory region DNA binding [GO:0044212]
CRO_101672	K10	Root_Aroot	Root_ARoo	-3.65522466771923	2.80654745968122	1.25886577315976e-06	0.29983563424486	PRIPO_DANRE	32.73	385	197	10	376	1419	42	401	6e-50	187	PRIPO_DANRE	Q32PL8	DNA-directed primase/polymerase protein (EC 2.7.7.-) (Coiled-coil domain-containing protein 111 homolog)	primpol ccdc111 zgc:123274	Danio rerio (Zebrafish) (Brachydanio rerio)	523	DNA damage;DNA repair;DNA-directed DNA polymerase;DNA-directed RNA polymerase;Manganese;Mitochondrion;Nucleotidyltransferase;Nucleus;Reference proteome;Transcription;Transferase	mitochondrial DNA replication [GO:0006264]; replication fork processing [GO:0031297]; response to UV [GO:0009411]; translesion synthesis [GO:0019985]	mitochondrial matrix [GO:0005759]; nucleus [GO:0005634]	chromatin binding [GO:0003682]; DNA-directed DNA polymerase activity [GO:0003887]; DNA primase activity [GO:0003896]
CRO_103088	K10	Root_Yleaf	Root_YLea	-3.53181613234429	7.9306150998474	9.75570989063631e-07	0.403965298684583	RUBA_PEA	84.35	345	50	2	1	1032	1	342	0	570	RUBA_PEA	P08926	RuBisCO large subunit-binding protein subunit alpha, chloroplastic (60 kDa chaperonin subunit alpha) (CPN-60 alpha)		Pisum sativum (Garden pea)	587	ATP-binding;Chaperone;Chloroplast;Direct protein sequencing;Nucleotide-binding;Plastid;Transit peptide	protein refolding [GO:0042026]	chloroplast [GO:0009507]	ATP binding [GO:0005524]
CRO_108706	K10	Flow_Basal	Flow_LBas	-3.35682035224615	5.48546612271074	3.30375811246249e-06	-0.312340188587817	PPD1_ARATH	73.21	224	56	2	127	786	64	287	5e-110	327	PPD1_ARATH	O23403	PsbP domain-containing protein 1, chloroplastic (OEC23-like protein 3) (PsbP-related thylakoid lumenal protein 1)	PPD1 At4g15510 dl3795w FCAALL.88	Arabidopsis thaliana (Mouse-ear cress)	287	Alternative splicing;Chloroplast;Direct protein sequencing;Plastid;Reference proteome;Thylakoid;Transit peptide	photosystem I assembly [GO:0048564]	chloroplast [GO:0009507]; chloroplast stroma [GO:0009570]; chloroplast thylakoid lumen [GO:0009543]; chloroplast thylakoid membrane [GO:0009535]; extrinsic component of membrane [GO:0019898]; photosystem II oxygen evolving complex [GO:0009654]; thylakoid [GO:0009579]; thylakoid lumen [GO:0031977]	calcium ion binding [GO:0005509]
CRO_108141	K10	Root_Flow	Root_Flow	-3.32882896227791	4.18255468047669	4.34305745506972e-06	0.387082083821831	Y2910_ARATH	45.6	182	86	1	13	519	3	184	1e-53	175	Y2910_ARATH	Q9M8T3	Putative gamma-glutamylcyclotransferase At3g02910 (EC 2.3.2.-)	At3g02910 F13E7.14	Arabidopsis thaliana (Mouse-ear cress)	187	Acyltransferase;Reference proteome;Transferase	response to karrikin [GO:0080167]	cytosol [GO:0005829]	gamma-glutamylaminecyclotransferase activity [GO:0061929]; transferase activity, transferring acyl groups [GO:0016746]
CRO_101020	K10	Root_Distal	Root_LDis	-3.29526329541856	6.2277673567381	4.21732349391755e-06	0.396871332754969	KIF4_DICDI	51.83	355	147	7	1	1032	20	361	2e-104	370	KIF4_DICDI	Q54NP8	Kinesin-related protein 4 (Kinesin family member 4) (Kinesin-7)	kif4 K4 ksnD DDB_G0285101	Dictyostelium discoideum (Slime mold)	1922	ATP-binding;Cell cycle;Cell division;Coiled coil;Cytoplasm;Cytoskeleton;Microtubule;Mitosis;Motor protein;Nucleotide-binding;Reference proteome;Transport	cell division [GO:0051301]; microtubule-based movement [GO:0007018]; mitotic metaphase plate congression [GO:0007080]; mitotic spindle assembly [GO:0090307]	cell [GO:0005623]; chromosome, centromeric region [GO:0000775]; cytoplasm [GO:0005737]; kinesin complex [GO:0005871]; microtubule [GO:0005874]	ATPase activity [GO:0016887]; ATP binding [GO:0005524]; kinetochore binding [GO:0043515]; microtubule binding [GO:0008017]; microtubule motor activity [GO:0003777]
CRO_107533	K10	Root_Mleafcat	Root_MLeacat	-2.07048537061101	1.73320515503195	0.00443750784707504	0.198324781269749	BH025_ARATH	50.76	197	77	3	768	1346	145	325	1e-48	176	BH025_ARATH	Q9T072	Transcription factor bHLH25 (Basic helix-loop-helix protein 25) (AtbHLH25) (bHLH 25) (Transcription factor EN 29) (bHLH transcription factor bHLH025)	BHLH25 EN29 At4g37850 T28I19.130	Arabidopsis thaliana (Mouse-ear cress)	328	DNA-binding;Nucleus;Reference proteome;Transcription;Transcription regulation	regulation of transcription, DNA-templated [GO:0006355]	nucleus [GO:0005634]	DNA-binding transcription factor activity [GO:0003700]; protein dimerization activity [GO:0046983]; transcription regulatory region DNA binding [GO:0044212]
CRO_105556	K10	Flow_Basal	Flow_LBas	-2.00504320589994	2.76459245832871	0.00479642083432557	-0.19244204265562	FANCM_MOUSE	34.98	709	345	12	518	2377	66	747	6e-113	399	FANCM_MOUSE	Q8BGE5	Fanconi anemia group M protein homolog (Protein FACM) (EC 3.6.4.13) (ATP-dependent RNA helicase FANCM)	Fancm Kiaa1596	Mus musculus (Mouse)	2021	ATP-binding;Alternative splicing;DNA damage;DNA repair;DNA-binding;Direct protein sequencing;Helicase;Hydrolase;Nucleotide-binding;Nucleus;Phosphoprotein;Reference proteome	DNA repair [GO:0006281]; positive regulation of protein monoubiquitination [GO:1902527]; replication fork processing [GO:0031297]; resolution of meiotic recombination intermediates [GO:0000712]	FANCM-MHF complex [GO:0071821]; Fanconi anaemia nuclear complex [GO:0043240]; nucleoplasm [GO:0005654]	ATP binding [GO:0005524]; chromatin binding [GO:0003682]; DNA binding [GO:0003677]; nuclease activity [GO:0004518]; RNA helicase activity [GO:0003724]
CRO_104967	K10	Flow_Basal	Flow_LBas	-1.86723765585097	7.06811791046171	0.0057306805684966	-0.300711346191802	YCF39_CYAPA	50.64	312	151	2	279	1208	2	312	3e-110	337	YCF39_CYAPA	P48279	Uncharacterized protein ycf39 (EC 1.-.-.-)	ycf39	Cyanophora paradoxa	321	Cyanelle;Oxidoreductase;Plastid		cyanelle [GO:0009842]	oxidoreductase activity [GO:0016491]
CRO_106657	K10	Root_Distal	Root_LDis	-1.81224465076331	5.83971813486479	0.00734965893902495	0.240936118510974	Y4967_ARATH	59.66	357	143	1	70	1140	4	359	1e-157	457	Y4967_ARATH	Q9SZ83	Uncharacterized oxidoreductase At4g09670 (EC 1.-.-.-)	At4g09670 F17A8.20	Arabidopsis thaliana (Mouse-ear cress)	362	3D-structure;Acetylation;Oxidoreductase;Reference proteome		cytosol [GO:0005829]	oxidoreductase activity [GO:0016491]
CRO_102902	K10	Basal_Yleaf	LBas_YLea	-1.72666594924961	1.23831536280808	0.0244588231574742	0.323522000414613	LPP2_ARATH	63.06	268	98	1	14	817	1	267	1e-116	348	LPP2_ARATH	Q9XI60	Lipid phosphate phosphatase 2 (AtLPP2) (EC 3.1.3.-) (Phosphatidic acid phosphatase 2) (AtPAP2) (Prenyl diphosphate phosphatase)	LPP2 PAP2 At1g15080 F9L1.2	Arabidopsis thaliana (Mouse-ear cress)	290	Glycoprotein;Hydrolase;Membrane;Reference proteome;Stress response;Transmembrane;Transmembrane helix		integral component of plasma membrane [GO:0005887]; plasma membrane [GO:0005886]	acid phosphatase activity [GO:0003993]; phosphatidate phosphatase activity [GO:0008195]
CRO_102886	K10	Root_Distal	Root_LDis	-1.70699809671037	5.30465348161758	0.0114582853434017	0.362656930693804	DHX36_MOUSE	44.11	764	404	11	1037	3274	192	950	0	607	DHX36_MOUSE	Q8VHK9	ATP-dependent DNA/RNA helicase DHX36 (EC 3.6.4.13) (DEAD/H box polypeptide 36) (DEAH box protein 36) (MLE-like protein 1) (RNA helicase associated with AU-rich element ARE)	Dhx36 Ddx36 Kiaa1488 Mlel1	Mus musculus (Mouse)	1001	ATP-binding;Acetylation;Activator;Antiviral defense;Cell projection;Chromosome;Coiled coil;Cytoplasm;DNA-binding;Developmental protein;Differentiation;Helicase;Hydrolase;Immunity;Innate immunity;Magnesium;Metal-binding;Mitochondrion;Nucleotide-binding;Nucleus;Phosphoprotein;RNA-binding;Reference proteome;Repeat;Repressor;Telomere;Transcription;Transcription regulation;Translation regulation;Trans…	3'-UTR-mediated mRNA destabilization [GO:0061158]; cellular response to arsenite ion [GO:1903843]; cellular response to heat [GO:0034605]; cellular response to UV [GO:0034644]; defense response to virus [GO:0051607]; G-quadruplex DNA unwinding [GO:0044806]; innate immune response [GO:0045087]; negative regulation of translation [GO:0017148]; ossification [GO:0001503]; positive regulation of cardi…	axon [GO:0030424]; chromosome, telomeric region [GO:0000781]; cytoplasm [GO:0005737]; cytoplasmic stress granule [GO:0010494]; cytosol [GO:0005829]; dendrite [GO:0030425]; mitochondrion [GO:0005739]; nuclear speck [GO:0016607]; nucleoplasm [GO:0005654]; nucleus [GO:0005634]; perikaryon [GO:0043204]	ATP binding [GO:0005524]; DNA-dependent ATPase activity [GO:0008094]; DNA helicase activity [GO:0003678]; double-stranded RNA binding [GO:0003725]; G-quadruplex DNA binding [GO:0051880]; G-quadruplex RNA binding [GO:0002151]; histone deacetylase binding [GO:0042826]; magnesium ion binding [GO:0000287]; mRNA 3'-UTR AU-rich region binding [GO:0035925]; mRNA 3'-UTR binding [GO:0003730]; mRNA 5'-UTR …
CRO_108439	K10	Root_Aroot	Root_ARoo	-1.55304242919735	8.92306361475922	0.02017472493296	0.230712725393104	SRG1_ARATH	39.48	347	195	8	123	1130	16	358	1e-70	236	SRG1_ARATH	Q39224	Protein SRG1 (AtSRG1) (Protein SENESCENCE-RELATED GENE 1)	SRG1 At1g17020 F20D23.28 F6I1.30	Arabidopsis thaliana (Mouse-ear cress)	358	Iron;Metal-binding;Oxidoreductase;Reference proteome	leaf senescence [GO:0010150]		dioxygenase activity [GO:0051213]; metal ion binding [GO:0046872]; oxidoreductase activity, acting on diphenols and related substances as donors, oxygen as acceptor [GO:0016682]
CRO_103424	K10	Root_Flow	Root_Flow	-1.46782700307477	4.95129111792699	0.028898080682729	0.204148299293011	SCP31_ARATH	62.04	519	140	5	286	1806	16	489	0	613	SCP31_ARATH	O04084	Serine carboxypeptidase-like 31 (EC 3.4.16.-)	SCPL31 At1g11080 T19D16.4	Arabidopsis thaliana (Mouse-ear cress)	492	Alternative splicing;Carboxypeptidase;Disulfide bond;Glycoprotein;Hydrolase;Protease;Reference proteome;Secreted;Signal	proteolysis involved in cellular protein catabolic process [GO:0051603]	extracellular region [GO:0005576]; vacuole [GO:0005773]	serine-type carboxypeptidase activity [GO:0004185]
CRO_110164	K10	Flow_Basal	Flow_LBas	-1.35291304669735	8.86290107665976	0.0419503114967715	-0.274517117950473	DADIS_PANGI	74.48	764	190	3	138	2417	1	763	0	1223	DADIS_PANGI	Q08IT1	Dammarenediol II synthase (Dammarenediol synthase) (PgDDS) (EC 4.2.1.125)	DDS DS PNA	Panax ginseng (Korean ginseng)	769	Endoplasmic reticulum;Isomerase;Isoprene biosynthesis;Lyase;Membrane;Repeat;Transmembrane;Transmembrane helix	response to metal ion [GO:0010038]; response to molecule of fungal origin [GO:0002238]; response to vanadate(3-) [GO:1902438]; saponin biosynthetic process [GO:0016135]; triterpenoid biosynthetic process [GO:0016104]	endoplasmic reticulum membrane [GO:0005789]; integral component of membrane [GO:0016021]; lipid droplet [GO:0005811]	beta-amyrin synthase activity [GO:0042300]; lanosterol synthase activity [GO:0000250]; lyase activity [GO:0016829]
CRO_105087	K10	Flow_Basal	Flow_LBas	-1.34541977875994	6.92169480957086	0.0433970125690495	-0.353389412877953	APX3_ARATH	70.77	325	46	3	218	1186	10	287	2e-138	405	APX3_ARATH	Q42564	L-ascorbate peroxidase 3 (AtAPx03) (EC 1.11.1.11)	APX3 APX APXIII At4g35000 M4E13.60	Arabidopsis thaliana (Mouse-ear cress)	287	Acetylation;Calcium;Glyoxysome;Heme;Hydrogen peroxide;Iron;Membrane;Metal-binding;Oxidoreductase;Peroxidase;Peroxisome;Potassium;Reference proteome;Transmembrane;Transmembrane helix	cellular response to oxidative stress [GO:0034599]; hydrogen peroxide catabolic process [GO:0042744]; response to oxidative stress [GO:0006979]; response to reactive oxygen species [GO:0000302]	chloroplast [GO:0009507]; chloroplast envelope [GO:0009941]; glyoxysomal membrane [GO:0046861]; integral component of membrane [GO:0016021]; mitochondrion [GO:0005739]; peroxisomal membrane [GO:0005778]; peroxisome [GO:0005777]; plasma membrane [GO:0005886]; plasmodesma [GO:0009506]; plastid [GO:0009536]; vacuolar membrane [GO:0005774]; vacuole [GO:0005773]	heme binding [GO:0020037]; L-ascorbate peroxidase activity [GO:0016688]; metal ion binding [GO:0046872]; peroxidase activity [GO:0004601]
CRO_110026	K10	Flow_Basal	Flow_LBas	1.41636149880389	5.27459341456924	0.0347114760703465	-0.2947785270421	ZDH14_ARATH	70.44	318	42	3	1	831	1	307	1e-131	389	ZDH14_ARATH	Q8VYP5	Probable protein S-acyltransferase 14 (EC 2.3.1.225) (Probable palmitoyltransferase At3g60800) (Zinc finger DHHC domain-containing protein At3g60800)	PAT14 At3g60800 T4C21_210	Arabidopsis thaliana (Mouse-ear cress)	307	Acyltransferase;Golgi apparatus;Lipoprotein;Membrane;Palmitate;Reference proteome;Transferase;Transmembrane;Transmembrane helix	leaf senescence [GO:0010150]; peptidyl-L-cysteine S-palmitoylation [GO:0018230]; protein targeting to membrane [GO:0006612]; regulation of leaf senescence [GO:1900055]; regulation of reactive oxygen species metabolic process [GO:2000377]	early endosome [GO:0005769]; endoplasmic reticulum [GO:0005783]; Golgi apparatus [GO:0005794]; Golgi trans cisterna [GO:0000138]; integral component of membrane [GO:0016021]; trans-Golgi network [GO:0005802]	protein-cysteine S-acyltransferase activity [GO:0019707]; protein-cysteine S-palmitoyltransferase activity [GO:0019706]
CRO_110658	K10	Root_Flow	Root_Flow	1.52072962926357	7.41492455267945	0.0229217768294891	0.286660661434596	BUBR1_ARATH	67.61	213	55	1	102	740	12	210	3e-85	286	BUBR1_ARATH	O22806	Mitotic spindle checkpoint protein BUBR1 (BUB1-related protein 1)	BUBR1 MAD3 At2g33560 F4P9.33	Arabidopsis thaliana (Mouse-ear cress)	395	Alternative splicing;Cell cycle;Centromere;Chromosome;Cytoplasm;Cytoskeleton;Kinetochore;Nucleus;Reference proteome	meiotic sister chromatid cohesion, centromeric [GO:0051754]; mitotic spindle assembly checkpoint [GO:0007094]	chromocenter [GO:0010369]; condensed nuclear chromosome kinetochore [GO:0000778]; cytoplasm [GO:0005737]; kinetochore [GO:0000776]; kinetochore microtubule [GO:0005828]; spindle microtubule [GO:0005876]	protein kinase activity [GO:0004672]
CRO_105803	K10	Flow_Basal	Flow_LBas	1.76536478549504	1.51390585595006	0.0183652236281367	-0.323027019949357	CRNL1_RAT	53.24	663	298	3	22	2007	17	668	0	652	CRNL1_RAT	P63155	Crooked neck-like protein 1 (Crooked neck homolog) (Crooked neck protein)	Crnkl1 Crn	Rattus norvegicus (Rat)	690	Nucleus;Phosphoprotein;Reference proteome;Repeat;Spliceosome;mRNA processing;mRNA splicing	cellular response to brain-derived neurotrophic factor stimulus [GO:1990416]; cellular response to leukemia inhibitory factor [GO:1990830]; cerebral cortex development [GO:0021987]; mRNA splicing, via spliceosome [GO:0000398]; spliceosomal complex assembly [GO:0000245]	catalytic step 2 spliceosome [GO:0071013]; nuclear speck [GO:0016607]; nucleus [GO:0005634]; post-mRNA release spliceosomal complex [GO:0071014]; Prp19 complex [GO:0000974]; spliceosomal complex [GO:0005681]; U2-type catalytic step 2 spliceosome [GO:0071007]	RNA binding [GO:0003723]
CRO_110246	K10	Root_Distal	Root_LDis	1.90880958942183	5.87111962173943	0.00498623790715539	0.259030703052834	SCD2_ARATH	63.12	480	135	6	100	1518	124	568	1e-165	492	SCD2_ARATH	Q8RWD5	Coiled-coil domain-containing protein SCD2 (Protein STOMATAL CYTOKINESIS DEFECTIVE 2)	SCD2 At3g48860 T21J18.130	Arabidopsis thaliana (Mouse-ear cress)	577	Alternative splicing;Cell cycle;Cell division;Cell membrane;Coiled coil;Cytoplasmic vesicle;Growth regulation;Membrane;Phosphoprotein;Reference proteome	cytokinesis by cell plate formation [GO:0000911]; multidimensional cell growth [GO:0009825]; regulation of growth [GO:0040008]	clathrin-coated vesicle [GO:0030136]; plasma membrane [GO:0005886]
CRO_101548	K10	Root_Distal	Root_LDis	2.00121701305587	1.02171651044386	0.0110771633585195	0.261948850774082	PP151_ARATH	30.95	656	401	8	391	2211	23	675	5e-109	353	PP151_ARATH	Q9SIT7	Pentatricopeptide repeat-containing protein At2g13600	PCMP-E76 At2g13600 T10F5.14	Arabidopsis thaliana (Mouse-ear cress)	697	Reference proteome;Repeat	mitochondrial mRNA modification [GO:0080156]; RNA modification [GO:0009451]; sugar mediated signaling pathway [GO:0010182]	mitochondrion [GO:0005739]
CRO_110019	K10	Root_Yleafcat	Root_YLeacat	2.03425333660989	5.45194071745138	0.00291490535616086	-0.332309510925786	FKB53_ARATH	56.03	116	51	0	1543	1890	358	473	9e-37	148	FKB53_ARATH	Q93ZG9	Peptidyl-prolyl cis-trans isomerase FKBP53 (PPIase FKBP53) (EC 5.2.1.8) (FK506-binding protein 53) (AtFKBP53) (Immunophilin FKBP53) (Rotamase)	FKBP53 At4g25340 T30C3_20	Arabidopsis thaliana (Mouse-ear cress)	477	Alternative splicing;Chaperone;Isomerase;Nucleus;Reference proteome;Rotamase	nucleosome assembly [GO:0006334]	cytosol [GO:0005829]; nucleolus [GO:0005730]; nucleus [GO:0005634]	histone binding [GO:0042393]; peptidyl-prolyl cis-trans isomerase activity [GO:0003755]
CRO_110444	K10	Flow_Basal	Flow_LBas	2.04100951760351	9.02156412207726	0.00264134709161631	-0.258574950576169	CER1_ARATH	52.82	602	227	5	4	1638	20	621	0	605	CER1_ARATH	F4HVY0	Very-long-chain aldehyde decarbonylase CER1 (EC 4.1.99.5) (Protein ECERIFERUM 1)	CER1 At1g02205 T7I23.10	Arabidopsis thaliana (Mouse-ear cress)	625	Alternative splicing;Endoplasmic reticulum;Lyase;Membrane;NADP;Reference proteome;Transmembrane;Transmembrane helix	alkane biosynthetic process [GO:0043447]; defense response to bacterium [GO:0042742]; defense response to fungus [GO:0050832]; lipid biosynthetic process [GO:0008610]; response to water deprivation [GO:0009414]; wax biosynthetic process [GO:0010025]	endoplasmic reticulum membrane [GO:0005789]; integral component of membrane [GO:0016021]	aldehyde oxygenase (deformylating) activity [GO:1990465]; iron ion binding [GO:0005506]; octadecanal decarbonylase activity [GO:0009924]; oxidoreductase activity [GO:0016491]
CRO_110139	K10	Root_Distal	Root_LDis	2.30293094547465	5.69410587171337	0.000842915184796755	0.179951913661851	GLO5_ARATH	83.97	368	59	0	289	1392	1	368	0	650	GLO5_ARATH	O49506	Peroxisomal (S)-2-hydroxy-acid oxidase GLO5 (EC 1.1.3.15) (Glycolate oxidase 3) (AtGLO5) (GOX 3) (Short chain alpha-hydroxy acid oxidase GLO5)	GLO5 GOX3 At4g18360 F28J12.20	Arabidopsis thaliana (Mouse-ear cress)	368	Acetylation;Alternative splicing;FMN;Flavoprotein;Glycolate pathway;Oxidoreductase;Photorespiration;Reference proteome	defense response signaling pathway, resistance gene-independent [GO:0010204]; defense response to bacterium [GO:0042742]; hydrogen peroxide biosynthetic process [GO:0050665]; lactate oxidation [GO:0019516]; oxidative photosynthetic carbon pathway [GO:0009854]	peroxisome [GO:0005777]	FMN binding [GO:0010181]; glycolate oxidase activity [GO:0008891]; L-lactate dehydrogenase activity [GO:0004459]; long-chain-(S)-2-hydroxy-long-chain-acid oxidase activity [GO:0052853]; medium-chain-(S)-2-hydroxy-acid oxidase activity [GO:0052854]; very-long-chain-(S)-2-hydroxy-acid oxidase activity [GO:0052852]
CRO_110227	K10	Root_Distal	Root_LDis	2.3284892923903	4.93656063323064	0.000794231457439634	0.295595245864144	RL192_ARATH	66.28	172	58	0	5079	4564	1	172	1e-70	242	RL192_ARATH	Q9LUQ6	60S ribosomal protein L19-2	RPL19B At3g16780 MGL6.25	Arabidopsis thaliana (Mouse-ear cress)	209	Reference proteome;Ribonucleoprotein;Ribosomal protein	translation [GO:0006412]	cytosol [GO:0005829]; cytosolic large ribosomal subunit [GO:0022625]; plasma membrane [GO:0005886]	mRNA binding [GO:0003729]; structural constituent of ribosome [GO:0003735]
CRO_110047	K10	Flow_Basal	Flow_LBas	2.34540413498872	-0.874560297058341	0.0297217605337739	-0.359322221347778	21KD_DAUCA	36.53	167	103	3	133	633	29	192	1e-31	119	21KD_DAUCA	P17407	21 kDa protein (1.2 protein)		Daucus carota (Wild carrot)	193	Signal			enzyme inhibitor activity [GO:0004857]
CRO_101188	K10	Root_Yleafcat	Root_YLeacat	2.95193463529728	5.63850990949762	3.08384823927753e-05	0.273278244721454	CSLD3_ARATH	82.63	1134	184	11	159	3539	13	1140	0	1901	CSLD3_ARATH	Q9M9M4	Cellulose synthase-like protein D3 (AtCslD3) (EC 2.4.1.-) (Protein KOJAK)	CSLD3 KJK At3g03050 T17B22.26	Arabidopsis thaliana (Mouse-ear cress)	1145	Cell wall biogenesis/degradation;Glycosyltransferase;Golgi apparatus;Membrane;Phosphoprotein;Reference proteome;Transferase;Transmembrane;Transmembrane helix	cellulose biosynthetic process [GO:0030244]; cell wall organization [GO:0071555]; plant-type primary cell wall biogenesis [GO:0009833]; response to cold [GO:0009409]	endoplasmic reticulum [GO:0005783]; endosome [GO:0005768]; Golgi apparatus [GO:0005794]; Golgi membrane [GO:0000139]; integral component of membrane [GO:0016021]; plasma membrane [GO:0005886]; trans-Golgi network [GO:0005802]	cellulose synthase (UDP-forming) activity [GO:0016760]; mannan synthase activity [GO:0051753]
CRO_106417	K10	Flow_Basal	Flow_LBas	3.34459404161145	2.45036400848752	1.37975639255489e-05	-0.279230215410991	TPRL1_ERYCB	60.75	265	96	4	4	792	9	267	8e-97	292	TPRL1_ERYCB	H9BFQ0	Tropinone reductase-like 1 (EC 1.1.1.-)		Erythroxylum coca (Coca plant)	272	Oxidoreductase			oxidoreductase activity [GO:0016491]
CRO_107186	K10	Flow_Basal	Flow_LBas	3.43495254563144	6.52842775891557	1.92242456305217e-06	-0.328343864546409	PME_PRUPE	64.57	508	153	3	461	1972	34	518	0	681	PME_PRUPE	Q43062	Pectinesterase/pectinesterase inhibitor PPE8B [Includes: Pectinesterase inhibitor PPE8B (Pectin methylesterase inhibitor PPE8B); Pectinesterase PPE8B (PE PPE8B) (EC 3.1.1.11) (Pectin methylesterase PPE8B)]		Prunus persica (Peach) (Amygdalus persica)	522	Aspartyl esterase;Cell wall;Cell wall biogenesis/degradation;Disulfide bond;Glycoprotein;Hydrolase;Secreted;Signal	cell wall modification [GO:0042545]; pectin catabolic process [GO:0045490]	cell wall [GO:0005618]; extracellular region [GO:0005576]	aspartyl esterase activity [GO:0045330]; enzyme inhibitor activity [GO:0004857]; pectinesterase activity [GO:0030599]
CRO_110603	K10	Mleaf_Aroot	MLea_ARoo	3.5838106522818	-0.746777763073395	0.00133433984732175	-0.385326498637978	RPOB_ATRBE	88.69	168	19	0	40	543	288	455	8e-97	308	RPOB_ATRBE	Q8S8X9	DNA-directed RNA polymerase subunit beta (EC 2.7.7.6) (PEP) (Plastid-encoded RNA polymerase subunit beta) (RNA polymerase subunit beta)	rpoB	Atropa belladonna (Belladonna) (Deadly nightshade)	1070	Chloroplast;DNA-directed RNA polymerase;Nucleotidyltransferase;Plastid;Transcription;Transferase	transcription, DNA-templated [GO:0006351]	chloroplast [GO:0009507]	DNA binding [GO:0003677]; DNA-directed 5'-3' RNA polymerase activity [GO:0003899]; ribonucleoside binding [GO:0032549]
CRO_105912	K10	Flow_Basal	Flow_LBas	3.6086568035069	4.80003941134641	9.48824675075258e-07	-0.278347101071489	SCP34_ARATH	68.24	444	131	5	103	1407	42	484	0	640	SCP34_ARATH	Q0WPR4	Serine carboxypeptidase-like 34 (EC 3.4.16.-)	SCPL34 At5g23210 MKD15.7	Arabidopsis thaliana (Mouse-ear cress)	499	Alternative splicing;Carboxypeptidase;Disulfide bond;Glycoprotein;Hydrolase;Protease;Reference proteome;Secreted;Signal	proteolysis involved in cellular protein catabolic process [GO:0051603]	extracellular region [GO:0005576]; vacuole [GO:0005773]	serine-type carboxypeptidase activity [GO:0004185]
CRO_108440	K10	Root_Mleafcat	Root_MLeacat	4.25146757241919	7.02612093967582	1.33886958125058e-08	0.193670332162321	DAT_CATRO	53.1	435	174	10	19	1248	10	439	1e-139	414	DAT_CATRO	Q9ZTK5	Deacetylvindoline O-acetyltransferase (EC 2.3.1.107) (Acetyl-coenzyme A:deacetylvindoline 4-O-acetyltransferase)	DAT	Catharanthus roseus (Madagascar periwinkle) (Vinca rosea)	439	Acyltransferase;Alkaloid metabolism;Coiled coil;Cytoplasm;Direct protein sequencing;Nucleus;Transferase	alkaloid metabolic process [GO:0009820]	cytoplasm [GO:0005737]; nucleus [GO:0005634]	17-O-deacetylvindoline O-acetyltransferase activity [GO:0047162]
CRO_103048	K10	Root_Distal	Root_LDis	5.80683632184753	5.37450892373627	1.90987385004283e-12	0.390436936207832	BGL44_ARATH	71.28	470	133	2	240	1643	34	503	0	711	BGL44_ARATH	Q9LV33	Beta-glucosidase 44 (AtBGLU44) (EC 3.2.1.21)	BGLU44 At3g18080 MRC8.20	Arabidopsis thaliana (Mouse-ear cress)	512	Disulfide bond;Glycoprotein;Glycosidase;Hydrolase;Metal-binding;Reference proteome;Secreted;Signal;Zinc	carbohydrate metabolic process [GO:0005975]	cell wall [GO:0005618]; cytosolic ribosome [GO:0022626]; extracellular region [GO:0005576]; plant-type cell wall [GO:0009505]	4-methylumbelliferyl-beta-D-glucopyranoside beta-glucosidase activity [GO:0080081]; amygdalin beta-glucosidase activity [GO:0047668]; beta-gentiobiose beta-glucosidase activity [GO:0080083]; beta-glucosidase activity [GO:0008422]; beta-mannosidase activity [GO:0004567]; cellobiose glucosidase activity [GO:0080079]; esculin beta-glucosidase activity [GO:0080082]; metal ion binding [GO:0046872]; sc…
CRO_105015	K10	Root_Mleaf	Root_MLea	7.02840251601935	-1.27996041718616	0.00100640923777743	0.244028286091454	MSL8_ARATH	51.79	838	338	15	388	2874	122	902	0	745	MSL8_ARATH	F4IME2	Mechanosensitive ion channel protein 8 (Mechanosensitive channel of small conductance-like 8) (MscS-Like protein 8)	MSL8 At2g17010 F6P23.17	Arabidopsis thaliana (Mouse-ear cress)	908	Cell membrane;Ion channel;Ion transport;Membrane;Reference proteome;Transmembrane;Transmembrane helix;Transport	anion transport [GO:0006820]	endomembrane system [GO:0012505]; integral component of membrane [GO:0016021]; plasma membrane [GO:0005886]	mechanosensitive ion channel activity [GO:0008381]
CRO_105921	K10	Root_Basal	Root_LBas	8.89862865511222	3.65390004679246	1.17934709007515e-15	0.289857286383436	R1A6_SOLDE	31.31	904	529	24	1561	4125	382	1242	1e-99	353	R1A6_SOLDE	Q6L438	Putative late blight resistance protein homolog R1A-6	R1A-6 PGEC668E02.12	Solanum demissum (Wild potato)	1306	ATP-binding;Coiled coil;Cytoplasm;Hypersensitive response;Leucine-rich repeat;Membrane;Nucleotide-binding;Plant defense;Repeat	plant-type hypersensitive response [GO:0009626]	cytoplasm [GO:0005737]; membrane [GO:0016020]	ADP binding [GO:0043531]; ATP binding [GO:0005524]
CRO_110365	K10	Root_Mleaf	Root_MLea	9.85405747561274	1.16765091330282	7.69628471530446e-09	0.250887025363894	ERF99_ARATH	76.47	68	16	0	367	570	87	154	2e-22	95.5	ERF99_ARATH	Q8L9K1	Ethylene-responsive transcription factor 13 (AtERF13) (Ethylene-responsive element-binding factor 13) (EREBP-13)	ERF13 ERF-13 ERF099 At2g44840 T13E15.15	Arabidopsis thaliana (Mouse-ear cress)	226	Activator;DNA-binding;Ethylene signaling pathway;Nucleus;Plant defense;Reference proteome;Transcription;Transcription regulation	defense response [GO:0006952]; ethylene-activated signaling pathway [GO:0009873]; response to chitin [GO:0010200]	nucleus [GO:0005634]	DNA binding [GO:0003677]; DNA-binding transcription factor activity [GO:0003700]; transcription regulatory region DNA binding [GO:0044212]
CRO_101125	K11	Distal_Aroot	LDis_ARoo	-12.1955222433402	3.79211975264937	1.38723989933753e-15	0.256345250293838	EP1G_DAUCA	53.35	373	156	5	10	1077	2	373	3e-121	365	EP1G_DAUCA	Q39688	Epidermis-specific secreted glycoprotein EP1 (52/54 kDa medium protein)	EP1	Daucus carota (Wild carrot)	389	Direct protein sequencing;Glycoprotein;Lectin;Secreted;Signal	water transport [GO:0006833]	extracellular region [GO:0005576]	carbohydrate binding [GO:0030246]
CRO_110798	K11	Mleaf_Aroot	MLea_ARoo	-10.1475167782078	9.51082343029091	3.49680484411261e-25	0.187217088674866	HBP2_CASGL	79.19	149	31	0	57	503	9	157	9e-83	251	HBP2_CASGL	P23244	Hemoglobin-2 (Hemoglobin II)	HBII	Casuarina glauca (Swamp oak)	160	Heme;Iron;Metal-binding;Nitrogen fixation;Oxygen transport;Transport			heme binding [GO:0020037]; metal ion binding [GO:0046872]; oxygen binding [GO:0019825]; oxygen carrier activity [GO:0005344]
CRO_103319	K11	Distal_Aroot	LDis_ARoo	-6.92788865429726	-1.06077595269287	0.00140897293288839	0.228229411161	P2C55_ARATH	48	250	122	3	124	873	217	458	3e-72	236	P2C55_ARATH	Q9SUK9	Probable protein phosphatase 2C 55 (AtPP2C55) (EC 3.1.3.16)	At4g16580 dl4315c FCAALL.400	Arabidopsis thaliana (Mouse-ear cress)	467	Hydrolase;Magnesium;Manganese;Metal-binding;Protein phosphatase;Reference proteome			metal ion binding [GO:0046872]; phosphoprotein phosphatase activity [GO:0004721]
CRO_110639	K11	Distal_Aroot	LDis_ARoo	-3.88528597778304	2.99175035282574	7.67083566149707e-07	0.307732782796812	SDR2B_ARATH	37.42	302	151	7	67	918	9	290	4e-48	169	SDR2B_ARATH	Q9ZUH5	Short-chain dehydrogenase/reductase 2b (AtSDR2b) (EC 1.1.1.-)	SDR2b SDR2 At2g24190 F27D4.10	Arabidopsis thaliana (Mouse-ear cress)	296	Alternative splicing;NADP;Oxidoreductase;Reference proteome	oxidation-reduction process [GO:0055114]	cytosol [GO:0005829]	alcohol dehydrogenase (NADP+) activity [GO:0008106]
CRO_106413	K11	Distal_Aroot	LDis_ARoo	-3.64004294721032	5.23040043222297	7.32962053831672e-07	0.193537719853108	R1A6_SOLDE	32.62	892	538	22	186	2801	392	1240	5e-100	348	R1A6_SOLDE	Q6L438	Putative late blight resistance protein homolog R1A-6	R1A-6 PGEC668E02.12	Solanum demissum (Wild potato)	1306	ATP-binding;Coiled coil;Cytoplasm;Hypersensitive response;Leucine-rich repeat;Membrane;Nucleotide-binding;Plant defense;Repeat	plant-type hypersensitive response [GO:0009626]	cytoplasm [GO:0005737]; membrane [GO:0016020]	ADP binding [GO:0043531]; ATP binding [GO:0005524]
CRO_110662	K11	Distal_Aroot	LDis_ARoo	-3.62281554431186	5.2145235721866	8.15336592277065e-07	0.159180280763867	U74E2_ARATH	43.33	450	244	5	108	1436	5	450	1e-116	360	U74E2_ARATH	Q9SYK9	UDP-glycosyltransferase 74E2 (EC 2.4.1.-)	UGT74E2 At1g05680 F3F20.13	Arabidopsis thaliana (Mouse-ear cress)	453	Glycosyltransferase;Reference proteome;Stress response;Transferase	cellular hyperosmotic salinity response [GO:0071475]; cellular response to abscisic acid stimulus [GO:0071215]; cellular response to hydrogen peroxide [GO:0070301]; cellular response to water deprivation [GO:0042631]; indolebutyric acid metabolic process [GO:0080024]; response to karrikin [GO:0080167]; shoot system morphogenesis [GO:0010016]	intracellular membrane-bounded organelle [GO:0043231]	indole-3-butyrate beta-glucosyltransferase activity [GO:0052638]; quercetin 3-O-glucosyltransferase activity [GO:0080043]; quercetin 7-O-glucosyltransferase activity [GO:0080044]; UDP-glucosyltransferase activity [GO:0035251]; UDP-glycosyltransferase activity [GO:0008194]
CRO_105426	K11	Distal_Aroot	LDis_ARoo	-3.59199905704796	3.20950224566997	2.93309474714592e-06	0.231311622999599	AB25G_ARATH	60.89	652	238	8	115	2040	14	658	0	803	AB25G_ARATH	Q84TH5	ABC transporter G family member 25 (ABC transporter ABCG.25) (AtABCG25) (White-brown complex homolog protein 26) (AtWBC26)	ABCG25 WBC26 At1g71960 F17M19.11	Arabidopsis thaliana (Mouse-ear cress)	662	ATP-binding;Membrane;Nucleotide-binding;Reference proteome;Transmembrane;Transmembrane helix;Transport	abscisic acid transport [GO:0080168]; response to abscisic acid [GO:0009737]; transmembrane transport [GO:0055085]	integral component of membrane [GO:0016021]; plasma membrane [GO:0005886]	ATPase activity [GO:0016887]; ATPase-coupled transmembrane transporter activity [GO:0042626]; ATP binding [GO:0005524]
CRO_110723	K11	Root_Basal	Root_LBas	-3.55402101684996	7.80013017671028	8.56338729046311e-07	-0.436069948555549	FTSH_TOBAC	82.75	742	86	7	275	2482	2	707	0	1080	FTSH_TOBAC	O82150	ATP-dependent zinc metalloprotease FTSH, chloroplastic (EC 3.4.24.-) (DS9)	FTSH	Nicotiana tabacum (Common tobacco)	714	ATP-binding;Cell cycle;Cell division;Chloroplast;Hydrolase;Membrane;Metal-binding;Metalloprotease;Nucleotide-binding;Plastid;Protease;Reference proteome;Transit peptide;Transmembrane;Transmembrane helix;Zinc	cell cycle [GO:0007049]; cell division [GO:0051301]; photoinhibition [GO:0010205]; photosystem II repair [GO:0010206]; proteolysis [GO:0006508]; PSII associated light-harvesting complex II catabolic process [GO:0010304]; thylakoid membrane organization [GO:0010027]	chloroplast envelope [GO:0009941]; chloroplast membrane [GO:0031969]; chloroplast thylakoid membrane [GO:0009535]; integral component of membrane [GO:0016021]	ATP binding [GO:0005524]; ATP-dependent peptidase activity [GO:0004176]; metal ion binding [GO:0046872]; metalloendopeptidase activity [GO:0004222]
CRO_110318	K11	Mleaf_Aroot	MLea_ARoo	-3.53210720444431	-1.00230437227773	0.00744742835955295	0.352237941861073	HSP70_SOYBN	88.94	470	45	1	328	1716	148	617	0	760	HSP70_SOYBN	P26413	Heat shock 70 kDa protein	HSP70	Glycine max (Soybean) (Glycine hispida)	645	ATP-binding;Nucleotide-binding;Reference proteome;Stress response	cellular response to heat [GO:0034605]; cellular response to unfolded protein [GO:0034620]; chaperone cofactor-dependent protein refolding [GO:0051085]; protein refolding [GO:0042026]; response to unfolded protein [GO:0006986]	cytoplasm [GO:0005737]	ATPase activity [GO:0016887]; ATPase activity, coupled [GO:0042623]; ATP binding [GO:0005524]; heat shock protein binding [GO:0031072]; misfolded protein binding [GO:0051787]; protein folding chaperone [GO:0044183]; unfolded protein binding [GO:0051082]
CRO_108756	K11	Mleaf_Aroot	MLea_ARoo	-3.19235220854939	4.45247903931582	1.06019964843536e-05	0.25431440635675	UBC20_ARATH	86.9	168	22	0	74	577	10	177	1e-96	287	UBC20_ARATH	Q8L7T3	Ubiquitin-conjugating enzyme E2 20 (EC 2.3.2.23) (E2 ubiquitin-conjugating enzyme 20) (Ubiquitin carrier protein 20)	UBC20 At1g50490 F11F12.16 F17J6.3	Arabidopsis thaliana (Mouse-ear cress)	180	ATP-binding;Cyclin;Nucleotide-binding;Reference proteome;Transferase;Ubl conjugation pathway	anaphase-promoting complex-dependent catabolic process [GO:0031145]	nucleus [GO:0005634]	ATP binding [GO:0005524]; ubiquitin conjugating enzyme activity [GO:0061631]; ubiquitin-protein transferase activity [GO:0004842]
CRO_109034	K11	Mleaf_Aroot	MLea_ARoo	-2.70784139644838	1.298796835961	0.000997073081375673	0.196519753372866	IPRT1_CATRO	98.73	157	2	0	106	576	1	157	2e-107	314	IPRT1_CATRO	P93105	Probable intracellular pathogenesis-related protein T1	PCKR3	Catharanthus roseus (Madagascar periwinkle) (Vinca rosea)	157	Direct protein sequencing;Glycoprotein;Pathogenesis-related protein;Plant defense	abscisic acid-activated signaling pathway [GO:0009738]; defense response [GO:0006952]; response to biotic stimulus [GO:0009607]		abscisic acid binding [GO:0010427]; protein phosphatase inhibitor activity [GO:0004864]; signaling receptor activity [GO:0038023]
CRO_101031	K11	Distal_Aroot	LDis_ARoo	-2.6470332793417	3.49704885682897	0.00023766946094916	0.325502402179708	CND1_MOUSE	28.26	1295	760	27	190	3759	58	1288	5e-143	482	CND1_MOUSE	Q8K2Z4	Condensin complex subunit 1 (Chromosome condensation-related SMC-associated protein 1) (Chromosome-associated protein D2) (mCAP-D2) (Non-SMC condensin I complex subunit D2) (XCAP-D2 homolog)	Ncapd2 Capd2 Cnap1 Kiaa0159	Mus musculus (Mouse)	1392	Alternative splicing;Cell cycle;Cell division;Chromosome;Cytoplasm;DNA condensation;Mitosis;Nucleus;Phosphoprotein;Reference proteome	cell division [GO:0051301]; chromosome separation [GO:0051304]; meiotic chromosome condensation [GO:0010032]; mitotic chromosome condensation [GO:0007076]	condensed chromosome [GO:0000793]; condensed chromosome, centromeric region [GO:0000779]; condensin complex [GO:0000796]; cytosol [GO:0005829]; nuclear condensin complex [GO:0000799]; nucleoplasm [GO:0005654]; pronucleus [GO:0045120]	chromatin binding [GO:0003682]; histone binding [GO:0042393]
CRO_110381	K11	Distal_Aroot	LDis_ARoo	-2.58397483552266	1.37034708100763	0.00122187258074293	0.326528065159802	SRG1_ARATH	31.4	363	231	8	1	1053	1	357	8e-46	166	SRG1_ARATH	Q39224	Protein SRG1 (AtSRG1) (Protein SENESCENCE-RELATED GENE 1)	SRG1 At1g17020 F20D23.28 F6I1.30	Arabidopsis thaliana (Mouse-ear cress)	358	Iron;Metal-binding;Oxidoreductase;Reference proteome	leaf senescence [GO:0010150]		dioxygenase activity [GO:0051213]; metal ion binding [GO:0046872]; oxidoreductase activity, acting on diphenols and related substances as donors, oxygen as acceptor [GO:0016682]
CRO_110703	K11	Distal_Aroot	LDis_ARoo	-2.34853574162763	5.38786649946111	0.000703241104017335	0.183413924056801	NLP4_ARATH	47.69	908	351	22	425	3082	25	830	0	736	NLP4_ARATH	Q9LE38	Protein NLP4 (AtNLP4) (NIN-like protein 4) (Nodule inception protein-like protein 4)	NLP4 At1g20640 F2D10.12	Arabidopsis thaliana (Mouse-ear cress)	844	DNA-binding;Nucleus;Reference proteome;Transcription;Transcription regulation		nucleus [GO:0005634]	DNA binding [GO:0003677]; DNA-binding transcription factor activity [GO:0003700]
CRO_104764	K11	Distal_Aroot	LDis_ARoo	-2.26544655942187	7.85363274803868	0.000939439884758349	0.218085354379204	SCRK2_SOLLC	89.26	326	35	0	111	1088	2	327	0	570	SCRK2_SOLLC	Q42896	Fructokinase-2 (EC 2.7.1.4)	FRK2	Solanum lycopersicum (Tomato) (Lycopersicon esculentum)	328	ATP-binding;Carbohydrate metabolism;Kinase;Nucleotide-binding;Reference proteome;Transferase	fructose metabolic process [GO:0006000]; starch biosynthetic process [GO:0019252]	cytosol [GO:0005829]	ATP binding [GO:0005524]; carbohydrate kinase activity [GO:0019200]; fructokinase activity [GO:0008865]
CRO_108396	K11	Distal_Aroot	LDis_ARoo	-2.23664261575939	4.9472611741156	0.00124309823668603	0.259162397553703	RBK1_ARATH	55.89	433	153	5	493	1788	72	467	4e-170	503	RBK1_ARATH	Q8H1D6	Receptor-like cytosolic serine/threonine-protein kinase RBK1 (EC 2.7.11.1) (Protein ROP BINDING PROTEIN KINASES 1)	RBK1 At5g10520 F12B17.130	Arabidopsis thaliana (Mouse-ear cress)	467	ATP-binding;Cytoplasm;Kinase;Membrane;Nucleotide-binding;Nucleus;Phosphoprotein;Reference proteome;Serine/threonine-protein kinase;Transferase	cellular response to ethylene stimulus [GO:0071369]; defense response, incompatible interaction [GO:0009814]; protein phosphorylation [GO:0006468]; response to parasitic fungus [GO:0009623]	cytoplasm [GO:0005737]; cytosol [GO:0005829]; endomembrane system [GO:0012505]; nucleus [GO:0005634]; plasma membrane [GO:0005886]	ATP binding [GO:0005524]; GTPase binding [GO:0051020]; kinase activity [GO:0016301]; transmembrane receptor protein serine/threonine kinase activity [GO:0004675]
CRO_104401	K11	Mleaf_Aroot	MLea_ARoo	-1.86771559070581	5.51281650572142	0.00598362184018677	0.195528818403168	PCYOX_ARATH	62.72	448	163	2	191	1531	34	478	0	530	PCYOX_ARATH	P57681	Farnesylcysteine lyase (EC 1.8.3.6)	FLCY At5g63910 MGI19.11 MGI19.4	Arabidopsis thaliana (Mouse-ear cress)	500	FAD;Flavoprotein;Glycoprotein;Lysosome;Oxidoreductase;Reference proteome;Signal	abscisic acid-activated signaling pathway [GO:0009738]; farnesyl diphosphate metabolic process [GO:0045338]; prenylated protein catabolic process [GO:0030327]; prenylcysteine catabolic process [GO:0030328]	lysosome [GO:0005764]; vacuolar membrane [GO:0005774]; vacuole [GO:0005773]	farnesylcysteine lyase activity [GO:0102149]; prenylcysteine oxidase activity [GO:0001735]
CRO_110558	K11	Mleaf_Aroot	MLea_ARoo	-1.82151506577494	5.03024718988813	0.00745910994546265	0.20795603009131	OSTC_CHICK	49.18	122	61	1	115	480	27	147	4e-27	104	OSTC_CHICK	Q5ZJR3	Oligosaccharyltransferase complex subunit OSTC	OSTC RCJMB04_16e19	Gallus gallus (Chicken)	149	Membrane;Reference proteome;Transmembrane;Transmembrane helix	protein glycosylation [GO:0006486]	integral component of membrane [GO:0016021]; oligosaccharyltransferase complex [GO:0008250]
CRO_103019	K11	Distal_Aroot	LDis_ARoo	-1.80497185628897	5.36790565615198	0.00789619034897692	0.221951889898055	NHP2_ARATH	62.64	182	42	2	71	616	1	156	2e-64	204	NHP2_ARATH	Q9LEY9	H/ACA ribonucleoprotein complex subunit 2-like protein (Nhp2-like protein)	At5g08180 T22D6.120	Arabidopsis thaliana (Mouse-ear cress)	156	Nucleus;RNA-binding;Reference proteome;Ribonucleoprotein;Ribosome biogenesis;rRNA processing	cleavage involved in rRNA processing [GO:0000469]; maturation of LSU-rRNA [GO:0000470]; rRNA pseudouridine synthesis [GO:0031118]; snRNA pseudouridine synthesis [GO:0031120]	box H/ACA snoRNP complex [GO:0031429]; nucleolus [GO:0005730]; small nucleolar ribonucleoprotein complex [GO:0005732]	box H/ACA snoRNA binding [GO:0034513]; RNA binding [GO:0003723]
CRO_104008	K11	Mleaf_Aroot	MLea_ARoo	-1.76132074159939	5.40958208442626	0.0093581073673542	0.194525058476896	UBC35_ARATH	79.14	187	5	1	175	735	1	153	6e-97	290	UBC35_ARATH	Q94A97	Ubiquitin-conjugating enzyme E2 35 (EC 2.3.2.23) (E2 ubiquitin-conjugating enzyme 35) (Ubiquitin carrier protein 35)	UBC35 UBC13A UBG13A At1g78870 F9K20.8	Arabidopsis thaliana (Mouse-ear cress)	153	ATP-binding;Alternative splicing;Nucleotide-binding;Reference proteome;Transferase;Ubl conjugation pathway	postreplication repair [GO:0006301]; protein K63-linked ubiquitination [GO:0070534]; response to cadmium ion [GO:0046686]; response to iron ion [GO:0010039]; root epidermal cell differentiation [GO:0010053]; ubiquitin-dependent protein catabolic process [GO:0006511]	mitochondrion [GO:0005739]; nucleus [GO:0005634]; UBC13-MMS2 complex [GO:0031372]	ATP binding [GO:0005524]; ubiquitin conjugating enzyme activity [GO:0061631]; ubiquitin-protein transferase activity [GO:0004842]
CRO_110591	K11	Mleaf_Aroot	MLea_ARoo	-1.74566290144404	5.46630803153549	0.0100382329334033	0.208862061721261	SIP_ARATH	79.94	344	63	1	97	1110	1	344	0	531	SIP_ARATH	O81062	Signal peptide peptidase (AtSPP) (EC 3.4.23.-) (Intramembrane protease) (IMP) (IMPAS)	SPP At2g03120 T18E12.21	Arabidopsis thaliana (Mouse-ear cress)	344	Endoplasmic reticulum;Hydrolase;Membrane;Protease;Reference proteome;Transmembrane;Transmembrane helix	membrane protein proteolysis [GO:0033619]; pollen development [GO:0009555]; pollen germination [GO:0009846]; signal peptide processing [GO:0006465]	endoplasmic reticulum [GO:0005783]; endoplasmic reticulum membrane [GO:0005789]; integral component of cytoplasmic side of endoplasmic reticulum membrane [GO:0071458]; integral component of lumenal side of endoplasmic reticulum membrane [GO:0071556]	aspartic endopeptidase activity, intramembrane cleaving [GO:0042500]
CRO_110214	K11	Mleaf_Aroot	MLea_ARoo	-1.73562844129664	6.53331484340711	0.0100286726159132	0.20482747265863	MPK9_ARATH	80.74	514	85	6	376	1908	8	510	0	748	MPK9_ARATH	Q9LV37	Mitogen-activated protein kinase 9 (AtMPK9) (MAP kinase 9) (EC 2.7.11.24)	MPK9 At3g18040 MRC8.2 MRC8.4	Arabidopsis thaliana (Mouse-ear cress)	510	ATP-binding;Alternative splicing;Kinase;Nucleotide-binding;Phosphoprotein;Reference proteome;Serine/threonine-protein kinase;Transferase	abscisic acid-activated signaling pathway [GO:0009738]; intracellular signal transduction [GO:0035556]; regulation of gene expression [GO:0010468]	cytoplasm [GO:0005737]; cytosol [GO:0005829]; mitochondrion [GO:0005739]; nucleus [GO:0005634]	ATP binding [GO:0005524]; MAP kinase activity [GO:0004707]
CRO_110322	K11	Mleaf_Aroot	MLea_ARoo	-1.67851494960555	5.55777904500493	0.0130105959998682	0.231372541318889	P2C21_ARATH	69.14	350	88	3	146	1189	1	332	3e-179	513	P2C21_ARATH	O81716	Probable protein phosphatase 2C 21 (AtPP2C21) (EC 3.1.3.16) (AtPPC4;2)	PPC4-2 At2g25070 F13D4.1 F27C12	Arabidopsis thaliana (Mouse-ear cress)	355	Hydrolase;Magnesium;Manganese;Metal-binding;Protein phosphatase;Reference proteome	response to abscisic acid [GO:0009737]	plasma membrane [GO:0005886]; vacuole [GO:0005773]	magnesium-dependent protein serine/threonine phosphatase activity [GO:0004724]; metal ion binding [GO:0046872]; protein serine/threonine phosphatase activity [GO:0004722]
CRO_108392	K11	Mleaf_Aroot	MLea_ARoo	-1.64670394864175	3.93578217290468	0.0162479060824237	0.189208728653479	NAT11_ARATH	72.09	541	151	0	970	2592	169	709	0	741	NAT11_ARATH	Q6SZ87	Nucleobase-ascorbate transporter 11 (AtNAT11)	NAT11 At4g38050 F20D10.170	Arabidopsis thaliana (Mouse-ear cress)	709	Membrane;Reference proteome;Transmembrane;Transmembrane helix;Transport		integral component of membrane [GO:0016021]; plasma membrane [GO:0005886]	transmembrane transporter activity [GO:0022857]
CRO_104541	K11	Distal_Aroot	LDis_ARoo	-1.6466059974489	4.96735402736371	0.0151731094928894	0.248404395248221	KN12B_ARATH	55.87	1405	488	28	232	4326	1	1313	0	1288	KN12B_ARATH	Q8L7Y8	Kinesin-like protein KIN-12B (Phragmoplast-associated kinesin-related protein 1-like protein) (AtPAKRP1L)	KIN12B PAKRP1L At3g23670 MDB19.16	Arabidopsis thaliana (Mouse-ear cress)	1313	ATP-binding;Alternative splicing;Coiled coil;Cytoplasm;Cytoskeleton;Microtubule;Motor protein;Nucleotide-binding;Reference proteome	male meiosis cytokinesis [GO:0007112]; microgametogenesis [GO:0055046]; microtubule-based movement [GO:0007018]; phragmoplast microtubule organization [GO:0080175]	kinesin complex [GO:0005871]; microtubule [GO:0005874]; phragmoplast [GO:0009524]	ATPase activity [GO:0016887]; ATP binding [GO:0005524]; ATP-dependent microtubule motor activity, plus-end-directed [GO:0008574]; microtubule binding [GO:0008017]; microtubule motor activity [GO:0003777]
CRO_108503	K11	Mleaf_Aroot	MLea_ARoo	-1.42043053681634	6.87285676036836	0.033385690289867	0.308914946928678	SC61A_DICDI	74.4	461	118	0	1475	2857	4	464	0	730	SC61A_DICDI	Q54XK2	Protein transport protein Sec61 subunit alpha (Secretory 61 complex subunit alpha)	sec61a DDB_G0278885	Dictyostelium discoideum (Slime mold)	475	Endoplasmic reticulum;Membrane;Protein transport;Reference proteome;Translocation;Transmembrane;Transmembrane helix;Transport	posttranslational protein targeting to endoplasmic reticulum membrane [GO:0006620]; posttranslational protein targeting to membrane, translocation [GO:0031204]; SRP-dependent cotranslational protein targeting to membrane, translocation [GO:0006616]	endoplasmic reticulum [GO:0005783]; endoplasmic reticulum membrane [GO:0005789]; integral component of membrane [GO:0016021]; Sec61 translocon complex [GO:0005784]	P-P-bond-hydrolysis-driven protein transmembrane transporter activity [GO:0015450]; protein transmembrane transporter activity [GO:0008320]; signal sequence binding [GO:0005048]
CRO_104815	K11	Distal_Aroot	LDis_ARoo	-1.41151963974671	2.97337391552725	0.0416159464973361	0.173706901112045	NLP8_ARATH	46.5	329	152	9	1	954	1	316	3e-71	244	NLP8_ARATH	O22864	Protein NLP8 (AtNLP8) (NIN-like protein 8) (Nodule inception protein-like protein 8)	NLP8 At2g43500 T1O24.24	Arabidopsis thaliana (Mouse-ear cress)	947	Alternative splicing;Coiled coil;DNA-binding;Nucleus;Reference proteome;Transcription;Transcription regulation	regulation of transcription, DNA-templated [GO:0006355]	nucleus [GO:0005634]	DNA binding [GO:0003677]; DNA-binding transcription factor activity [GO:0003700]
CRO_109938	K11	Distal_Aroot	LDis_ARoo	-1.36630294051093	5.37406020350287	0.04174299492286	0.207992739556191	R1B12_SOLDE	32.2	910	519	26	137	2749	433	1283	1e-99	348	R1B12_SOLDE	Q6L3Z4	Putative late blight resistance protein homolog R1B-12	R1B-12 PGEC872C13.3	Solanum demissum (Wild potato)	1348	ATP-binding;Coiled coil;Cytoplasm;Hypersensitive response;Leucine-rich repeat;Membrane;Nucleotide-binding;Plant defense;Repeat	plant-type hypersensitive response [GO:0009626]	cytoplasm [GO:0005737]; membrane [GO:0016020]	ADP binding [GO:0043531]; ATP binding [GO:0005524]
CRO_102087	K11	Distal_Aroot	LDis_ARoo	-1.36576916510056	4.68694466273732	0.0428959533887494	0.313833722304666	XLG3_ARATH	57.5	673	233	11	544	2475	190	838	0	772	XLG3_ARATH	Q9C516	Extra-large guanine nucleotide-binding protein 3 (Extra-large GTP-binding protein 3) (Extra-large G-protein 3)	XLG3 At1g31930 F5M6.7 T12O21.16	Arabidopsis thaliana (Mouse-ear cress)	848	Calcium;GTP-binding;Metal-binding;Nucleotide-binding;Nucleus;Reference proteome;Transducer;Zinc;Zinc-finger	adenylate cyclase-modulating G protein-coupled receptor signaling pathway [GO:0007188]; regulation of root development [GO:2000280]; response to bacterium [GO:0009617]; response to ethylene [GO:0009723]	heterotrimeric G-protein complex [GO:0005834]; nucleus [GO:0005634]	G-protein beta/gamma-subunit complex binding [GO:0031683]; G protein-coupled receptor binding [GO:0001664]; GTPase activity [GO:0003924]; GTP binding [GO:0005525]; metal ion binding [GO:0046872]
CRO_111457	K11	Root_Yleafcat	Root_YLeacat	-1.34958894165999	3.49136255614931	0.0469435823746587	-0.422003705253283	RL15_METEP	51.61	155	71	4	530	991	1	152	4e-25	105	RL15_METEP	A9W4S1	50S ribosomal protein L15	rplO Mext_2182	Methylorubrum extorquens (strain PA1) (Methylobacterium extorquens)	169	RNA-binding;Ribonucleoprotein;Ribosomal protein;rRNA-binding	translation [GO:0006412]	large ribosomal subunit [GO:0015934]	rRNA binding [GO:0019843]; structural constituent of ribosome [GO:0003735]
CRO_110687	K11	Distal_Aroot	LDis_ARoo	-1.34512374300729	5.21932011877126	0.0452034295432315	0.302313062898666	IRE1B_ARATH	47.12	677	310	13	547	2541	209	849	1e-180	565	IRE1B_ARATH	Q93VJ2	Serine/threonine-protein kinase/endoribonuclease IRE1b (Endoplasmic reticulum-to-nucleus signaling 1-1) (Inositol-requiring protein 1-1) (AtIRE1-1) (Serine/threonine-protein kinase/endoribonuclease IRE1-1) [Includes: Serine/threonine-protein kinase (EC 2.7.11.1); Endoribonuclease (EC 3.1.26.-)]	IRE1B IRE1-1 At5g24360 K16H17.7	Arabidopsis thaliana (Mouse-ear cress)	881	ATP-binding;Alternative splicing;Autophagy;Disulfide bond;Endoplasmic reticulum;Glycoprotein;Hydrolase;Immunity;Kinase;Magnesium;Membrane;Metal-binding;Multifunctional enzyme;Nucleotide-binding;Reference proteome;Serine/threonine-protein kinase;Signal;Transcription;Transcription regulation;Transferase;Transmembrane;Transmembrane helix;Unfolded protein response;mRNA processing;mRNA splicing	autophagy [GO:0006914]; defense response to bacterium, incompatible interaction [GO:0009816]; endoplasmic reticulum unfolded protein response [GO:0030968]; intrinsic apoptotic signaling pathway in response to endoplasmic reticulum stress [GO:0070059]; IRE1-mediated unfolded protein response [GO:0036498]; mRNA processing [GO:0006397]; positive regulation of autophagy in response to ER overload [GO…	endoplasmic reticulum [GO:0005783]; endoplasmic reticulum membrane [GO:0005789]; integral component of membrane [GO:0016021]; IRE1-TRAF2-ASK1 complex [GO:1990604]	ATP binding [GO:0005524]; endoribonuclease activity [GO:0004521]; metal ion binding [GO:0046872]; protein kinase activity [GO:0004672]; protein serine/threonine kinase activity [GO:0004674]; unfolded protein binding [GO:0051082]
CRO_103425	K11	Root_Basal	Root_LBas	1.39467808275328	3.98079472345572	0.0396847607962595	-0.357984811697382	CSE_ARATH	40.78	309	175	5	31	954	22	323	3e-79	251	CSE_ARATH	Q9C942	Caffeoylshikimate esterase (EC 3.1.1.-) (Lysophospholipase 2) (LysoPL2)	CSE At1g52760 F14G24.3	Arabidopsis thaliana (Mouse-ear cress)	332	Cell membrane;Hydrolase;Lignin biosynthesis;Membrane;Reference proteome	lignin biosynthetic process [GO:0009809]; response to cadmium ion [GO:0046686]; response to hydrogen peroxide [GO:0042542]; response to oxidative stress [GO:0006979]; response to zinc ion [GO:0010043]	endoplasmic reticulum [GO:0005783]; Golgi apparatus [GO:0005794]; membrane [GO:0016020]; nucleus [GO:0005634]; plasma membrane [GO:0005886]; plasmodesma [GO:0009506]	2-acylglycerol O-acyltransferase activity [GO:0003846]; caffeoyl-CoA: alcohol caffeoyl transferase activity [GO:0090430]; hydrolase activity [GO:0016787]; lysophospholipase activity [GO:0004622]
CRO_103365	K11	Distal_Aroot	LDis_ARoo	1.80845338333183	5.26125343293218	0.00779613265023239	0.289852878239678	TSJT1_TOBAC	64	150	52	2	1	447	1	149	3e-61	196	TSJT1_TOBAC	P24805	Stem-specific protein TSJT1	TSJT1	Nicotiana tabacum (Common tobacco)	149	Reference proteome
CRO_102172	K11	Distal_Aroot	LDis_ARoo	2.54114812402328	3.36678688255016	0.000376802518756782	0.312753618941835	DOF56_ARATH	71.77	124	16	7	61	378	1	123	4e-43	159	DOF56_ARATH	Q9FM03	Dof zinc finger protein DOF5.6 (AtDOF5.6) (Protein HIGH CAMBIAL ACTIVITY 2) (Protein PHLOEM EARLY DOF HCA2)	DOF5.6 HCA2 At5g62940 MQB2.26	Arabidopsis thaliana (Mouse-ear cress)	372	Activator;DNA-binding;Metal-binding;Nucleus;Reference proteome;Transcription;Transcription regulation;Zinc;Zinc-finger	phloem or xylem histogenesis [GO:0010087]; positive regulation of transcription, DNA-templated [GO:0045893]; procambium histogenesis [GO:0010067]; regulation of transcription, DNA-templated [GO:0006355]; root radial pattern formation [GO:0090057]	nucleus [GO:0005634]	DNA binding [GO:0003677]; DNA-binding transcription factor activity [GO:0003700]; metal ion binding [GO:0046872]
CRO_105648	K11	Root_Basal	Root_LBas	3.69692219491966	5.78567700651465	4.41527259287734e-07	-0.335785611504932	UFC_ARATH	65.93	91	30	1	152	424	44	133	4e-33	134	UFC_ARATH	Q9LX14	Protein UPSTREAM OF FLC	UFC At5g10150 T31P16.140	Arabidopsis thaliana (Mouse-ear cress)	414	Reference proteome		basal plasma membrane [GO:0009925]
CRO_101723	K11	Distal_Aroot	LDis_ARoo	3.93032778887886	4.80809676222183	1.49127379136143e-07	0.301628882618561	YJCL_BACSU	31.04	364	222	6	298	1311	29	389	7e-31	127	YJCL_BACSU	O31634	Uncharacterized membrane protein YjcL	yjcL BSU11900	Bacillus subtilis (strain 168)	396	Cell membrane;Membrane;Reference proteome;Transmembrane;Transmembrane helix		integral component of membrane [GO:0016021]; plasma membrane [GO:0005886]
CRO_103075	K11	Root_Basal	Root_LBas	10.4018395738714	1.59470076137023	2.14236499124968e-10	-0.316221083862084	SOT16_ARATH	47.02	319	159	6	52	1002	24	334	1e-93	291	SOT16_ARATH	Q9C9D0	Cytosolic sulfotransferase 16 (AtSOT16) (EC 2.8.2.24) (Aromatic desulfoglucosinolate sulfotransferase) (Desulfoglucosinolate sulfotransferase A) (AtST5a) (Protein CORONATINE INDUCED 7)	SOT16 CORI-7 ST5A At1g74100 F2P9.3	Arabidopsis thaliana (Mouse-ear cress)	338	Cytoplasm;Reference proteome;Transferase	glucosinolate biosynthetic process [GO:0019761]; response to jasmonic acid stimulus involved in jasmonic acid and ethylene-dependent systemic resistance [GO:0032260]	mitochondrion [GO:0005739]	desulfoglucosinolate sulfotransferase activity [GO:0047364]
CRO_103162	K12	Root_Yleafcat	Root_YLeacat	-8.78591961487271	-0.0941777682190806	6.35441048929898e-07	0.323576579411867	HIBC2_ARATH	54.35	230	102	1	2	691	105	331	3e-82	257	HIBC2_ARATH	Q1PEY5	Probable 3-hydroxyisobutyryl-CoA hydrolase 2 (EC 3.1.2.4)	At2g30650 T11J7.4	Arabidopsis thaliana (Mouse-ear cress)	378	Branched-chain amino acid catabolism;Hydrolase;Peroxisome;Reference proteome	valine catabolic process [GO:0006574]	peroxisome [GO:0005777]	3-hydroxyisobutyryl-CoA hydrolase activity [GO:0003860]
CRO_105179	K12	Flow_Yleafcat	Flow_YLeacat	-8.75864363165037	3.29318292174123	2.35080009927723e-14	0.326753691315158	GAOX2_ARATH	47.23	343	164	5	79	1092	40	370	1e-103	317	GAOX2_ARATH	Q39111	Gibberellin 20 oxidase 2 (EC 1.14.11.-) (GA 20-oxidase 2) (Gibberellin C-20 oxidase 2)	GA20OX2 20ox At2353 At5g51810 MIO24.5	Arabidopsis thaliana (Mouse-ear cress)	378	Iron;Metal-binding;Oxidoreductase;Reference proteome	flower development [GO:0009908]; gibberellin biosynthetic process [GO:0009686]; response to gibberellin [GO:0009739]; response to karrikin [GO:0080167]; response to red or far red light [GO:0009639]; unidimensional cell growth [GO:0009826]		dioxygenase activity [GO:0051213]; gibberellin 20-oxidase activity [GO:0045544]; metal ion binding [GO:0046872]
CRO_110404	K12	Yleafcat_Aroot	YLeacat_ARoo	-6.57096162073679	4.15823954312548	2.46819847187797e-13	-0.260959360476814	Y1869_ARATH	56.05	314	103	8	328	1266	41	320	4e-106	328	Y1869_ARATH	Q3E6Y3	Uncharacterized protein At1g28695	At1g28695 F1K23.29	Arabidopsis thaliana (Mouse-ear cress)	329	Reference proteome;Signal
CRO_109946	K12	Flow_Yleafcat	Flow_YLeacat	-6.46726024477718	1.92985800378744	2.02651010131784e-10	0.351958921752873	RR18_HELAN	83.05	59	10	0	124	300	15	73	4e-23	90.9	RR18_HELAN	Q1KXT7	30S ribosomal protein S18, chloroplastic	rps18	Helianthus annuus (Common sunflower)	101	Chloroplast;Plastid;RNA-binding;Ribonucleoprotein;Ribosomal protein;rRNA-binding	translation [GO:0006412]	chloroplast [GO:0009507]; ribosome [GO:0005840]	rRNA binding [GO:0019843]; structural constituent of ribosome [GO:0003735]
CRO_110845	K12	Yleafcat_Aroot	YLeacat_ARoo	-4.94706816810202	6.80406694149554	1.86378332997482e-10	-0.327007467337774	PER10_ARATH	69.21	302	91	1	1486	2385	46	347	9e-145	438	PER10_ARATH	Q9FX85	Peroxidase 10 (Atperox P10) (EC 1.11.1.7) (ATP5a)	PER10 P10 At1g49570 F14J22.19	Arabidopsis thaliana (Mouse-ear cress)	350	Calcium;Disulfide bond;Glycoprotein;Heme;Hydrogen peroxide;Iron;Metal-binding;Oxidoreductase;Peroxidase;Reference proteome;Secreted;Signal	hydrogen peroxide catabolic process [GO:0042744]; response to oxidative stress [GO:0006979]	extracellular region [GO:0005576]	heme binding [GO:0020037]; metal ion binding [GO:0046872]; peroxidase activity [GO:0004601]
CRO_108401	K12	Yleafcat_Aroot	YLeacat_ARoo	-3.19183383838552	2.69362944574518	2.62829707371619e-05	-0.3505064168908	URT1_FRAAN	54.18	467	207	5	4	1386	6	471	3e-172	500	URT1_FRAAN	Q66PF2	Putative UDP-rhamnose:rhamnosyltransferase 1 (FaRT1) (EC 2.4.1.-) (Glycosyltransferase 4) (FaGT4)	GT4	Fragaria ananassa (Strawberry) (Fragaria chiloensis x Fragaria virginiana)	478	Glycoprotein;Glycosyltransferase;Membrane;Transferase;Transmembrane;Transmembrane helix		integral component of membrane [GO:0016021]	transferase activity, transferring hexosyl groups [GO:0016758]
CRO_109095	K12	Root_Yleafcat	Root_YLeacat	-3.10787300726404	4.02114197964425	1.64658648084087e-05	0.255628131792959	COMT1_CATRO	75.96	391	39	5	68	1162	2	363	2e-178	508	COMT1_CATRO	Q8W013	Caffeic acid 3-O-methyltransferase (CAOMT) (COMT) (EC 2.1.1.68) (S-adenosysl-L-methionine:caffeic acid 3-O-methyltransferase)	COMT1	Catharanthus roseus (Madagascar periwinkle) (Vinca rosea)	363	Lignin biosynthesis;Methyltransferase;S-adenosyl-L-methionine;Transferase	lignin biosynthetic process [GO:0009809]; methylation [GO:0032259]		caffeate O-methyltransferase activity [GO:0047763]; protein dimerization activity [GO:0046983]
CRO_110550	K12	Flow_Yleafcat	Flow_YLeacat	-2.99496405080623	-0.342799526975713	0.00254733269163407	0.34345463484797	PPR7_ARATH	60.61	429	167	1	1	1281	1	429	0	532	PPR7_ARATH	Q9LR72	Putative pentatricopeptide repeat-containing protein At1g03510	PCMP-E3 At1g03510 F21B7.13	Arabidopsis thaliana (Mouse-ear cress)	429	Reference proteome;Repeat	RNA modification [GO:0009451]
CRO_110484	K12	Flow_Yleafcat	Flow_YLeacat	-2.98063787223293	5.77348278964394	2.5721707821245e-05	0.248211452991528	RK2A_COFAR	83.58	67	11	0	263	63	184	250	4e-28	108	RK2A_COFAR	A0A377	50S ribosomal protein L2-A, chloroplastic	rpl2-A	Coffea arabica (Arabian coffee)	274	Chloroplast;Plastid;Ribonucleoprotein;Ribosomal protein	translation [GO:0006412]	chloroplast [GO:0009507]; large ribosomal subunit [GO:0015934]	rRNA binding [GO:0019843]; structural constituent of ribosome [GO:0003735]; transferase activity [GO:0016740]
CRO_107793	K12	Flow_Yleafcat	Flow_YLeacat	-2.89414061802703	-1.24788092740935	0.0396962808918121	0.342213158550639	YCF2B_ATRBE	97.04	169	5	0	1	507	97	265	1e-105	338	YCF2B_ATRBE	Q8S8U1	Protein Ycf2 B	ycf2-B	Atropa belladonna (Belladonna) (Deadly nightshade)	2291	ATP-binding;Chloroplast;Nucleotide-binding;Plastid		chloroplast stroma [GO:0009570]	ATP binding [GO:0005524]
CRO_100065	K12	Flow_Yleafcat	Flow_YLeacat	-2.7969292340141	4.54973323888889	8.19339896538397e-05	0.200697776785938	RR4_COFAR	90.53	190	18	0	1	570	1	190	1e-121	352	RR4_COFAR	A0A337	30S ribosomal protein S4, chloroplastic	rps4	Coffea arabica (Arabian coffee)	201	Chloroplast;Plastid;RNA-binding;Ribonucleoprotein;Ribosomal protein;rRNA-binding	translation [GO:0006412]	chloroplast [GO:0009507]; small ribosomal subunit [GO:0015935]	rRNA binding [GO:0019843]; structural constituent of ribosome [GO:0003735]
CRO_105972	K12	Flow_Yleafcat	Flow_YLeacat	-2.62770973343963	3.90013644099665	0.000209347514518113	0.233445841226249	GUN8_ARATH	81.6	462	85	0	129	1514	27	488	0	797	GUN8_ARATH	Q9CAC1	Endoglucanase 8 (EC 3.2.1.4) (Cellulase 1) (AtCEL1) (Endo-1,4-beta glucanase 8)	CEL1 At1g70710 F5A18.11	Arabidopsis thaliana (Mouse-ear cress)	492	Carbohydrate metabolism;Cell wall biogenesis/degradation;Cellulose degradation;Glycoprotein;Glycosidase;Hydrolase;Polysaccharide degradation;Reference proteome;Secreted;Signal	cellulose catabolic process [GO:0030245]; cell wall modification involved in multidimensional cell growth [GO:0042547]	chloroplast [GO:0009507]; extracellular region [GO:0005576]	cellulase activity [GO:0008810]
CRO_106903	K12	Flow_Yleafcat	Flow_YLeacat	-1.93935028206617	7.28959577611261	0.00419031473309694	0.203000131561816	CRY1_ARATH	79.33	682	119	9	319	2343	15	681	0	1011	CRY1_ARATH	Q43125	Cryptochrome-1 (AtCry) (Atcry1) (Blue light photoreceptor) (Protein BLUE LIGHT UNINHIBITED 1) (Protein ELONGATED HYPOCOTYL 4) (Protein OUT OF PHASE 2) (OOP2)	CRY1 BLU1 HY4 At4g08920 T3H13.14 T3H13.5	Arabidopsis thaliana (Mouse-ear cress)	681	3D-structure;ATP-binding;Apoptosis;Chromophore;Cytoplasm;Disulfide bond;FAD;Flavoprotein;Magnesium;Metal-binding;Nucleotide-binding;Nucleus;Phosphoprotein;Photoreceptor protein;Plant defense;Receptor;Reference proteome;Sensory transduction	anthocyanin-containing compound metabolic process [GO:0046283]; auxin transport [GO:0060918]; blue light signaling pathway [GO:0009785]; circadian regulation of calcium ion oscillation [GO:0010617]; circadian rhythm [GO:0007623]; defense response [GO:0006952]; detection of light stimulus [GO:0009583]; flavin adenine dinucleotide metabolic process [GO:0072387]; negative regulation of lateral root …	cell [GO:0005623]; cytoplasm [GO:0005737]; cytosol [GO:0005829]; nuclear body [GO:0016604]; nucleus [GO:0005634]; PML body [GO:0016605]	ATP binding [GO:0005524]; blue light photoreceptor activity [GO:0009882]; FAD binding [GO:0071949]; identical protein binding [GO:0042802]; kinase activity [GO:0016301]; metal ion binding [GO:0046872]; protein kinase activity [GO:0004672]
CRO_102141	K12	Yleafcat_Aroot	YLeacat_ARoo	-1.90755798428615	5.9656920692009	0.00496697402019579	-0.345996681619497	GLRX_RICCO	73.53	102	27	0	207	512	1	102	3e-46	160	GLRX_RICCO	P55143	Glutaredoxin		Ricinus communis (Castor bean)	102	Cytoplasm;Disulfide bond;Electron transport;Redox-active center;Transport	cell redox homeostasis [GO:0045454]	cell [GO:0005623]; cytoplasm [GO:0005737]	electron transfer activity [GO:0009055]; protein disulfide oxidoreductase activity [GO:0015035]
CRO_106950	K12	Yleafcat_Aroot	YLeacat_ARoo	-1.89544817397334	4.93055667680213	0.00550882233757921	-0.293092447416089	ADHL2_ARATH	65.3	219	75	1	923	1576	168	386	2e-82	269	ADHL2_ARATH	Q9SK87	Alcohol dehydrogenase-like 2 (EC 1.1.1.1)	At1g22440 F12K8.21	Arabidopsis thaliana (Mouse-ear cress)	386	Cytoplasm;Metal-binding;NAD;Oxidoreductase;Reference proteome;Zinc	formaldehyde catabolic process [GO:0046294]	cytosol [GO:0005829]	alcohol dehydrogenase activity, zinc-dependent [GO:0004024]; S-(hydroxymethyl)glutathione dehydrogenase activity [GO:0051903]; zinc ion binding [GO:0008270]
CRO_109962	K12	Flow_Yleafcat	Flow_YLeacat	-1.85741369593983	5.55807513687427	0.00624432356116664	0.325295041581364	MAP1B_ARATH	62.7	378	84	3	145	1278	48	368	7e-148	444	MAP1B_ARATH	Q9FV52	Methionine aminopeptidase 1B, chloroplastic (MAP 1B) (MetAP 1B) (EC 3.4.11.18) (Peptidase M 1B)	MAP1B At1g13270 T6J4.3	Arabidopsis thaliana (Mouse-ear cress)	369	Alternative splicing;Aminopeptidase;Chloroplast;Hydrolase;Metal-binding;Plastid;Protease;Reference proteome;Transit peptide	N-terminal protein amino acid modification [GO:0031365]; protein initiator methionine removal [GO:0070084]	chloroplast [GO:0009507]; extracellular region [GO:0005576]; mitochondrion [GO:0005739]	metal ion binding [GO:0046872]; metalloaminopeptidase activity [GO:0070006]
CRO_107172	K12	Yleafcat_Aroot	YLeacat_ARoo	-1.84155382725901	3.92890526017638	0.00761785904033757	-0.28677358472377	GLIP5_ARATH	47.24	362	162	7	99	1160	42	382	6e-91	288	GLIP5_ARATH	Q9SSA7	GDSL esterase/lipase 5 (EC 3.1.1.-) (Extracellular lipase 5)	GLIP5 At1g53920 T18A20.15	Arabidopsis thaliana (Mouse-ear cress)	385	Glycoprotein;Hydrolase;Lipid degradation;Lipid metabolism;Reference proteome;Secreted;Signal	lipid catabolic process [GO:0016042]	extracellular region [GO:0005576]	lipase activity [GO:0016298]
CRO_110038	K12	Flow_Yleafcat	Flow_YLeacat	-1.76796400516492	9.78076959682713	0.00858338165099036	0.341474691758627	TKTC_SOLTU	87.5	744	88	2	46	2274	1	740	0	1297	TKTC_SOLTU	Q43848	Transketolase, chloroplastic (TK) (EC 2.2.1.1)		Solanum tuberosum (Potato)	741	Calcium;Chloroplast;Magnesium;Membrane;Metal-binding;Plastid;Reference proteome;Thiamine pyrophosphate;Thylakoid;Transferase;Transit peptide	reductive pentose-phosphate cycle [GO:0019253]	chloroplast thylakoid membrane [GO:0009535]	metal ion binding [GO:0046872]; transketolase activity [GO:0004802]
CRO_106240	K12	Root_Yleafcat	Root_YLeacat	-1.76274249378627	4.55700629536245	0.009523339549363	0.27584644387311	XTH32_ARATH	82.89	263	45	0	134	922	37	299	2e-165	474	XTH32_ARATH	Q9SJL9	Probable xyloglucan endotransglucosylase/hydrolase protein 32 (At-XTH32) (XTH-32) (EC 2.4.1.207)	XTH32 At2g36870 T1J8.5	Arabidopsis thaliana (Mouse-ear cress)	299	Alternative splicing;Apoplast;Cell wall;Cell wall biogenesis/degradation;Disulfide bond;Glycosidase;Hydrolase;Reference proteome;Secreted;Signal;Transferase	cell wall biogenesis [GO:0042546]; cell wall macromolecule catabolic process [GO:0016998]; cell wall organization [GO:0071555]; xyloglucan metabolic process [GO:0010411]	apoplast [GO:0048046]; cell wall [GO:0005618]	hydrolase activity, hydrolyzing O-glycosyl compounds [GO:0004553]; xyloglucan:xyloglucosyl transferase activity [GO:0016762]
CRO_108809	K12	Flow_Yleafcat	Flow_YLeacat	1.52256570031544	4.7786285431075	0.0240728214077673	0.317921004625397	NADK1_ARATH	70.99	517	138	5	82	1608	12	524	0	713	NADK1_ARATH	Q56YN3	NAD(H) kinase 1 (AtNADK-1) (EC 2.7.1.23) (EC 2.7.1.86)	NADK1 At3g21070 MSA6.11	Arabidopsis thaliana (Mouse-ear cress)	524	ATP-binding;Alternative splicing;Kinase;NAD;NADP;Nucleotide-binding;Reference proteome;Transferase	NAD metabolic process [GO:0019674]; NADP biosynthetic process [GO:0006741]		ATP binding [GO:0005524]; NAD+ kinase activity [GO:0003951]; NADH kinase activity [GO:0042736]
CRO_105989	K12	Flow_Yleafcat	Flow_YLeacat	1.52675964933256	3.36334775337357	0.0266117172338798	0.263617693205966	CRK25_ARATH	46.95	328	156	4	392	1363	312	625	2e-95	313	CRK25_ARATH	Q9M0X5	Cysteine-rich receptor-like protein kinase 25 (Cysteine-rich RLK25) (EC 2.7.11.-)	CRK25 At4g05200 C17L7.120 C6L9.3	Arabidopsis thaliana (Mouse-ear cress)	675	ATP-binding;Glycoprotein;Kinase;Membrane;Nucleotide-binding;Phosphoprotein;Receptor;Reference proteome;Repeat;Serine/threonine-protein kinase;Signal;Transferase;Transmembrane;Transmembrane helix	defense response to bacterium [GO:0042742]; protein phosphorylation [GO:0006468]	integral component of membrane [GO:0016021]; plasma membrane [GO:0005886]	ATP binding [GO:0005524]; protein serine/threonine kinase activity [GO:0004674]
CRO_102992	K12	Yleafcat_Aroot	YLeacat_ARoo	2.0640826647027	4.03351117258512	0.00277654820060075	-0.34010048919451	PII2_ARATH	51.37	401	159	6	673	1785	29	423	4e-111	346	PII2_ARATH	Q5PP26	Piriformospora indica-insensitive protein 2	PII-2 At1g13230 F3F19.26	Arabidopsis thaliana (Mouse-ear cress)	424	Cell membrane;Leucine-rich repeat;Membrane;Reference proteome;Repeat;Signal	response to symbiotic fungus [GO:0009610]; symbiotic process [GO:0044403]	plasma membrane [GO:0005886]
CRO_106547	K12	Flow_Yleafcat	Flow_YLeacat	2.31526842984463	8.17082046361405	0.000735838665382914	0.305924073381263	ICR4_ARATH	50.5	398	114	12	217	1383	1	324	1e-54	192	ICR4_ARATH	Q9M9F9	Interactor of constitutive active ROPs 4 (ROP-interactive partner 4)	ICR4 RIP4 At1g78430 F3F9.6	Arabidopsis thaliana (Mouse-ear cress)	324	Coiled coil;Reference proteome
CRO_100753	K12	Yleafcat_Aroot	YLeacat_ARoo	2.52716698951049	3.04656198138742	0.000416004845060604	-0.284816928687608	LAC17_ARATH	77.97	531	108	3	40	1605	6	536	0	817	LAC17_ARATH	Q9FJD5	Laccase-17 (EC 1.10.3.2) (Benzenediol:oxygen oxidoreductase 17) (Diphenol oxidase 17) (Urishiol oxidase 17)	LAC17 At5g60020 MMN10.27	Arabidopsis thaliana (Mouse-ear cress)	577	Apoplast;Copper;Glycoprotein;Lignin degradation;Metal-binding;Oxidoreductase;Reference proteome;Repeat;Secreted;Signal	iron ion homeostasis [GO:0055072]; iron ion transport [GO:0006826]; lignin biosynthetic process [GO:0009809]; lignin catabolic process [GO:0046274]; phenylpropanoid metabolic process [GO:0009698]	apoplast [GO:0048046]; plasma membrane [GO:0005886]	copper ion binding [GO:0005507]; ferroxidase activity [GO:0004322]; hydroquinone:oxygen oxidoreductase activity [GO:0052716]; oxidoreductase activity [GO:0016491]
CRO_106071	K12	Mleaf_Yleafcat	MLea_YLeacat	2.89326775033796	1.33490386847628	0.000520354035137737	0.416887728375913	WAG2_ARATH	66.91	414	123	10	211	1422	61	470	2e-171	499	WAG2_ARATH	Q9LUL2	Serine/threonine-protein kinase WAG2 (EC 2.7.11.1)	WAG2 At3g14370 MLN21.15	Arabidopsis thaliana (Mouse-ear cress)	480	ATP-binding;Auxin signaling pathway;Cytoplasm;Developmental protein;Growth regulation;Kinase;Nucleotide-binding;Reference proteome;Serine/threonine-protein kinase;Transferase	auxin-activated signaling pathway [GO:0009734]; auxin polar transport [GO:0009926]; cotyledon development [GO:0048825]; protein phosphorylation [GO:0006468]; regulation of growth [GO:0040008]	cytoplasm [GO:0005737]; cytosol [GO:0005829]; nucleus [GO:0005634]; plasma membrane [GO:0005886]	ATP binding [GO:0005524]; kinase activity [GO:0016301]; protein serine/threonine kinase activity [GO:0004674]
CRO_106598	K12	Yleafcat_Aroot	YLeacat_ARoo	3.03493750715139	4.65762862010468	2.21216852108173e-05	-0.357102244946498	GDL15_ARATH	38.21	335	198	5	164	1153	33	363	3e-74	242	GDL15_ARATH	Q9C7N4	GDSL esterase/lipase At1g29670 (EC 3.1.1.-) (Extracellular lipase At1g29670)	At1g29670 F15D2.22	Arabidopsis thaliana (Mouse-ear cress)	363	Hydrolase;Lipid degradation;Lipid metabolism;Reference proteome;Secreted;Signal	lipid catabolic process [GO:0016042]	apoplast [GO:0048046]; cell wall [GO:0005618]; chloroplast thylakoid [GO:0009534]; nucleus [GO:0005634]	hydrolase activity, acting on ester bonds [GO:0016788]
CRO_110857	K12	Yleafcat_Aroot	YLeacat_ARoo	3.28564817135992	-0.483785619480032	0.00141950521501818	-0.219984394913357	CBP23_HORVU	57.57	436	163	10	1570	2829	79	508	1e-158	484	CBP23_HORVU	P52711	Serine carboxypeptidase II-3 (EC 3.4.16.6) (CP-MII.3) [Cleaved into: Serine carboxypeptidase II-3 chain A; Serine carboxypeptidase II-3 chain B]	CXP;2-3	Hordeum vulgare (Barley)	516	Carboxypeptidase;Disulfide bond;Glycoprotein;Hydrolase;Protease;Signal;Zymogen			serine-type carboxypeptidase activity [GO:0004185]
CRO_100640	K12	Root_Yleafcat	Root_YLeacat	3.58650993663815	4.72934139314167	1.10767016460538e-06	0.380353131566449	P2C23_ARATH	49.57	692	227	17	141	1964	1	654	0	575	P2C23_ARATH	Q9ZV25	Probable protein phosphatase 2C 23 (AtPP2C23) (EC 3.1.3.16) (Protein POLTERGEIST-LIKE 4) (Protein phosphatase 2C PLL4) (PP2C PLL4)	PLL4 At2g28890 F8N16.18	Arabidopsis thaliana (Mouse-ear cress)	654	Developmental protein;Hydrolase;Magnesium;Manganese;Metal-binding;Nucleus;Phosphoprotein;Protein phosphatase;Reference proteome	leaf development [GO:0048366]	nucleus [GO:0005634]; plasma membrane [GO:0005886]	magnesium-dependent protein serine/threonine phosphatase activity [GO:0004724]; metal ion binding [GO:0046872]; protein serine/threonine phosphatase activity [GO:0004722]
CRO_110430	K12	Yleafcat_Aroot	YLeacat_ARoo	5.32966227786986	2.74712024501172	1.29251903841377e-09	-0.276727400352354	PSBC_NANDO	93.33	90	6	0	745	1014	324	413	1e-55	172	PSBC_NANDO	Q09FW5	Photosystem II CP43 reaction center protein (PSII 43 kDa protein) (Protein CP-43)	psbC	Nandina domestica (Heavenly bamboo)	461	Acetylation;Chlorophyll;Chloroplast;Chromophore;Manganese;Membrane;Metal-binding;Phosphoprotein;Photosynthesis;Photosystem II;Plastid;Thylakoid;Transmembrane;Transmembrane helix	photosynthetic electron transport in photosystem II [GO:0009772]; protein-chromophore linkage [GO:0018298]	chloroplast thylakoid membrane [GO:0009535]; integral component of membrane [GO:0016021]; photosystem II [GO:0009523]	chlorophyll binding [GO:0016168]; electron transporter, transferring electrons within the cyclic electron transport pathway of photosynthesis activity [GO:0045156]; metal ion binding [GO:0046872]
CRO_107550	K12	Root_Yleafcat	Root_YLeacat	6.70441542505679	-1.57966475591624	0.0028638906353275	0.32579999416408	CBDAS_CANSA	41.95	522	257	8	58	1509	24	537	9e-133	403	CBDAS_CANSA	A6P6V9	Cannabidiolic acid synthase (EC 1.21.3.8) (CBDA synthase)	CBDAS	Cannabis sativa (Hemp) (Marijuana)	544	Apoplast;Direct protein sequencing;Disulfide bond;FAD;Flavoprotein;Glycoprotein;Oxidoreductase;Secreted;Signal		apoplast [GO:0048046]	cannabidiolate synthase activity [GO:0102779]; FAD binding [GO:0071949]
CRO_110594	K2	Root_Yleafcat	Root_YLeacat	-10.6353180126842	6.75328536869536	3.98858232850273e-24	0.314146384134446	PB27A_ARATH	70.37	135	35	2	133	525	41	174	4e-60	191	PB27A_ARATH	Q9LR64	Photosystem II repair protein PSB27-H1, chloroplastic (Psb27-H1) (Thylakoid lumenal protein PSB27-H1)	PSB27-1 At1g03600 F21B7.14 F21B7.21 F21B7.22 F21B7_140	Arabidopsis thaliana (Mouse-ear cress)	174	3D-structure;Chloroplast;Direct protein sequencing;Membrane;Phosphoprotein;Plastid;Reference proteome;Thylakoid;Transit peptide	cellular response to light intensity [GO:0071484]; photosystem II assembly [GO:0010207]; photosystem II repair [GO:0010206]	chloroplast [GO:0009507]; chloroplast thylakoid [GO:0009534]; chloroplast thylakoid lumen [GO:0009543]; chloroplast thylakoid membrane [GO:0009535]; extracellular region [GO:0005576]; thylakoid [GO:0009579]
CRO_107249	K2	Root_Mleaf	Root_MLea	-9.66527516372403	6.03940103582859	7.79856595888041e-22	0.315705975273188	UNE10_ARATH	52.71	129	58	2	459	845	150	275	5e-25	108	UNE10_ARATH	Q8GZ38	Transcription factor UNE10 (Basic helix-loop-helix protein 16) (AtbHLH16) (bHLH 16) (Protein UNFERTILIZED EMBRYO SAC 10) (Transcription factor EN 108) (bHLH transcription factor bHLH016)	UNE10 BHLH16 EN108 At4g00050 F6N15.11	Arabidopsis thaliana (Mouse-ear cress)	399	DNA-binding;Nucleus;Reference proteome;Transcription;Transcription regulation	double fertilization forming a zygote and endosperm [GO:0009567]; regulation of transcription, DNA-templated [GO:0006355]	nucleus [GO:0005634]; plasmodesma [GO:0009506]	DNA binding [GO:0003677]; DNA-binding transcription factor activity [GO:0003700]; protein dimerization activity [GO:0046983]
CRO_106735	K2	Root_Yleafcat	Root_YLeacat	-9.4580326967728	4.31960524793786	2.88707221481316e-18	0.289742676671029	SUT3_STYHA	65.5	655	192	8	43	1977	10	640	0	777	SUT3_STYHA	P53393	Low affinity sulfate transporter 3	ST3	Stylosanthes hamata (Caribbean stylo)	644	Membrane;Transmembrane;Transmembrane helix;Transport		integral component of membrane [GO:0016021]	secondary active sulfate transmembrane transporter activity [GO:0008271]
CRO_100090	K2	Flow_Yleafcat	Flow_YLeacat	-7.61081992987305	-0.731362266984673	9.63608450846118e-05	0.304337637795246	RR4_COFAR	90.09	111	11	0	1	333	89	199	4e-67	207	RR4_COFAR	A0A337	30S ribosomal protein S4, chloroplastic	rps4	Coffea arabica (Arabian coffee)	201	Chloroplast;Plastid;RNA-binding;Ribonucleoprotein;Ribosomal protein;rRNA-binding	translation [GO:0006412]	chloroplast [GO:0009507]; small ribosomal subunit [GO:0015935]	rRNA binding [GO:0019843]; structural constituent of ribosome [GO:0003735]
CRO_106927	K2	Mleaf_Yleafcat	MLea_YLeacat	-7.48226814208698	-0.488341994452621	0.00016479894528675	0.347870766842015	U85A1_ARATH	46.79	483	231	10	19	1422	6	477	2e-138	421	U85A1_ARATH	Q9SK82	UDP-glycosyltransferase 85A1 (EC 2.4.1.-) (Cytokinin-O-glucosyltransferase 2) (Zeatin O-glucosyltransferase 2) (AtZOG2)	UGT85A1 ZOG2 At1g22400 F12K8.26	Arabidopsis thaliana (Mouse-ear cress)	489	Glycosyltransferase;Reference proteome;Transferase		intracellular membrane-bounded organelle [GO:0043231]	cis-zeatin O-beta-D-glucosyltransferase activity [GO:0050502]; glucuronosyltransferase activity [GO:0015020]; quercetin 3-O-glucosyltransferase activity [GO:0080043]; quercetin 7-O-glucosyltransferase activity [GO:0080044]; trans-zeatin O-beta-D-glucosyltransferase activity [GO:0050403]; UDP-glycosyltransferase activity [GO:0008194]
CRO_102624	K2	Flow_Mleaf	Flow_MLea	-6.4026201022983	2.80993969968716	2.05552062805969e-11	0.235808444741237	NU2C2_SOLLC	75	492	61	4	1	1290	19	510	0	600	NU2C2_SOLLC	P0CD47	NAD(P)H-quinone oxidoreductase subunit 2 B, chloroplastic (EC 7.1.1.-) (NAD(P)H dehydrogenase, subunit 2 B) (NADH-plastoquinone oxidoreductase subunit 2 B)	ndhB2	Solanum lycopersicum (Tomato) (Lycopersicon esculentum)	510	Chloroplast;Membrane;NAD;NADP;Plastid;Plastoquinone;Quinone;Reference proteome;Thylakoid;Translocase;Transmembrane;Transmembrane helix;Transport	ATP synthesis coupled electron transport [GO:0042773]; photosynthesis, light reaction [GO:0019684]	chloroplast thylakoid membrane [GO:0009535]; integral component of membrane [GO:0016021]	NADH dehydrogenase (ubiquinone) activity [GO:0008137]; quinone binding [GO:0048038]
CRO_108550	K2	Yleafcat_Distal	YLeacat_LDis	-6.10077336752271	-1.58798607589896	0.0219001610305958	-0.376175463255987	GAT1_ARATH	60.49	448	174	2	40	1374	4	451	0	560	GAT1_ARATH	F4HW02	GABA transporter 1 (AtGAT1) (Bidirectional amino acid transporter 1)	GAT1 BAT1 At1g08230 T23G18.9	Arabidopsis thaliana (Mouse-ear cress)	451	Amino-acid transport;Cell membrane;Membrane;Reference proteome;Transmembrane;Transmembrane helix;Transport	amino acid transmembrane transport [GO:0003333]; gamma-aminobutyric acid transport [GO:0015812]	integral component of membrane [GO:0016021]; plasma membrane [GO:0005886]	amino acid transmembrane transporter activity [GO:0015171]; gamma-aminobutyric acid transmembrane transporter activity [GO:0015185]
CRO_109133	K2	Root_Mleaf	Root_MLea	-5.93873073927328	6.6358707115145	3.15967940135349e-13	0.281246865619333	PSBB_TOBAC	93.74	479	24	1	41	1459	11	489	0	880	PSBB_TOBAC	P06411	Photosystem II CP47 reaction center protein (PSII 47 kDa protein) (Protein CP-47)	psbB	Nicotiana tabacum (Common tobacco)	508	Chlorophyll;Chloroplast;Chromophore;Membrane;Photosynthesis;Photosystem II;Plastid;Thylakoid;Transmembrane;Transmembrane helix	photosynthetic electron transport in photosystem II [GO:0009772]; protein-chromophore linkage [GO:0018298]	chloroplast thylakoid membrane [GO:0009535]; integral component of membrane [GO:0016021]; photosystem II [GO:0009523]	chlorophyll binding [GO:0016168]; electron transporter, transferring electrons within the cyclic electron transport pathway of photosynthesis activity [GO:0045156]
CRO_109806	K2	Yleafcat_Distal	YLeacat_LDis	-5.51144699743672	9.1601777305445	3.55433600597444e-12	-0.362413111022642	PRS1_SOLTU	35.9	156	91	4	68	511	1	155	6e-21	89	PRS1_SOLTU	P17641	Pathogenesis-related protein STH-21	STH-21	Solanum tuberosum (Potato)	155	Pathogenesis-related protein;Plant defense;Reference proteome	abscisic acid-activated signaling pathway [GO:0009738]; defense response [GO:0006952]; response to biotic stimulus [GO:0009607]		abscisic acid binding [GO:0010427]; protein phosphatase inhibitor activity [GO:0004864]; signaling receptor activity [GO:0038023]
CRO_109121	K2	Flow_Yleafcat	Flow_YLeacat	-5.25238795772243	2.65778150053387	2.39895307453872e-09	0.26941270601175	ATPF_POPTR	82.73	110	5	1	1	288	59	168	7e-54	172	ATPF_POPTR	A4GYP4	ATP synthase subunit b, chloroplastic (ATP synthase F(0) sector subunit b) (ATPase subunit I)	atpF Poptr_cp006	Populus trichocarpa (Western balsam poplar) (Populus balsamifera subsp. trichocarpa)	184	ATP synthesis;CF(0);Chloroplast;Hydrogen ion transport;Ion transport;Membrane;Plastid;Reference proteome;Thylakoid;Transmembrane;Transmembrane helix;Transport	ATP synthesis coupled proton transport [GO:0015986]	chloroplast thylakoid membrane [GO:0009535]; integral component of membrane [GO:0016021]; proton-transporting ATP synthase complex, coupling factor F(o) [GO:0045263]	proton-transporting ATP synthase activity, rotational mechanism [GO:0046933]
CRO_108000	K2	Root_Yleafcat	Root_YLeacat	-4.77822765816199	2.66858403660822	5.19549101249107e-09	0.280203123464051	RBL_VIGUN	79	400	53	2	796	1902	35	434	0	637	RBL_VIGUN	O62964	Ribulose bisphosphate carboxylase large chain (RuBisCO large subunit) (EC 4.1.1.39)	rbcL	Vigna unguiculata (Cowpea)	473	Acetylation;Calvin cycle;Carbon dioxide fixation;Chloroplast;Disulfide bond;Lyase;Magnesium;Metal-binding;Methylation;Monooxygenase;Oxidoreductase;Photorespiration;Photosynthesis;Plastid	photorespiration [GO:0009853]; reductive pentose-phosphate cycle [GO:0019253]	chloroplast [GO:0009507]	magnesium ion binding [GO:0000287]; monooxygenase activity [GO:0004497]; ribulose-bisphosphate carboxylase activity [GO:0016984]
CRO_110979	K2	Root_Aroot	Root_ARoo	-4.55450901537019	1.7091828408508	9.41502724708197e-08	0.251329962822667	5BPOR_DIGLA	69.55	381	110	4	28	1164	13	389	0	522	5BPOR_DIGLA	Q6PQJ9	3-oxo-Delta(4,5)-steroid 5-beta-reductase (EC 1.3.1.3) (Delta(4)-3-oxosteroid 5-beta-reductase) (Delta-4,5-steroid 5-beta-reductase) (At5beta-StR) (Progesterone 5-beta-reductase) (5beta-POR)		Digitalis lanata (Grecian foxglove)	389	3D-structure;NADP;Nucleotide-binding;Oxidoreductase			coenzyme binding [GO:0050662]; delta4-3-oxosteroid 5beta-reductase activity [GO:0047787]; nucleotide binding [GO:0000166]
CRO_106276	K2	Root_Mleaf	Root_MLea	-4.55216590029051	6.55579356240019	2.05347523684744e-09	0.254648373233757	MTDH_FRAAN	56.98	358	152	2	79	1152	4	359	2e-124	371	MTDH_FRAAN	Q9ZRF1	Probable mannitol dehydrogenase (EC 1.1.1.255) (NAD-dependent mannitol dehydrogenase)	CAD	Fragaria ananassa (Strawberry) (Fragaria chiloensis x Fragaria virginiana)	359	Metal-binding;NAD;Oxidoreductase;Zinc			mannitol dehydrogenase activity [GO:0046029]; zinc ion binding [GO:0008270]
CRO_104319	K2	Flow_Yleafcat	Flow_YLeacat	-3.8498066005495	4.91257691061843	2.29519902283896e-07	0.266045704957124	PSBA_PICAB	93.86	114	7	0	403	744	79	192	2e-68	225	PSBA_PICAB	P50155	Photosystem II protein D1 (PSII D1 protein) (EC 1.10.3.9) (Photosystem II Q(B) protein)	psbA	Picea abies (Norway spruce) (Picea excelsa)	353	Acetylation;Calcium;Chlorophyll;Chloroplast;Chromophore;Electron transport;Herbicide resistance;Iron;Magnesium;Manganese;Membrane;Metal-binding;Oxidoreductase;Phosphoprotein;Photosynthesis;Photosystem II;Plastid;Thylakoid;Transmembrane;Transmembrane helix;Transport	photosynthetic electron transport in photosystem II [GO:0009772]; protein-chromophore linkage [GO:0018298]; response to herbicide [GO:0009635]	chloroplast thylakoid membrane [GO:0009535]; integral component of membrane [GO:0016021]; photosystem II [GO:0009523]	chlorophyll binding [GO:0016168]; electron transporter, transferring electrons within the cyclic electron transport pathway of photosynthesis activity [GO:0045156]; iron ion binding [GO:0005506]; oxidoreductase activity, acting on diphenols and related substances as donors, oxygen as acceptor [GO:0016682]
CRO_110263	K2	Mleaf_Yleafcat	MLea_YLeacat	-3.84614459694006	7.25213493728391	1.64063324557088e-07	0.226582454139107	SYGM1_ARATH	78.01	614	108	2	313	2073	111	724	0	1005	SYGM1_ARATH	O23627	Glycine--tRNA ligase, mitochondrial 1 (EC 6.1.1.14) (Diadenosine tetraphosphate synthetase) (Ap4A synthetase) (EC 2.7.7.-) (Glycyl-tRNA synthetase 1) (GlyRS-1)	At1g29880 F1N18.8	Arabidopsis thaliana (Mouse-ear cress)	729	ATP-binding;Acetylation;Alternative initiation;Aminoacyl-tRNA synthetase;Cytoplasm;Ligase;Mitochondrion;Nucleotide-binding;Protein biosynthesis;Reference proteome;Transferase;Transit peptide	diadenosine tetraphosphate biosynthetic process [GO:0015966]; glycyl-tRNA aminoacylation [GO:0006426]; mitochondrial glycyl-tRNA aminoacylation [GO:0070150]; response to cadmium ion [GO:0046686]	chloroplast [GO:0009507]; cytoplasm [GO:0005737]; cytosol [GO:0005829]; endosome [GO:0005768]; Golgi apparatus [GO:0005794]; mitochondrion [GO:0005739]; nucleus [GO:0005634]; trans-Golgi network [GO:0005802]	ATP binding [GO:0005524]; glycine-tRNA ligase activity [GO:0004820]; protein dimerization activity [GO:0046983]; transferase activity [GO:0016740]
CRO_108386	K2	Root_Aroot	Root_ARoo	-3.68966839883327	2.83840569497345	1.02360863449739e-06	0.327746007164202	Y4862_ARATH	40.7	543	321	1	7	1635	4	545	6e-99	342	Y4862_ARATH	P0CB23	Uncharacterized protein At4g38062	At4g38062 F20D10.190	Arabidopsis thaliana (Mouse-ear cress)	1050	Coiled coil;Reference proteome
CRO_106280	K2	Root_Aroot	Root_ARoo	-3.50175526403567	5.33949771737802	1.36604458388356e-06	0.141462607297417	CRTSO_ARATH	34.47	322	189	9	790	1728	257	565	5e-42	164	CRTSO_ARATH	Q9M9Y8	Prolycopene isomerase, chloroplastic (CrtISO) (EC 5.2.1.13) (Carotenoid and chloroplast regulation protein 2) (Carotenoid isomerase)	CRTISO CCR2 At1g06820 F4H5.10	Arabidopsis thaliana (Mouse-ear cress)	595	Acetylation;Carotenoid biosynthesis;Chloroplast;FAD;Flavoprotein;Isomerase;Membrane;NAD;NADP;Plastid;Reference proteome;Transit peptide	carotenoid biosynthetic process [GO:0016117]; etioplast organization [GO:0009662]	chloroplast membrane [GO:0031969]	carotenoid isomerase activity [GO:0046608]; oxidoreductase activity [GO:0016491]
CRO_105025	K2	Mleaf_Yleafcat	MLea_YLeacat	-3.49590443112069	1.34764990952116	4.53207355795604e-05	0.355113225790733	PP350_ARATH	51.49	736	351	3	184	2385	73	804	0	809	PP350_ARATH	O49619	Pentatricopeptide repeat-containing protein At4g35130, chloroplastic	PCMP-H27 At4g35130 M4E13.180	Arabidopsis thaliana (Mouse-ear cress)	804	Chloroplast;Plastid;Reference proteome;Repeat;Transit peptide	RNA modification [GO:0009451]	chloroplast [GO:0009507]	zinc ion binding [GO:0008270]
CRO_102161	K2	Root_Aroot	Root_ARoo	-3.4194418448961	9.3943022135534	1.87180271671017e-06	0.252975833781617	BOR2_ARATH	77.04	697	148	4	922	3006	1	687	0	1003	BOR2_ARATH	Q9M1P7	Probable boron transporter 2	BOR2 At3g62270 T17J13.230	Arabidopsis thaliana (Mouse-ear cress)	703	Anion exchange;Ion transport;Membrane;Reference proteome;Transmembrane;Transmembrane helix;Transport	borate transport [GO:0046713]; root development [GO:0048364]	integral component of membrane [GO:0016021]; plasma membrane [GO:0005886]	anion:anion antiporter activity [GO:0015301]; borate efflux transmembrane transporter activity [GO:0080139]; inorganic anion exchanger activity [GO:0005452]
CRO_104315	K2	Root_Yleafcat	Root_YLeacat	-3.28056544617065	0.349772013833001	0.000184741489710152	0.348105465526419	PETD_CITSI	82.5	80	6	2	331	546	52	131	5e-34	126	PETD_CITSI	Q09ME6	Cytochrome b6-f complex subunit 4 (17 kDa polypeptide)	petD	Citrus sinensis (Sweet orange) (Citrus aurantium var. sinensis)	160	Chloroplast;Electron transport;Membrane;Photosynthesis;Plastid;Thylakoid;Transmembrane;Transmembrane helix;Transport	photosynthetic electron transport chain [GO:0009767]	chloroplast thylakoid membrane [GO:0009535]; integral component of membrane [GO:0016021]	electron transporter, transferring electrons within cytochrome b6/f complex of photosystem II activity [GO:0045158]; electron transporter, transferring electrons within the cyclic electron transport pathway of photosynthesis activity [GO:0045156]
CRO_104317	K2	Flow_Yleafcat	Flow_YLeacat	-3.24392605937545	7.72266614326644	5.37020755784988e-06	0.238550129580955	RK2B_COFAR	54.29	175	45	4	2	436	107	276	3e-47	161	RK2B_COFAR	A0A398	50S ribosomal protein L2-B, chloroplastic	rpl2-B	Coffea arabica (Arabian coffee)	276	Chloroplast;Plastid;Ribonucleoprotein;Ribosomal protein	translation [GO:0006412]	chloroplast [GO:0009507]; large ribosomal subunit [GO:0015934]	rRNA binding [GO:0019843]; structural constituent of ribosome [GO:0003735]; transferase activity [GO:0016740]
CRO_104316	K2	Flow_Yleafcat	Flow_YLeacat	-3.05873947096244	7.59344967704765	1.50790394153242e-05	0.373789599297496	RR11_PANGI	93.91	115	7	0	196	540	21	135	4e-70	219	RR11_PANGI	Q68RX4	30S ribosomal protein S11, chloroplastic	rps11 PSC0809	Panax ginseng (Korean ginseng)	138	Chloroplast;Plastid;RNA-binding;Ribonucleoprotein;Ribosomal protein;rRNA-binding	translation [GO:0006412]	chloroplast [GO:0009507]; ribosome [GO:0005840]	rRNA binding [GO:0019843]; structural constituent of ribosome [GO:0003735]
CRO_102628	K2	Flow_Yleafcat	Flow_YLeacat	-2.96094954823869	7.52832769540302	2.59473969089732e-05	0.267736139043779	RK2B_COFAR	83.57	286	34	2	1	849	1	276	6e-154	438	RK2B_COFAR	A0A398	50S ribosomal protein L2-B, chloroplastic	rpl2-B	Coffea arabica (Arabian coffee)	276	Chloroplast;Plastid;Ribonucleoprotein;Ribosomal protein	translation [GO:0006412]	chloroplast [GO:0009507]; large ribosomal subunit [GO:0015934]	rRNA binding [GO:0019843]; structural constituent of ribosome [GO:0003735]; transferase activity [GO:0016740]
CRO_106711	K2	Root_Yleafcat	Root_YLeacat	-2.85857029146716	3.38154065182898	7.1774218136724e-05	0.391899959426397	EXGA_ASPFC	29.88	338	184	11	1439	2329	59	384	2e-35	144	EXGA_ASPFC	B0XN12	Probable glucan 1,3-beta-glucosidase A (EC 3.2.1.58) (Exo-1,3-beta-glucanase 1) (Exo-1,3-beta-glucanase A)	exgA exg1 AFUB_004010	Neosartorya fumigata (strain CEA10 / CBS 144.89 / FGSC A1163) (Aspergillus fumigatus)	416	Carbohydrate metabolism;Cell wall biogenesis/degradation;Disulfide bond;Glycoprotein;Glycosidase;Hydrolase;Manganese;Metal-binding;Polysaccharide degradation;Secreted;Signal	cell wall organization [GO:0071555]; polysaccharide catabolic process [GO:0000272]	extracellular region [GO:0005576]	glucan exo-1,3-beta-glucosidase activity [GO:0004338]; metal ion binding [GO:0046872]
CRO_108446	K2	Flow_Yleafcat	Flow_YLeacat	-2.68480816800144	6.51794175221976	0.000119757883031339	0.304533389082808	SQD1_SPIOL	81.22	458	86	0	79	1452	25	482	0	771	SQD1_SPIOL	Q84KI6	UDP-sulfoquinovose synthase, chloroplastic (EC 3.13.1.1) (SoSQD1) (Sulfite:UDP-glucose sulfotransferase) (Sulfolipid biosynthesis protein)	SQD1	Spinacia oleracea (Spinach)	482	Chloroplast;Hydrolase;NAD;Plastid;Transit peptide		chloroplast stroma [GO:0009570]	coenzyme binding [GO:0050662]; enzyme binding [GO:0019899]; FMN-binding domain binding [GO:0101016]; UDPsulfoquinovose synthase activity [GO:0046507]
CRO_101036	K2	Root_Aroot	Root_ARoo	-2.64185974931213	6.29385181998282	0.000146257537918463	0.265892334557347	IQD1_ARATH	36.57	175	96	5	400	900	107	274	2e-27	117	IQD1_ARATH	Q9SF32	Protein IQ-DOMAIN 1	IQD1 At3g09710 F11F8.30	Arabidopsis thaliana (Mouse-ear cress)	454	Alternative splicing;Calmodulin-binding;Cytoplasm;Cytoskeleton;Nucleus;Reference proteome		cytoplasm [GO:0005737]; microtubule [GO:0005874]; nucleus [GO:0005634]	calmodulin binding [GO:0005516]; microtubule binding [GO:0008017]
CRO_108432	K2	Flow_Mleaf	Flow_MLea	-2.63501496961055	0.702942785852802	0.00164425429839021	0.238032752944384	NU1C_TOBAC	48.4	188	73	5	1	492	1	188	1e-24	102	NU1C_TOBAC	P06254	NAD(P)H-quinone oxidoreductase subunit 1, chloroplastic (EC 7.1.1.-) (NAD(P)H dehydrogenase subunit 1) (NDH subunit 1) (NADH-plastoquinone oxidoreductase subunit 1)	ndhA ndh1	Nicotiana tabacum (Common tobacco)	367	Chloroplast;Membrane;NAD;NADP;Plastid;Plastoquinone;Quinone;Thylakoid;Translocase;Transmembrane;Transmembrane helix	photosynthesis, light reaction [GO:0019684]	chloroplast thylakoid membrane [GO:0009535]; integral component of membrane [GO:0016021]	oxidoreductase activity, acting on NAD(P)H, quinone or similar compound as acceptor [GO:0016655]; quinone binding [GO:0048038]
CRO_108434	K2	Flow_Basal	Flow_LBas	-2.59210608865502	2.41716508700296	0.000395239802534088	0.200560978218944	RR15_COFAR	69.88	83	23	1	4	252	5	85	4e-32	114	RR15_COFAR	A0A392	30S ribosomal protein S15, chloroplastic	rps15	Coffea arabica (Arabian coffee)	87	Chloroplast;Plastid;Ribonucleoprotein;Ribosomal protein	translation [GO:0006412]	chloroplast [GO:0009507]; ribosome [GO:0005840]	structural constituent of ribosome [GO:0003735]
CRO_106370	K2	Flow_Yleafcat	Flow_YLeacat	-2.56197238779603	-1.02328511533773	0.0167825540461803	0.217480747738242	ATPAM_NICPL	89.87	79	8	0	121	357	291	369	7e-41	147	ATPAM_NICPL	P05495	ATP synthase subunit alpha, mitochondrial	ATPA	Nicotiana plumbaginifolia (Leadwort-leaved tobacco) (Tex-Mex tobacco)	509	ATP synthesis;ATP-binding;CF(1);Hydrogen ion transport;Ion transport;Membrane;Mitochondrion;Mitochondrion inner membrane;Nucleotide-binding;Transport	ATP synthesis coupled proton transport [GO:0015986]	mitochondrial inner membrane [GO:0005743]; proton-transporting ATP synthase complex, catalytic core F(1) [GO:0045261]	ATP binding [GO:0005524]; proton-transporting ATP synthase activity, rotational mechanism [GO:0046933]
CRO_111035	K2	Root_Aroot	Root_ARoo	-2.5059940152265	5.61629192430883	0.000299528032413123	0.338025790018622	KPYA_RICCO	58.33	516	198	6	342	1877	80	582	0	597	KPYA_RICCO	Q43117	Pyruvate kinase isozyme A, chloroplastic (EC 2.7.1.40)		Ricinus communis (Castor bean)	583	ATP-binding;Alternative splicing;Chloroplast;Direct protein sequencing;Glycolysis;Kinase;Magnesium;Metal-binding;Nucleotide-binding;Plastid;Potassium;Pyruvate;Transferase;Transit peptide		chloroplast [GO:0009507]	ATP binding [GO:0005524]; kinase activity [GO:0016301]; magnesium ion binding [GO:0000287]; potassium ion binding [GO:0030955]; pyruvate kinase activity [GO:0004743]
CRO_110042	K2	Mleaf_Yleafcat	MLea_YLeacat	-2.43420588394566	0.391444286572775	0.00706622769692159	0.37582799441937	PTR14_ARATH	49.22	577	258	6	286	1917	21	595	5e-161	483	PTR14_ARATH	Q9LQL2	Protein NRT1/ PTR FAMILY 7.3 (AtNPF7.3) (Nitrate transporter 1.5)	NPF7.3 NRT1.5 At1g32450 F5D14.23	Arabidopsis thaliana (Mouse-ear cress)	614	Cell membrane;Membrane;Nitrate assimilation;Phosphoprotein;Reference proteome;Symport;Transmembrane;Transmembrane helix;Transport	leaf senescence [GO:0010150]; nitrate transport [GO:0015706]; potassium ion homeostasis [GO:0055075]; proton transmembrane transport [GO:1902600]; response to nitrate [GO:0010167]	integral component of membrane [GO:0016021]; plasma membrane [GO:0005886]	nitrate transmembrane transporter activity [GO:0015112]; potassium:proton antiporter activity [GO:0015386]; symporter activity [GO:0015293]
CRO_106695	K2	Mleaf_Yleafcat	MLea_YLeacat	-2.40387789612502	4.71182947015771	0.00057002230390543	0.364743900336153	BXL7_ARATH	67.11	754	240	5	179	2431	19	767	0	1026	BXL7_ARATH	Q9SGZ5	Probable beta-D-xylosidase 7 (AtBXL7) (EC 3.2.1.-)	BXL7 At1g78060 F28K19.27 F28K19.32	Arabidopsis thaliana (Mouse-ear cress)	767	Extracellular matrix;Glycoprotein;Glycosidase;Hydrolase;Reference proteome;Secreted;Signal	arabinan catabolic process [GO:0031222]; xylan catabolic process [GO:0045493]	apoplast [GO:0048046]; cell wall [GO:0005618]; chloroplast [GO:0009507]; mitochondrion [GO:0005739]; plant-type cell wall [GO:0009505]; plasmodesma [GO:0009506]	alpha-L-arabinofuranosidase activity [GO:0046556]; xylan 1,4-beta-xylosidase activity [GO:0009044]
CRO_102629	K2	Flow_Basal	Flow_LBas	-2.39318006596375	2.39279646903578	0.00102461185375074	0.213116081779399	PSBA_CUSRE	90.34	290	10	1	559	1374	5	294	6e-164	474	PSBA_CUSRE	P32036	Photosystem II protein D1 (PSII D1 protein) (EC 1.10.3.9) (Photosystem II Q(B) protein)	psbA	Cuscuta reflexa (Southern Asian dodder)	353	Acetylation;Calcium;Chlorophyll;Chromophore;Electron transport;Herbicide resistance;Iron;Magnesium;Manganese;Membrane;Metal-binding;Oxidoreductase;Phosphoprotein;Photosynthesis;Photosystem II;Plastid;Transmembrane;Transmembrane helix;Transport	photosynthetic electron transport in photosystem II [GO:0009772]; protein-chromophore linkage [GO:0018298]; response to herbicide [GO:0009635]	integral component of membrane [GO:0016021]; photosystem II [GO:0009523]; plastid membrane [GO:0042170]; thylakoid membrane [GO:0042651]	chlorophyll binding [GO:0016168]; electron transporter, transferring electrons within the cyclic electron transport pathway of photosynthesis activity [GO:0045156]; iron ion binding [GO:0005506]; oxidoreductase activity, acting on diphenols and related substances as donors, oxygen as acceptor [GO:0016682]
CRO_109943	K2	Mleaf_Yleafcat	MLea_YLeacat	-2.29904200485153	1.04242202087023	0.00477192776686873	0.383644001129361	R1B12_SOLDE	30.17	895	508	27	13	2451	433	1292	8e-76	273	R1B12_SOLDE	Q6L3Z4	Putative late blight resistance protein homolog R1B-12	R1B-12 PGEC872C13.3	Solanum demissum (Wild potato)	1348	ATP-binding;Coiled coil;Cytoplasm;Hypersensitive response;Leucine-rich repeat;Membrane;Nucleotide-binding;Plant defense;Repeat	plant-type hypersensitive response [GO:0009626]	cytoplasm [GO:0005737]; membrane [GO:0016020]	ADP binding [GO:0043531]; ATP binding [GO:0005524]
CRO_106176	K2	Yleafcat_Distal	YLeacat_LDis	-2.28260051988219	3.75401981113835	0.0011776963023866	-0.287781837251008	U73D1_ARATH	56.73	490	197	5	1432	2862	13	500	0	583	U73D1_ARATH	Q9SCP6	UDP-glycosyltransferase 73D1 (EC 2.4.1.-)	UGT73D1 At3g53150 T4D2.80	Arabidopsis thaliana (Mouse-ear cress)	507	Glycosyltransferase;Reference proteome;Transferase		intracellular membrane-bounded organelle [GO:0043231]	transferase activity, transferring hexosyl groups [GO:0016758]; UDP-glycosyltransferase activity [GO:0008194]
CRO_110001	K2	Mleaf_Yleafcat	MLea_YLeacat	-2.24954364554896	3.18492126702436	0.0016322436906962	0.374610036264478	GRF9_ARATH	30.68	339	179	10	391	1296	25	344	6e-32	132	GRF9_ARATH	Q8S9M3	Growth-regulating factor 9 (AtGRF9) (Transcription activator GRF9)	GRF9 At2g45480 F17K2.27 F4L23.1	Arabidopsis thaliana (Mouse-ear cress)	431	Activator;Nucleus;Reference proteome;Repeat;Transcription;Transcription regulation	leaf development [GO:0048366]; regulation of transcription, DNA-templated [GO:0006355]; transcription, DNA-templated [GO:0006351]	nucleus [GO:0005634]	ATP binding [GO:0005524]
CRO_110437	K2	Root_Aroot	Root_ARoo	-2.21404594266913	0.797853971169078	0.00353938412478128	0.34570250945808	DCC1_XENTR	32.41	361	203	11	355	1392	42	376	6e-35	139	DCC1_XENTR	Q6GL75	Sister chromatid cohesion protein DCC1	dscc1 dcc1 TNeu038i11.1	Xenopus tropicalis (Western clawed frog) (Silurana tropicalis)	391	Cell cycle;DNA replication;DNA-binding;Nucleus;Reference proteome	DNA replication [GO:0006260]; maintenance of mitotic sister chromatid cohesion [GO:0034088]; regulation of DNA replication [GO:0006275]	chromatin [GO:0000785]; chromosome, centromeric region [GO:0000775]; Ctf18 RFC-like complex [GO:0031390]; nucleoplasm [GO:0005654]	DNA binding [GO:0003677]
CRO_100091	K2	Flow_Yleafcat	Flow_YLeacat	-2.2067125172187	0.367212551040662	0.00823405619093919	0.305924437795736	NDHK_EUCGG	89.19	222	22	1	1	666	1	220	8e-122	356	NDHK_EUCGG	Q49KZ4	NAD(P)H-quinone oxidoreductase subunit K, chloroplastic (EC 7.1.1.-) (NAD(P)H dehydrogenase subunit K) (NADH-plastoquinone oxidoreductase subunit K)	ndhK	Eucalyptus globulus subsp. globulus (Tasmanian blue gum)	225	4Fe-4S;Chloroplast;Iron;Iron-sulfur;Membrane;Metal-binding;NAD;NADP;Plastid;Plastoquinone;Quinone;Thylakoid;Translocase;Transport	photosynthesis, light reaction [GO:0019684]	chloroplast thylakoid membrane [GO:0009535]	4 iron, 4 sulfur cluster binding [GO:0051539]; iron ion binding [GO:0005506]; NADH dehydrogenase (ubiquinone) activity [GO:0008137]; quinone binding [GO:0048038]
CRO_108407	K2	Root_Mleaf	Root_MLea	-2.18219709432337	5.47287510120199	0.00146163207489991	0.276459018182867	U91A1_ARATH	57.27	461	186	5	1363	2733	13	466	3e-179	534	U91A1_ARATH	Q940V3	UDP-glycosyltransferase 91A1 (EC 2.4.1.-)	UGT91A1 At2g22590 T9I22.3	Arabidopsis thaliana (Mouse-ear cress)	470	Glycosyltransferase;Reference proteome;Transferase		intracellular membrane-bounded organelle [GO:0043231]	transferase activity, transferring hexosyl groups [GO:0016758]; UDP-glycosyltransferase activity [GO:0008194]
CRO_107528	K2	Flow_Basal	Flow_LBas	-2.04788515155801	4.903075776158	0.00283299121048298	0.308232281450533	RR7_TOBAC	91.51	106	9	0	97	414	50	155	2e-64	200	RR7_TOBAC	P62732	30S ribosomal protein S7, chloroplastic	rps7-A; rps7-B	Nicotiana tabacum (Common tobacco)	155	Chloroplast;Plastid;RNA-binding;Ribonucleoprotein;Ribosomal protein;rRNA-binding	translation [GO:0006412]	chloroplast [GO:0009507]; small ribosomal subunit [GO:0015935]	rRNA binding [GO:0019843]; structural constituent of ribosome [GO:0003735]
CRO_110832	K2	Root_Aroot	Root_ARoo	-2.03531883985726	5.87298047961225	0.00278633255258066	0.271546355872759	DIOX1_PAPSO	37.73	273	148	8	214	1014	81	337	1e-46	170	DIOX1_PAPSO	D4N500	Thebaine 6-O-demethylase (EC 1.14.11.31)	T6ODM DIOX1	Papaver somniferum (Opium poppy)	364	3D-structure;Alkaloid metabolism;Dioxygenase;Iron;Metal-binding;Methyltransferase;Oxidoreductase;Transferase	methylation [GO:0032259]; morphine biosynthetic process [GO:0097295]		metal ion binding [GO:0046872]; methyltransferase activity [GO:0008168]; oripavine 6-O-demethylase activity [GO:0102804]; thebaine 6-O-demethylase activity [GO:0102802]
CRO_105632	K2	Root_Yleafcat	Root_YLeacat	-2.01008299565074	7.24157015100484	0.00305689569419477	-0.343513980054748	H2A4_ORYSJ	92.59	108	8	0	149	472	30	137	8e-51	167	H2A4_ORYSJ	Q6L500	Probable histone H2A.4	Os05g0461400 LOC_Os05g38640 OJ1281_H05.14 OJ1525_A02.1 OsJ_018061 OsJ_18822	Oryza sativa subsp. japonica (Rice)	163	Chromosome;DNA-binding;Nucleosome core;Nucleus;Reference proteome	chromatin organization [GO:0006325]	nuclear chromatin [GO:0000790]; nucleosome [GO:0000786]	DNA binding [GO:0003677]; protein heterodimerization activity [GO:0046982]
CRO_107177	K2	Root_Mleaf	Root_MLea	-1.99808966076881	7.421209451832	0.0032209974021312	0.263648211485446	FAB1B_ARATH	58.37	1117	377	18	426	3566	7	1105	0	1160	FAB1B_ARATH	Q9LUM0	1-phosphatidylinositol-3-phosphate 5-kinase FAB1B (Phosphatidylinositol 3-phosphate 5-kinase) (EC 2.7.1.150) (FYVE finger-containing phosphoinositide kinase) (PIKfyve) (Phosphatidylinositol 3-phosphate 5-kinase type III) (PIPkin-III) (Type III PIP kinase) (Protein FORMS APLOID AND BINUCLEATE CELLS 1B)	FAB1B At3g14270 MLN21.6	Arabidopsis thaliana (Mouse-ear cress)	1791	ATP-binding;Coiled coil;Endosome;Kinase;Membrane;Metal-binding;Nucleotide-binding;Reference proteome;Transferase;Zinc;Zinc-finger	endomembrane system organization [GO:0010256]; phosphatidylinositol phosphorylation [GO:0046854]; pollen development [GO:0009555]; stomatal closure [GO:0090332]; vacuole organization [GO:0007033]	endosome [GO:0005768]; endosome membrane [GO:0010008]; mitochondrion [GO:0005739]	1-phosphatidylinositol-3-phosphate 5-kinase activity [GO:0000285]; ATP binding [GO:0005524]; metal ion binding [GO:0046872]
CRO_106917	K2	Root_Aroot	Root_ARoo	-1.97939079162484	1.07902817595237	0.00820811134779262	0.227170263854648	RPD1_ARATH	29.66	290	180	11	295	1104	75	360	2e-23	104	RPD1_ARATH	Q689D6	Protein ROOT PRIMORDIUM DEFECTIVE 1	RPD1 At4g33495 F17M5	Arabidopsis thaliana (Mouse-ear cress)	409	Reference proteome	lateral root morphogenesis [GO:0010102]; negative regulation of cell population proliferation [GO:0008285]
CRO_109064	K2	Mleaf_Yleafcat	MLea_YLeacat	-1.94365167060546	5.69347363239389	0.00435770361064692	0.286191766746506	ACD10_MOUSE	47.97	813	355	14	268	2637	289	1056	0	743	ACD10_MOUSE	Q8K370	Acyl-CoA dehydrogenase family member 10 (ACAD-10) (EC 1.3.99.-)	Acad10	Mus musculus (Mouse)	1069	Acetylation;FAD;Flavoprotein;Oxidoreductase;Reference proteome		mitochondrion [GO:0005739]	flavin adenine dinucleotide binding [GO:0050660]; hydrolase activity [GO:0016787]; oxidoreductase activity, acting on the CH-CH group of donors [GO:0016627]
CRO_110773	K2	Mleaf_Yleafcat	MLea_YLeacat	-1.93852339215014	1.74488671895726	0.0100877382609234	0.367797494942536	UTP23_HUMAN	31.5	254	139	6	22	774	1	222	1e-31	124	UTP23_HUMAN	Q9BRU9	rRNA-processing protein UTP23 homolog	UTP23 C8orf53	Homo sapiens (Human)	249	Alternative splicing;Isopeptide bond;Nucleus;Phosphoprotein;Polymorphism;Reference proteome;Ribosome biogenesis;Ubl conjugation;rRNA processing	endonucleolytic cleavage in 5'-ETS of tricistronic rRNA transcript (SSU-rRNA, 5.8S rRNA, LSU-rRNA) [GO:0000480]	nucleolus [GO:0005730]; small-subunit processome [GO:0032040]	mRNA 3'-UTR binding [GO:0003730]; mRNA 5'-UTR binding [GO:0048027]; RNA binding [GO:0003723]; small ribosomal subunit rRNA binding [GO:0070181]
CRO_110422	K2	Yleafcat_Distal	YLeacat_LDis	-1.90335408591984	0.769778435855577	0.0201570130834117	-0.290100478827177	PLA1_PLAAC	40.12	162	94	1	64	549	19	177	3e-32	120	PLA1_PLAAC	Q8GT41	Putative invertase inhibitor (Pollen allergen Pla a 1) (allergen Pla a 1.0101)		Platanus acerifolia (London plane tree)	179	Allergen;Cell wall;Direct protein sequencing;Disulfide bond;Endoplasmic reticulum;Secreted;Signal	pollen development [GO:0009555]; pollen germination [GO:0009846]	cell wall [GO:0005618]; endoplasmic reticulum [GO:0005783]; extracellular region [GO:0005576]; pollen wall [GO:0043667]	enzyme inhibitor activity [GO:0004857]
CRO_104150	K2	Mleaf_Yleafcat	MLea_YLeacat	-1.88889260874815	6.57908910095375	0.00532097443292742	0.38061153334662	GUX3_ARATH	69.92	595	165	5	227	2002	11	594	0	838	GUX3_ARATH	Q8W4A7	Putative UDP-glucuronate:xylan alpha-glucuronosyltransferase 3 (UDP-GlcA:xylan glucuronyltransferase 3) (EC 2.4.1.-) (Glycogenin-like protein 3) (Plant glycogenin-like starch initiation protein 2) (Protein GLUCURONIC ACID SUBSTITUTION OF XYLAN 3) (AtGUX3)	GUX3 PGSIP2 At1g77130 T14N5.1	Arabidopsis thaliana (Mouse-ear cress)	618	Cell wall biogenesis/degradation;Glycosyltransferase;Golgi apparatus;Manganese;Membrane;Metal-binding;Reference proteome;Signal-anchor;Transferase;Transmembrane;Transmembrane helix	cell wall organization [GO:0071555]; plant-type secondary cell wall biogenesis [GO:0009834]; xylan biosynthetic process [GO:0045492]	endosome [GO:0005768]; Golgi apparatus [GO:0005794]; Golgi membrane [GO:0000139]; Golgi trans cisterna [GO:0000138]; integral component of membrane [GO:0016021]; trans-Golgi network [GO:0005802]	glucuronosyltransferase activity [GO:0015020]; metal ion binding [GO:0046872]
CRO_110071	K2	Mleaf_Yleafcat	MLea_YLeacat	-1.86109584863928	6.138929127498	0.00603678214423968	0.25650276229416	TCPA_ARATH	81.23	602	56	2	252	2057	1	545	0	923	TCPA_ARATH	P28769	T-complex protein 1 subunit alpha (TCP-1-alpha) (CCT-alpha) (Chaperonin CCT1)	CCT1 At3g20050 MAL21.5	Arabidopsis thaliana (Mouse-ear cress)	545	ATP-binding;Acetylation;Chaperone;Cytoplasm;Nucleotide-binding;Reference proteome	protein folding [GO:0006457]	chaperonin-containing T-complex [GO:0005832]; cytosol [GO:0005829]	ATP binding [GO:0005524]; unfolded protein binding [GO:0051082]
CRO_106886	K2	Mleaf_Yleafcat	MLea_YLeacat	-1.82615062106853	4.28300385267492	0.00800438285586719	0.333359082737652	BRTL3_ARATH	80.2	298	59	0	556	1449	128	425	3e-170	497	BRTL3_ARATH	Q9LV81	Probable mitochondrial adenine nucleotide transporter BTL3 (Adenine nucleotide transporter BT1-like protein 3)	At5g64970 MXK3.20	Arabidopsis thaliana (Mouse-ear cress)	428	Membrane;Mitochondrion;Mitochondrion inner membrane;Reference proteome;Repeat;Transmembrane;Transmembrane helix;Transport		integral component of membrane [GO:0016021]; mitochondrial inner membrane [GO:0005743]; mitochondrion [GO:0005739]; plastid [GO:0009536]	transmembrane transporter activity [GO:0022857]
CRO_110579	K2	Root_Aroot	Root_ARoo	-1.77772266490118	2.42862442480551	0.0110178488683119	0.305119987976896	PP118_ARATH	60.93	883	339	4	373	3012	82	961	0	1129	PP118_ARATH	Q9C9U0	Pentatricopeptide repeat-containing protein At1g73710	At1g73710 F25P22.13	Arabidopsis thaliana (Mouse-ear cress)	991	Reference proteome;Repeat
CRO_100025	K2	Mleaf_Yleafcat	MLea_YLeacat	-1.74759335762492	5.30863325031477	0.0100575905403061	0.3351600647721	TRPB2_AQUAE	61.88	425	159	1	408	1673	10	434	0	538	TRPB2_AQUAE	O67409	Tryptophan synthase beta chain 2 (EC 4.2.1.20)	trpB2 aq_1410	Aquifex aeolicus (strain VF5)	434	Amino-acid biosynthesis;Aromatic amino acid biosynthesis;Lyase;Pyridoxal phosphate;Reference proteome;Tryptophan biosynthesis	tryptophan biosynthetic process [GO:0000162]		L-serine hydro-lyase (adding indole, L-tryptophan-forming) activity [GO:0052684]; pyridoxal phosphate binding [GO:0030170]; tryptophan synthase activity [GO:0004834]
CRO_106138	K2	Root_Aroot	Root_ARoo	-1.74616118568511	4.53168976204965	0.010099981725555	0.276261374010831	RVE1_ARATH	48.33	269	90	5	876	1682	32	251	4e-43	166	RVE1_ARATH	F4KGY6	Protein REVEILLE 1	RVE1 At5g17300 MKP11.15	Arabidopsis thaliana (Mouse-ear cress)	387	Biological rhythms;DNA-binding;Nucleus;Reference proteome;Transcription;Transcription regulation	auxin-activated signaling pathway [GO:0009734]; circadian rhythm [GO:0007623]; regulation of auxin biosynthetic process [GO:0010600]; regulation of transcription, DNA-templated [GO:0006355]	nucleus [GO:0005634]	DNA binding [GO:0003677]; DNA-binding transcription factor activity [GO:0003700]
CRO_100907	K2	Mleaf_Yleafcat	MLea_YLeacat	-1.60904378958594	4.25998009360225	0.0183501319937106	0.223003478982023	PSMF1_ARATH	44.94	356	138	8	382	1440	2	302	1e-67	228	PSMF1_ARATH	Q9M330	Probable proteasome inhibitor	At3g53970 F5K20_270	Arabidopsis thaliana (Mouse-ear cress)	302	Acetylation;Alternative splicing;Proteasome;Reference proteome	cellular response to auxin stimulus [GO:0071365]; negative regulation of proteasomal protein catabolic process [GO:1901799]; ubiquitin-dependent protein catabolic process [GO:0006511]	cytosol [GO:0005829]; endoplasmic reticulum [GO:0005783]; nucleus [GO:0005634]; plasma membrane [GO:0005886]; proteasome complex [GO:0000502]
CRO_110259	K2	Mleaf_Yleafcat	MLea_YLeacat	-1.54894979021367	4.42037837470919	0.0227117678799677	0.293218496736451	BON1_ARATH	59.9	616	154	5	29	1717	1	576	0	706	BON1_ARATH	Q941L3	Protein BONZAI 1 (COPINE 1)	BON1 CPN1 At5g61900 K22G18.2	Arabidopsis thaliana (Mouse-ear cress)	578	Cell membrane;Lipoprotein;Membrane;Myristate;Plant defense;Reference proteome;Repeat	cellular response to calcium ion [GO:0071277]; defense response [GO:0006952]; negative regulation of cell death [GO:0060548]; positive regulation of cell size [GO:0045793]; response to humidity [GO:0009270]; response to temperature stimulus [GO:0009266]	plasma membrane [GO:0005886]; plasmodesma [GO:0009506]; plastid [GO:0009536]	calcium-dependent phospholipid binding [GO:0005544]
CRO_106329	K2	Mleafcat_Yleafcat	MLeacat_YLeacat	-1.50083074568206	4.34745218366536	0.0269208221143993	0.361640219855675	BOP1_CHLRE	47.27	275	115	5	546	1325	174	433	9e-68	236	BOP1_CHLRE	A8ID74	Ribosome biogenesis protein BOP1 homolog	CHLREDRAFT_111274	Chlamydomonas reinhardtii (Chlamydomonas smithii)	797	Nucleus;Repeat;Ribosome biogenesis;WD repeat;rRNA processing	gamete generation [GO:0007276]; maturation of 5.8S rRNA from tricistronic rRNA transcript (SSU-rRNA, 5.8S rRNA, LSU-rRNA) [GO:0000466]; maturation of LSU-rRNA from tricistronic rRNA transcript (SSU-rRNA, 5.8S rRNA, LSU-rRNA) [GO:0000463]; regulation of cell division [GO:0051302]	nucleolus [GO:0005730]; nucleoplasm [GO:0005654]; preribosome, large subunit precursor [GO:0030687]	ribonucleoprotein complex binding [GO:0043021]
CRO_103632	K2	Root_Aroot	Root_ARoo	-1.4928416676775	5.67851009720568	0.0258656503521417	0.218809134042716	CYC_ORYSJ	95.54	112	5	0	307	642	1	112	2e-73	226	CYC_ORYSJ	Q0DI31	Cytochrome c	CC-1 Os05g0420600 LOC_Os05g34770 OsJ_017825 OsJ_18585 OSJNBb0092E21.3 P0426G01.18	Oryza sativa subsp. japonica (Rice)	112	3D-structure;Acetylation;Direct protein sequencing;Electron transport;Heme;Iron;Metal-binding;Methylation;Mitochondrion;Reference proteome;Respiratory chain;Transport	mitochondrial electron transport, cytochrome c to oxygen [GO:0006123]; mitochondrial electron transport, ubiquinol to cytochrome c [GO:0006122]	mitochondrial intermembrane space [GO:0005758]; respirasome [GO:0070469]	electron transfer activity [GO:0009055]; heme binding [GO:0020037]; metal ion binding [GO:0046872]
CRO_110304	K2	Mleaf_Yleafcat	MLea_YLeacat	-1.47842952144243	8.63598139679384	0.0267643586797277	0.348177840513643	HIDM_GLYEC	45.51	323	160	8	16	957	12	327	2e-91	282	HIDM_GLYEC	Q5NUF4	2-hydroxyisoflavanone dehydratase (EC 3.1.1.1) (EC 4.2.1.105) (Carboxylesterase HIDM)	HIDM	Glycyrrhiza echinata (Licorice)	328	Flavonoid biosynthesis;Hydrolase;Lyase	flavonoid biosynthetic process [GO:0009813]; isoflavonoid biosynthetic process [GO:0009717]; isoflavonoid metabolic process [GO:0046287]		2-hydroxyisoflavanone dehydratase activity [GO:0033987]; carboxylic ester hydrolase activity [GO:0052689]; methyl indole-3-acetate esterase activity [GO:0080030]
CRO_107857	K2	Root_Aroot	Root_ARoo	-1.44990121710526	3.91908510072483	0.0318648706158798	0.268677021521552	TOCC_ARATH	70.44	450	126	2	406	1752	45	488	0	673	TOCC_ARATH	Q94FY7	Tocopherol cyclase, chloroplastic (EC 5.5.1.24) (Sucrose export defective 1) (Vitamin E pathway gene 1 protein)	VTE1 SXD1 At4g32770 F4D11.30	Arabidopsis thaliana (Mouse-ear cress)	488	Chloroplast;Isomerase;Plastid;Reference proteome;Transit peptide	chlorophyll metabolic process [GO:0015994]; fatty acid metabolic process [GO:0006631]; phloem sucrose loading [GO:0009915]; regulation of defense response [GO:0031347]; response to high light intensity [GO:0009644]; response to oxidative stress [GO:0006979]; response to temperature stimulus [GO:0009266]; vitamin E biosynthetic process [GO:0010189]; xanthophyll metabolic process [GO:0016122]	chloroplast [GO:0009507]; chloroplast envelope [GO:0009941]; chloroplast inner membrane [GO:0009706]; chloroplast thylakoid [GO:0009534]; plasma membrane [GO:0005886]; plastoglobule [GO:0010287]	isomerase activity [GO:0016853]; tocopherol cyclase activity [GO:0009976]
CRO_104928	K2	Root_Aroot	Root_ARoo	-1.41408648763265	3.23578430340919	0.037387163888421	0.253602010730293	CNX2_ARATH	84.38	333	52	0	94	1092	58	390	0	597	CNX2_ARATH	Q39055	GTP 3',8-cyclase, mitochondrial (EC 4.1.99.22) (Molybdenum cofactor biosynthesis enzyme CNX2) (Molybdopterin biosynthesis protein CNX2) (Molybdopterin precursor Z synthase)	CNX2 At2g31955 F20M17.1 F22D22.30	Arabidopsis thaliana (Mouse-ear cress)	390	4Fe-4S;Alternative splicing;GTP-binding;Iron;Iron-sulfur;Lyase;Metal-binding;Mitochondrion;Molybdenum cofactor biosynthesis;Nucleotide-binding;Reference proteome;S-adenosyl-L-methionine;Transit peptide	Mo-molybdopterin cofactor biosynthetic process [GO:0006777]	chloroplast [GO:0009507]; mitochondrial matrix [GO:0005759]; mitochondrion [GO:0005739]; molybdopterin synthase complex [GO:0019008]	4 iron, 4 sulfur cluster binding [GO:0051539]; GTP 3',8'-cyclase activity [GO:0061798]; GTP binding [GO:0005525]; metal ion binding [GO:0046872]
CRO_103007	K2	Mleaf_Yleafcat	MLea_YLeacat	-1.40223416278773	4.62282035310705	0.0380436630479738	0.305214618594491	AAE17_ARATH	70.51	719	209	2	198	2348	4	721	0	999	AAE17_ARATH	F4KBF3	Probable acyl-activating enzyme 17, peroxisomal (EC 6.2.1.-)	AAE17 At5g23050 MYJ24.4	Arabidopsis thaliana (Mouse-ear cress)	721	Fatty acid metabolism;Ligase;Lipid metabolism;Peroxisome;Reference proteome	fatty acid metabolic process [GO:0006631]	peroxisome [GO:0005777]	ligase activity [GO:0016874]
CRO_103965	K2	Root_Aroot	Root_ARoo	-1.39989431751275	6.13075677361192	0.0359318334671651	0.202746261784354	EDR1_ARATH	48.81	168	75	5	2147	2632	759	921	4e-52	157	EDR1_ARATH	Q9FPR3	Serine/threonine-protein kinase EDR1 (EC 2.7.11.1) (MAPKK kinase EDR1) (Protein ENHANCED DISEASE RESISTANCE 1) (AtEDR1) (Serine/threonine/tyrosine-protein kinase 10)	EDR1 STY10 At1g08720 F22O13.20	Arabidopsis thaliana (Mouse-ear cress)	933	ATP-binding;Abscisic acid signaling pathway;Cell membrane;Endoplasmic reticulum;Endosome;Ethylene signaling pathway;Golgi apparatus;Kinase;Membrane;Nucleotide-binding;Nucleus;Phosphoprotein;Plant defense;Reference proteome;Serine/threonine-protein kinase;Transferase	abscisic acid-activated signaling pathway [GO:0009738]; cell death [GO:0008219]; defense response to oomycetes [GO:0002229]; ethylene-activated signaling pathway [GO:0009873]; MAPK cascade [GO:0000165]; negative regulation of abscisic acid-activated signaling pathway [GO:0009788]; protein autophosphorylation [GO:0046777]; regulation of defense response to bacterium [GO:1900424]; regulation of def…	cytosol [GO:0005829]; early endosome [GO:0005769]; endoplasmic reticulum [GO:0005783]; endosome [GO:0005768]; nucleus [GO:0005634]; plasma membrane [GO:0005886]; trans-Golgi network [GO:0005802]; trans-Golgi network transport vesicle membrane [GO:0012510]	ATP binding [GO:0005524]; kinase activity [GO:0016301]; MAP kinase kinase kinase activity [GO:0004709]; protein serine/threonine/tyrosine kinase activity [GO:0004712]
CRO_102424	K2	Mleaf_Yleafcat	MLea_YLeacat	-1.31376267399851	5.9028955865229	0.0492881471486385	0.342031589963683	PHS1_DICDI	50.3	837	369	6	700	3111	23	845	0	874	PHS1_DICDI	Q00766	Glycogen phosphorylase 1 (GP1) (EC 2.4.1.1)	glpV DDB_G0281383	Dictyostelium discoideum (Slime mold)	853	Allosteric enzyme;Carbohydrate metabolism;Direct protein sequencing;Glycogen metabolism;Glycosyltransferase;Nucleotide-binding;Phosphoprotein;Pyridoxal phosphate;Reference proteome;Transferase	glycogen catabolic process [GO:0005980]; response to cAMP [GO:0051591]	cytoplasm [GO:0005737]	glycogen phosphorylase activity [GO:0008184]; linear malto-oligosaccharide phosphorylase activity [GO:0102250]; nucleotide binding [GO:0000166]; pyridoxal phosphate binding [GO:0030170]; SHG alpha-glucan phosphorylase activity [GO:0102499]
CRO_103379	K2	Yleafcat_Distal	YLeacat_LDis	1.33661264450037	7.32266491074678	0.0447428842905237	-0.258114143634754	CBSX5_ARATH	45.59	408	192	10	200	1390	1	389	2e-90	290	CBSX5_ARATH	Q84WQ5	CBS domain-containing protein CBSX5	CBSX5 At4g27460 F27G19.60	Arabidopsis thaliana (Mouse-ear cress)	391	CBS domain;Reference proteome;Repeat	cellular response to hypoxia [GO:0071456]
CRO_106438	K2	Yleafcat_Distal	YLeacat_LDis	1.35944622274468	5.12233316648666	0.0431908205411163	-0.312020077601384	SPEA_BACSU	34.9	490	303	5	340	1800	7	483	2e-82	273	SPEA_BACSU	P21885	Arginine decarboxylase (EC 4.1.1.19)	speA cad BSU14630	Bacillus subtilis (strain 168)	490	Cytoplasm;Decarboxylase;Lyase;Polyamine biosynthesis;Putrescine biosynthesis;Pyridoxal phosphate;Reference proteome;Spermidine biosynthesis	putrescine biosynthetic process [GO:0009446]; spermidine biosynthetic process [GO:0008295]	cytoplasm [GO:0005737]	arginine decarboxylase activity [GO:0008792]
CRO_110730	K2	Mleafcat_Yleafcat	MLeacat_YLeacat	1.39660738556945	3.19899712788174	0.0423870933503806	0.379179844859702	KING1_ARATH	23.91	389	248	8	289	1395	40	400	1e-28	124	KING1_ARATH	Q8LBB2	SNF1-related protein kinase regulatory subunit gamma-1 (AKIN subunit gamma-1) (AKING1) (AKINgamma1) (CBS domain-containing protein CBSCBS1)	KING1 CBSCBS1 At3g48530 T8P19.40	Arabidopsis thaliana (Mouse-ear cress)	424	ATP-binding;Acetylation;CBS domain;Carbohydrate metabolism;Fatty acid biosynthesis;Fatty acid metabolism;Lipid biosynthesis;Lipid metabolism;Nitrate assimilation;Nucleotide-binding;Phosphoprotein;Reference proteome;Repeat;Ubl conjugation	carbohydrate metabolic process [GO:0005975]; fatty acid biosynthetic process [GO:0006633]; nitrate assimilation [GO:0042128]		ATP binding [GO:0005524]; protein kinase regulator activity [GO:0019887]
CRO_102963	K2	Yleafcat_Distal	YLeacat_LDis	1.46756318626865	5.14859731433516	0.0293393506869984	-0.302893366886548	ARP4_ARATH	65.18	517	98	7	112	1644	1	441	0	642	ARP4_ARATH	Q84M92	Actin-related protein 4	ARP4 At1g18450 F15H18.8	Arabidopsis thaliana (Mouse-ear cress)	441	Chromatin regulator;Cytoplasm;Developmental protein;Nucleus;Reference proteome	ATP-dependent chromatin remodeling [GO:0043044]; chromatin organization [GO:0006325]; histone H4 acetylation [GO:0043967]; long-day photoperiodism, flowering [GO:0048574]; pollen sperm cell differentiation [GO:0048235]; regulation of transcription by RNA polymerase II [GO:0006357]	cytoplasm [GO:0005737]; NuA4 histone acetyltransferase complex [GO:0035267]; nucleolus [GO:0005730]; nucleus [GO:0005634]; SWI/SNF complex [GO:0016514]	chromatin binding [GO:0003682]; structural constituent of cytoskeleton [GO:0005200]
CRO_107749	K2	Yleafcat_Distal	YLeacat_LDis	1.48074386935935	1.98517239695396	0.0433621537448044	-0.284992470075294	CBWD1_HUMAN	32.49	394	190	9	226	1353	38	373	6e-54	194	CBWD1_HUMAN	Q9BRT8	COBW domain-containing protein 1 (Cobalamin synthase W domain-containing protein 1) (COBP) (NPC-A-6 COBW domain-containing protein 1) (NPC-A-6)	CBWD1	Homo sapiens (Human)	395	ATP-binding;Alternative splicing;Nucleotide-binding;Polymorphism;Reference proteome			ATP binding [GO:0005524]
CRO_104457	K2	Flow_Yleafcat	Flow_YLeacat	1.53834735160877	7.25498649251884	0.0215355415582052	0.296121096668047	CFA_ECOLI	30.73	410	223	12	1390	2616	23	372	8e-44	169	CFA_ECOLI	P0A9H7	Cyclopropane-fatty-acyl-phospholipid synthase (CFA synthase) (Cyclopropane fatty acid synthase) (EC 2.1.1.79)	cfa cdfA b1661 JW1653	Escherichia coli (strain K12)	382	3D-structure;Cytoplasm;Direct protein sequencing;Lipid biosynthesis;Lipid metabolism;Methyltransferase;Reference proteome;S-adenosyl-L-methionine;Transferase	fatty acid biosynthetic process [GO:0006633]; lipid modification [GO:0030258]; methylation [GO:0032259]	cytosol [GO:0005829]	cyclopropane-fatty-acyl-phospholipid synthase activity [GO:0008825]
CRO_108393	K2	Yleafcat_Distal	YLeacat_LDis	1.55066023187918	5.16954657710446	0.0218311606788694	-0.293600165197343	PUB50_ARATH	40.44	680	316	16	127	2103	20	631	9e-142	442	PUB50_ARATH	Q9FGD7	Putative U-box domain-containing protein 50 (EC 2.3.2.27) (Plant U-box protein 50) (RING-type E3 ubiquitin transferase PUB50)	PUB50 At5g65500 K19O4.3	Arabidopsis thaliana (Mouse-ear cress)	765	ATP-binding;Alternative splicing;Coiled coil;Nucleotide-binding;Reference proteome;Transferase;Ubl conjugation pathway			ATP binding [GO:0005524]; protein kinase activity [GO:0004672]; ubiquitin-protein transferase activity [GO:0004842]
CRO_101100	K2	Root_Aroot	Root_ARoo	1.58801097971807	0.247611654485654	0.0434366874759743	0.26747878358797	SAG39_ORYSJ	45.62	320	165	7	76	1017	22	338	3e-93	289	SAG39_ORYSJ	Q7XWK5	Senescence-specific cysteine protease SAG39 (EC 3.4.22.-) (Cysteine proteinase SAG39) (Protein SENESCENCE-ASSOCIATED GENE 39)	SAG39 Os04g0206300 OsJ_13822 OSJNBa0052O21.11	Oryza sativa subsp. japonica (Rice)	339	Hydrolase;Protease;Reference proteome;Signal;Thiol protease;Vacuole	aging [GO:0007568]; leaf senescence [GO:0010150]; programmed cell death involved in cell development [GO:0010623]; proteolysis involved in cellular protein catabolic process [GO:0051603]; response to abscisic acid [GO:0009737]; response to ethylene [GO:0009723]; response to gibberellin [GO:0009739]	extracellular space [GO:0005615]; lysosome [GO:0005764]; senescence-associated vacuole [GO:0010282]	cysteine-type endopeptidase activity [GO:0004197]
CRO_109041	K2	Yleafcat_Distal	YLeacat_LDis	1.62580236104081	8.475882616106	0.0152868441359497	-0.338822599469094	PRU1_PRUAV	59.86	142	57	0	276	701	3	144	3e-48	172	PRU1_PRUAV	O24248	Major allergen Pru av 1 (Allergen Pru a 1) (allergen Pru av 1)	PRUA1	Prunus avium (Cherry) (Cerasus avium)	160	3D-structure;Allergen;Pathogenesis-related protein;Plant defense	abscisic acid-activated signaling pathway [GO:0009738]; defense response [GO:0006952]; response to biotic stimulus [GO:0009607]		abscisic acid binding [GO:0010427]; protein phosphatase inhibitor activity [GO:0004864]; signaling receptor activity [GO:0038023]
CRO_110805	K2	Mleaf_Yleafcat	MLea_YLeacat	1.72784279448008	2.86080953358962	0.0146172322360603	0.251584870018077	ATL65_ARATH	45.29	329	129	12	565	1485	105	404	1e-56	200	ATL65_ARATH	Q67YI6	RING-H2 finger protein ATL65 (EC 2.3.2.27) (RING-type E3 ubiquitin transferase ATL65)	ATL65 At3g18930 K13E13.2	Arabidopsis thaliana (Mouse-ear cress)	411	Membrane;Metal-binding;Reference proteome;Transferase;Transmembrane;Transmembrane helix;Ubl conjugation pathway;Zinc;Zinc-finger	protein ubiquitination [GO:0016567]	chloroplast [GO:0009507]; integral component of membrane [GO:0016021]; vesicle [GO:0031982]	metal ion binding [GO:0046872]; transferase activity [GO:0016740]; ubiquitin protein ligase binding [GO:0031625]
CRO_108174	K2	Yleafcat_Distal	YLeacat_LDis	2.03336393505104	7.16699224148158	0.00278325660500562	-0.249033578142922	BZW2_CHICK	32.85	411	266	5	40	1254	5	411	1e-71	241	BZW2_CHICK	Q5ZL42	Basic leucine zipper and W2 domain-containing protein 2	BZW2 RCJMB04_7o12	Gallus gallus (Chicken)	414	Developmental protein;Differentiation;Neurogenesis;Reference proteome	cell differentiation [GO:0030154]; nervous system development [GO:0007399]	cytoplasm [GO:0005737]
CRO_100095	K2	Yleafcat_Distal	YLeacat_LDis	2.09767941088698	2.492228032204	0.00395944435956991	-0.332403195822089	SCC13_ARATH	35.78	763	361	28	176	2302	1	688	1e-93	322	SCC13_ARATH	Q9FQ19	Sister chromatid cohesion 1 protein 3 (SCC1 homolog 3) (AtRAD21-2)	SYN3 At3g59550 T16L24.100	Arabidopsis thaliana (Mouse-ear cress)	693	Alternative splicing;Cell cycle;Cell division;Chromosome partition;Mitosis;Nucleus;Reference proteome	cell division [GO:0051301]; double-strand break repair [GO:0006302]; megagametogenesis [GO:0009561]; mitotic cell cycle [GO:0000278]; pollen development [GO:0009555]; sister chromatid cohesion [GO:0007062]	nuclear cohesin complex [GO:0000798]; nucleolus [GO:0005730]; nucleus [GO:0005634]	chromatin binding [GO:0003682]
CRO_105946	K2	Mleaf_Yleafcat	MLea_YLeacat	2.11892122111544	3.92739392949486	0.00234641932907453	0.337240133892692	STP10_ARATH	69.65	458	139	0	3	1376	47	504	0	578	STP10_ARATH	Q9LT15	Sugar transport protein 10 (Hexose transporter 10)	STP10 At3g19940 MPN9.19	Arabidopsis thaliana (Mouse-ear cress)	514	3D-structure;Membrane;Reference proteome;Sugar transport;Symport;Transmembrane;Transmembrane helix;Transport	cellular response to glucose stimulus [GO:0071333]	integral component of plasma membrane [GO:0005887]; plasma membrane [GO:0005886]	carbohydrate:proton symporter activity [GO:0005351]; D-glucose:proton symporter activity [GO:0055055]; galactose transmembrane transporter activity [GO:0005354]; hexose:proton symporter activity [GO:0009679]; mannose transmembrane transporter activity [GO:0015578]
CRO_102932	K2	Yleafcat_Distal	YLeacat_LDis	2.12361254910763	6.56734786071511	0.00188694606522256	-0.377132287683335	CRS1_MAIZE	40.16	610	312	8	3352	5163	141	703	5e-119	398	CRS1_MAIZE	Q9FYT6	Chloroplastic group IIA intron splicing facilitator CRS1, chloroplastic (Chloroplastic RNA splicing factor 1) (Protein CHLOROPLAST RNA SPLICING 1)	CRS1	Zea mays (Maize)	715	Alternative splicing;Chloroplast;Coiled coil;Plastid;RNA-binding;Reference proteome;Repeat;Ribonucleoprotein;Transit peptide;Translation regulation;mRNA processing;mRNA splicing	mRNA processing [GO:0006397]; regulation of translation [GO:0006417]; RNA splicing [GO:0008380]	chloroplast stroma [GO:0009570]	RNA binding [GO:0003723]
CRO_101987	K2	Root_Mleaf	Root_MLea	2.21769019040781	0.911027420043295	0.00598095103970348	0.24605725545151	AGO16_ORYSJ	57.81	915	289	16	91	2679	14	883	0	1012	AGO16_ORYSJ	Q6YSJ5	Protein argonaute 16 (OsAGO16) (OsAGO6) (Protein ZWILLE/PINHEAD-like 1)	AGO16 ZP1 Os07g0265600 LOC_Os07g16224 B1059D01.1 B1100H02.17	Oryza sativa subsp. japonica (Rice)	883	RNA-mediated gene silencing;Reference proteome	gene silencing by RNA [GO:0031047]		nucleic acid binding [GO:0003676]
CRO_110013	K2	Yleafcat_Distal	YLeacat_LDis	2.23081622540088	2.81676840017339	0.00190385892397947	-0.288227541259203	MA653_ARATH	49.41	680	290	12	34	1989	51	704	0	549	MA653_ARATH	Q9FHM4	65-kDa microtubule-associated protein 3 (AtMAP65-3) (Protein PLEIADE)	MAP65-3 PLE At5g51600 K17N15.15	Arabidopsis thaliana (Mouse-ear cress)	707	Cell cycle;Cell division;Coiled coil;Cytoplasm;Cytoskeleton;Microtubule;Mitosis;Nucleus;Phosphoprotein;Reference proteome	cytokinesis by cell plate formation [GO:0000911]; formation by symbiont of syncytium involving giant cell for nutrient acquisition from host [GO:0052096]; microtubule cytoskeleton organization [GO:0000226]; microtubule polymerization [GO:0046785]; nuclear division [GO:0000280]; response to nematode [GO:0009624]	cortical microtubule [GO:0055028]; microtubule [GO:0005874]; nucleus [GO:0005634]; phragmoplast [GO:0009524]; preprophase band [GO:0009574]	microtubule binding [GO:0008017]
CRO_105104	K2	Yleafcat_Distal	YLeacat_LDis	2.24881973292419	1.09103852027219	0.00618818077838433	-0.335526929052941	PP301_ARATH	41.57	635	332	4	415	2205	52	685	3e-163	498	PP301_ARATH	Q9SY02	Pentatricopeptide repeat-containing protein At4g02750	PCMP-H24 At4g02750 T5J8.5	Arabidopsis thaliana (Mouse-ear cress)	781	Reference proteome;Repeat	RNA modification [GO:0009451]		zinc ion binding [GO:0008270]
CRO_107746	K2	Mleaf_Yleafcat	MLea_YLeacat	2.25424135479505	1.5626087120343	0.00330161382405608	0.345695894063109	OCT2_ARATH	57.2	521	208	6	94	1620	2	519	9e-172	526	OCT2_ARATH	O64515	Organic cation/carnitine transporter 2 (AtOCT2)	OCT2 2-Oct At1g79360 YUP8H12R.2	Arabidopsis thaliana (Mouse-ear cress)	527	ATP-binding;Ion transport;Membrane;Nucleotide-binding;Reference proteome;Transmembrane;Transmembrane helix;Transport;Vacuole	ion transport [GO:0006811]	integral component of membrane [GO:0016021]; plant-type vacuole membrane [GO:0009705]	ATP binding [GO:0005524]; transmembrane transporter activity [GO:0022857]
CRO_110321	K2	Mleafcat_Yleafcat	MLeacat_YLeacat	2.36655265179231	6.46939436080829	0.000598666077059242	0.371847195067846	HST_TOBAC	86.01	436	58	2	25	1326	1	435	0	792	HST_TOBAC	Q8GSM7	Shikimate O-hydroxycinnamoyltransferase (EC 2.3.1.133) (Hydroxycinnamoyl transferase) (Hydroxycinnamoyl-Coenzyme A shikimate/quinate hydroxycinnamoyltransferase)	HST HCT	Nicotiana tabacum (Common tobacco)	435	Acyltransferase;Direct protein sequencing;Reference proteome;Transferase			shikimate O-hydroxycinnamoyltransferase activity [GO:0047172]
CRO_110447	K2	Flow_Yleafcat	Flow_YLeacat	2.45107135379315	7.94107946942928	0.000377997276149371	0.204889871986151	AB9C_ARATH	68.15	1397	403	8	172	4272	122	1506	0	1836	AB9C_ARATH	Q9M1C7	ABC transporter C family member 9 (ABC transporter ABCC.9) (AtABCC9) (EC 7.6.2.2) (ATP-energized glutathione S-conjugate pump 9) (Glutathione S-conjugate-transporting ATPase 9) (Multidrug resistance-associated protein 9)	ABCC9 MRP9 At3g60160 T2O9.140	Arabidopsis thaliana (Mouse-ear cress)	1506	ATP-binding;Membrane;Nucleotide-binding;Reference proteome;Repeat;Translocase;Transmembrane;Transmembrane helix;Transport	response to nematode [GO:0009624]; transmembrane transport [GO:0055085]	integral component of membrane [GO:0016021]; membrane [GO:0016020]; plant-type vacuole [GO:0000325]; plasmodesma [GO:0009506]; vacuolar membrane [GO:0005774]	ATPase activity [GO:0016887]; ATPase-coupled transmembrane transporter activity [GO:0042626]; ATPase-coupled xenobiotic transmembrane transporter activity [GO:0008559]; ATP binding [GO:0005524]
CRO_110413	K2	Yleafcat_Distal	YLeacat_LDis	2.53058742471233	1.79520267642784	0.00114685826472439	-0.265995294275481	PPR99_ARATH	28.47	418	276	3	598	1848	147	542	1e-53	199	PPR99_ARATH	Q9CAN0	Pentatricopeptide repeat-containing protein At1g63130, mitochondrial	At1g63130 F16M19.5	Arabidopsis thaliana (Mouse-ear cress)	630	Mitochondrion;Reference proteome;Repeat;Transit peptide		mitochondrion [GO:0005739]
CRO_109128	K2	Mleaf_Distal	MLea_LDis	2.79621020428919	6.69737763832178	6.67707639334739e-05	-0.336483037468742	PSBC_LOTJA	90.24	205	20	0	70	684	257	461	1e-111	335	PSBC_LOTJA	Q9BBT1	Photosystem II CP43 reaction center protein (PSII 43 kDa protein) (Protein CP-43)	psbC	Lotus japonicus (Lotus corniculatus var. japonicus)	461	Acetylation;Chlorophyll;Chloroplast;Chromophore;Manganese;Membrane;Metal-binding;Phosphoprotein;Photosynthesis;Photosystem II;Plastid;Thylakoid;Transmembrane;Transmembrane helix	photosynthetic electron transport in photosystem II [GO:0009772]; protein-chromophore linkage [GO:0018298]	chloroplast thylakoid membrane [GO:0009535]; integral component of membrane [GO:0016021]; photosystem II [GO:0009523]	chlorophyll binding [GO:0016168]; electron transporter, transferring electrons within the cyclic electron transport pathway of photosynthesis activity [GO:0045156]; metal ion binding [GO:0046872]
CRO_102038	K2	Yleafcat_Distal	YLeacat_LDis	3.01996167704798	-0.576936260585959	0.00977491077602312	-0.420673023806672	PFPB_RICCO	69.57	598	93	4	1	1665	1	552	0	775	PFPB_RICCO	Q41141	Pyrophosphate--fructose 6-phosphate 1-phosphotransferase subunit beta (PFP) (EC 2.7.1.90) (6-phosphofructokinase, pyrophosphate dependent) (PPi-PFK) (Pyrophosphate-dependent 6-phosphofructose-1-kinase)	PFP-BETA	Ricinus communis (Castor bean)	552	Allosteric enzyme;Cytoplasm;Glycolysis;Kinase;Magnesium;Metal-binding;Transferase	fructose 6-phosphate metabolic process [GO:0006002]	cytoplasm [GO:0005737]	6-phosphofructokinase activity [GO:0003872]; ATP binding [GO:0005524]; diphosphate-fructose-6-phosphate 1-phosphotransferase activity [GO:0047334]; metal ion binding [GO:0046872]
CRO_108377	K2	Root_Aroot	Root_ARoo	3.0373716396903	-0.269439101391892	0.0013478488169123	0.282690066599458	BH030_ARATH	45.95	148	62	2	208	651	175	304	9e-29	117	BH030_ARATH	Q9S7Y1	Transcription factor bHLH30 (Basic helix-loop-helix protein 30) (AtbHLH30) (bHLH 30) (Transcription factor EN 53) (bHLH transcription factor bHLH030)	BHLH30 EN53 At1g68810 F14K14.8 T6L1.1	Arabidopsis thaliana (Mouse-ear cress)	368	Coiled coil;DNA-binding;Nucleus;Reference proteome;Transcription;Transcription regulation	regulation of transcription, DNA-templated [GO:0006355]	nucleus [GO:0005634]	DNA binding [GO:0003677]; DNA-binding transcription factor activity [GO:0003700]; protein dimerization activity [GO:0046983]
CRO_105603	K2	Root_Aroot	Root_ARoo	3.11171483664817	9.41676004105858	1.09998934845289e-05	0.206975254512788	HSP7C_PETHY	95.93	246	10	0	1	738	174	419	1e-145	436	HSP7C_PETHY	P09189	Heat shock cognate 70 kDa protein	HSP70	Petunia hybrida (Petunia)	651	ATP-binding;Nucleotide-binding;Stress response			ATP binding [GO:0005524]
CRO_105710	K2	Root_Aroot	Root_ARoo	3.11531824243887	7.88293886759796	1.09177733599722e-05	0.252936227330935	PTR37_ARATH	44.33	573	296	5	72	1781	3	555	5e-150	452	PTR37_ARATH	Q9M1E2	Protein NRT1/ PTR FAMILY 2.7 (AtNPF2.7) (Nitrate excretion transporter 1)	NPF2.7 NAXT1 At3g45650 F9K21.230	Arabidopsis thaliana (Mouse-ear cress)	558	Alternative splicing;Cell membrane;Membrane;Nitrate assimilation;Reference proteome;Transmembrane;Transmembrane helix;Transport	nitrate assimilation [GO:0042128]; nitrate transport [GO:0015706]; response to acidic pH [GO:0010447]	integral component of membrane [GO:0016021]; plasma membrane [GO:0005886]	nitrate efflux transmembrane transporter activity [GO:0010542]
CRO_110081	K2	Yleafcat_Distal	YLeacat_LDis	3.21213240210888	0.951548207134252	0.000231473153078377	-0.338983061885328	UGT8_CATRO	60.44	498	173	4	4	1488	5	481	0	557	UGT8_CATRO	U3U992	7-deoxyloganetic acid glucosyltransferase (EC 2.4.1.323) (UDP-glucose glucosyltransferase 8) (CrUGT8) (UDP-glycosyltransferase 709C2)	UGT709C2 UGT8	Catharanthus roseus (Madagascar periwinkle) (Vinca rosea)	482	Glycosyltransferase;Transferase	(-)-secologanin biosynthetic process [GO:1900994]		7-deoxyloganetic acid glucosyltransferase activity [GO:0102970]; UDP-glucosyltransferase activity [GO:0035251]
CRO_107527	K2	Basal_Aroot	LBas_ARoo	3.28780344212455	-0.960042667241637	0.00753089017827616	-0.326245822846639	NU2C2_DAUCA	72.22	270	31	2	1	678	124	393	1e-108	329	NU2C2_DAUCA	P0CC55	NAD(P)H-quinone oxidoreductase subunit 2 B, chloroplastic (EC 7.1.1.-) (NAD(P)H dehydrogenase, subunit 2 B) (NADH-plastoquinone oxidoreductase subunit 2 B)	ndhB2	Daucus carota (Wild carrot)	510	Chloroplast;Membrane;NAD;NADP;Plastid;Plastoquinone;Quinone;Thylakoid;Translocase;Transmembrane;Transmembrane helix;Transport	ATP synthesis coupled electron transport [GO:0042773]; photosynthesis, light reaction [GO:0019684]	chloroplast thylakoid membrane [GO:0009535]; integral component of membrane [GO:0016021]	NADH dehydrogenase (ubiquinone) activity [GO:0008137]; quinone binding [GO:0048038]
CRO_106445	K2	Yleafcat_Distal	YLeacat_LDis	3.39865625979251	-1.04642521747481	0.0197868807531717	-0.309607711377983	AGL80_ARATH	51.85	108	52	0	241	564	3	110	5e-25	106	AGL80_ARATH	Q9FJK3	Agamous-like MADS-box protein AGL80	AGL80 FEM111 At5g48670 K15N18.16	Arabidopsis thaliana (Mouse-ear cress)	321	Coiled coil;DNA-binding;Nucleus;Reference proteome;Transcription;Transcription regulation	multicellular organism development [GO:0007275]; positive regulation of transcription by RNA polymerase II [GO:0045944]	nucleus [GO:0005634]; polar nucleus [GO:0043078]	DNA-binding transcription factor activity [GO:0003700]; DNA-binding transcription factor activity, RNA polymerase II-specific [GO:0000981]; protein dimerization activity [GO:0046983]; proximal promoter sequence-specific DNA binding [GO:0000987]; RNA polymerase II regulatory region sequence-specific DNA binding [GO:0000977]; sequence-specific DNA binding [GO:0043565]; transcription factor binding …
CRO_104380	K2	Mleaf_Yleafcat	MLea_YLeacat	3.60230191349413	-0.289570556002881	0.00177410599369218	0.403394431988835	SAPK7_ORYSJ	79.67	359	66	3	66	1124	1	358	0	568	SAPK7_ORYSJ	Q7XQP4	Serine/threonine-protein kinase SAPK7 (EC 2.7.11.1) (Osmotic stress/abscisic acid-activated protein kinase 7) (RK4 kinase) (stress-activated protein kinase 7) (OsSAPK7)	SAPK7 RK4 Os04g0432000 LOC_Os04g35240 OsJ_14855 OSJNBa0084A10.12	Oryza sativa subsp. japonica (Rice)	359	ATP-binding;Abscisic acid signaling pathway;Cytoplasm;Kinase;Nucleotide-binding;Nucleus;Phosphoprotein;Reference proteome;Serine/threonine-protein kinase;Stress response;Transferase	abscisic acid-activated signaling pathway [GO:0009738]; defense response to bacterium [GO:0042742]; intracellular signal transduction [GO:0035556]; protein phosphorylation [GO:0006468]	cytoplasm [GO:0005737]; nucleus [GO:0005634]	ATP binding [GO:0005524]; protein serine/threonine kinase activity [GO:0004674]
CRO_101322	K2	Yleafcat_Basal	YLeacat_LBas	5.11002213289108	5.93591574796185	8.97095796929023e-11	-0.377793968825245	APRR5_ARATH	79.75	163	33	0	385	873	37	199	4e-81	281	APRR5_ARATH	Q6LA42	Two-component response regulator-like APRR5 (Pseudo-response regulator 5)	APRR5 At5g24470 T31K7.5	Arabidopsis thaliana (Mouse-ear cress)	558	Biological rhythms;Coiled coil;Nucleus;Phosphoprotein;Reference proteome;Transcription;Transcription regulation;Two-component regulatory system	phosphorelay signal transduction system [GO:0000160]; rhythmic process [GO:0048511]	nucleus [GO:0005634]
CRO_104519	K2	Root_Yleafcat	Root_YLeacat	6.00235255792123	3.60241395129798	1.20883401421908e-11	0.372999447657433	PHO1_ARATH	63.68	804	247	13	90	2435	1	781	0	952	PHO1_ARATH	Q8S403	Phosphate transporter PHO1 (Protein PHO1) (AtPHO1)	PHO1 At3g23430 MLM24.26	Arabidopsis thaliana (Mouse-ear cress)	782	Endoplasmic reticulum;Golgi apparatus;Membrane;Phosphate transport;Reference proteome;Transmembrane;Transmembrane helix;Transport	cellular response to phosphate starvation [GO:0016036]; inositol phosphate-mediated signaling [GO:0048016]; phosphate ion transport [GO:0006817]; polyphosphate biosynthetic process [GO:0006799]	endoplasmic reticulum membrane [GO:0005789]; Golgi apparatus [GO:0005794]; Golgi membrane [GO:0000139]; integral component of membrane [GO:0016021]; plasma membrane [GO:0005886]; trans-Golgi network [GO:0005802]	inositol hexakisphosphate binding [GO:0000822]; phosphate ion transmembrane transporter activity [GO:0015114]
CRO_110712	K2	Yleafcat_Distal	YLeacat_LDis	6.11545048793596	-1.51294553218807	0.0140786749482402	-0.262232118978821	FMO1_ARATH	38.45	528	286	14	58	1611	20	518	2e-103	328	FMO1_ARATH	Q9LMA1	Probable flavin-containing monooxygenase 1 (EC 1.14.13.-)	FMO1 At1g19250 T29M8.12	Arabidopsis thaliana (Mouse-ear cress)	530	FAD;Flavoprotein;Monooxygenase;NADP;Oxidoreductase;Plant defense;Reference proteome	cellular response to hypoxia [GO:0071456]; defense response signaling pathway, resistance gene-dependent [GO:0009870]; defense response signaling pathway, resistance gene-independent [GO:0010204]; defense response to bacterium [GO:0042742]; defense response to fungus [GO:0050832]; L-pipecolic acid biosynthetic process [GO:0062034]; plant-type hypersensitive response [GO:0009626]; response to othe…		flavin adenine dinucleotide binding [GO:0050660]; N,N-dimethylaniline monooxygenase activity [GO:0004499]; NADP binding [GO:0050661]; peptidyl-proline dioxygenase activity [GO:0031543]; pipecolic acid N-hydroxylase [GO:0062047]
CRO_102625	K2	Basal_Aroot	LBas_ARoo	7.24737754568844	-1.08227319449287	0.000530404868558373	-0.251901545247237	YCF2_GUIAB	89.47	76	8	0	88	315	2055	2130	2e-42	154	YCF2_GUIAB	B2LMN7	Protein Ycf2	ycf2-A GuabCp066; ycf2-B GuabCp084	Guizotia abyssinica (Niger) (Ramtilla)	2276	ATP-binding;Chloroplast;Nucleotide-binding;Plastid		chloroplast stroma [GO:0009570]	ATP binding [GO:0005524]
CRO_110264	K2	Yleafcat_Distal	YLeacat_LDis	7.83777611108605	-0.146875089072617	2.8247060862709e-05	-0.33741879432212	UNI_PEA	71	400	83	6	1	1164	1	379	0	519	UNI_PEA	O48559	Protein UNIFOLIATA	UNI	Pisum sativum (Garden pea)	395	Activator;DNA-binding;Developmental protein;Nucleus;Transcription;Transcription regulation	multicellular organism development [GO:0007275]; regulation of transcription, DNA-templated [GO:0006355]	nucleus [GO:0005634]	DNA binding [GO:0003677]
CRO_102032	K2	Root_Aroot	Root_ARoo	8.17222370831046	-0.590748482366929	6.3167361092064e-06	0.226105246788404	GSO2_ARATH	42.13	178	93	4	148	669	658	829	7e-25	108	GSO2_ARATH	Q9FIZ3	LRR receptor-like serine/threonine-protein kinase GSO2 (EC 2.7.11.1) (Protein EMBRYO SAC DEVELOPMENT ARREST 23) (Protein GASSHO 2)	GSO2 EDA23 At5g44700 K23L20.3	Arabidopsis thaliana (Mouse-ear cress)	1252	ATP-binding;Alternative splicing;Cell membrane;Cell wall biogenesis/degradation;Developmental protein;Glycoprotein;Kinase;Leucine-rich repeat;Membrane;Nucleotide-binding;Phosphoprotein;Receptor;Reference proteome;Repeat;Serine/threonine-protein kinase;Signal;Transferase;Transmembrane;Transmembrane helix	cell wall organization [GO:0071555]; embryo development ending in seed dormancy [GO:0009793]; embryo sac development [GO:0009553]; plant epidermis development [GO:0090558]; regulation of cell division [GO:0051302]; regulation of cell fate specification [GO:0042659]; regulation of root development [GO:2000280]; regulation of root morphogenesis [GO:2000067]; specification of plant organ axis polari…	Casparian strip [GO:0048226]; integral component of membrane [GO:0016021]; plasma membrane [GO:0005886]	ATP binding [GO:0005524]; protein serine/threonine kinase activity [GO:0004674]
CRO_110336	K2	Root_Aroot	Root_ARoo	9.07157455208721	6.37082765637676	8.89341012646338e-21	0.362074691186678	CCR1_ARATH	81.11	217	41	0	262	912	4	220	8e-119	352	CCR1_ARATH	Q9S9N9	Cinnamoyl-CoA reductase 1 (AtCCR1) (EC 1.2.1.44) (Protein IRREGULAR XYLEM 4)	CCR1 IRX4 At1g15950 T24D18.5	Arabidopsis thaliana (Mouse-ear cress)	344	Alternative splicing;Lignin biosynthesis;NADP;Oxidoreductase;Phosphoprotein;Reference proteome	circadian rhythm [GO:0007623]; lignin biosynthetic process [GO:0009809]; response to cold [GO:0009409]	cytosol [GO:0005829]	cinnamoyl-CoA reductase activity [GO:0016621]; coenzyme binding [GO:0050662]; oxidoreductase activity [GO:0016491]; oxidoreductase activity, acting on the CH-OH group of donors, NAD or NADP as acceptor [GO:0016616]
CRO_103986	K2	Root_Mleaf	Root_MLea	10.7583824801547	2.02075763677151	2.86156788784977e-11	0.201186892250512	LSH10_ARATH	89.15	129	14	0	52	438	20	148	1e-82	248	LSH10_ARATH	Q9S7R3	Protein LIGHT-DEPENDENT SHORT HYPOCOTYLS 10 (Protein ORGAN BOUNDARY 10)	LSH10 OBO10 At2g42610 F14N22	Arabidopsis thaliana (Mouse-ear cress)	177	DNA-binding;Developmental protein;Nucleus;Reference proteome;Transcription;Transcription regulation	mRNA transcription [GO:0009299]; multicellular organism development [GO:0007275]; post-embryonic plant morphogenesis [GO:0090698]; response to light stimulus [GO:0009416]	nucleus [GO:0005634]	DNA binding [GO:0003677]
CRO_100917	K2	Root_Mleaf	Root_MLea	12.4947649454899	3.70899758678449	2.95757971881531e-16	0.179761715548493	GSTU8_ARATH	52.4	208	98	1	110	730	5	212	4e-61	202	GSTU8_ARATH	Q9SR36	Glutathione S-transferase U8 (AtGSTU8) (EC 2.5.1.18) (GST class-tau member 8)	GSTU8 At3g09270 F3L24.14	Arabidopsis thaliana (Mouse-ear cress)	224	Cytoplasm;Detoxification;Phosphoprotein;Reference proteome;Transferase	glutathione metabolic process [GO:0006749]; response to cadmium ion [GO:0046686]; toxin catabolic process [GO:0009407]	cytoplasm [GO:0005737]; cytosol [GO:0005829]	glutathione transferase activity [GO:0004364]
CRO_108583	K2	Root_Mleaf	Root_MLea	14.3253041572382	5.52300359711009	1.10053882600896e-21	0.197208752396981	ACFR3_ARATH	43.95	223	124	1	341	1006	1	223	2e-53	183	ACFR3_ARATH	Q67ZF6	Probable transmembrane ascorbate ferrireductase 3 (EC 7.2.1.3) (Artb561-3) (Protein b561A.tha14)	CYB561C At1g14730 F10B6.13	Arabidopsis thaliana (Mouse-ear cress)	224	Electron transport;Heme;Iron;Membrane;Metal-binding;Reference proteome;Translocase;Transmembrane;Transmembrane helix;Transport		integral component of membrane [GO:0016021]	metal ion binding [GO:0046872]; oxidoreductase activity [GO:0016491]
CRO_111295	K3	Root_Basal	Root_LBas	-14.7703586004627	5.8856174460978	3.71608136030644e-24	0.236942542448615	NLTP2_SOLPN	55.24	105	45	2	98	412	11	113	8e-32	118	NLTP2_SOLPN	O24038	Non-specific lipid-transfer protein 2 (LTP 2) (LpLTP2)	LTP2	Solanum pennellii (Tomato) (Lycopersicon pennellii)	114	Disulfide bond;Lipid-binding;Signal;Transport	lipid transport [GO:0006869]		lipid binding [GO:0008289]
CRO_107732	K3	Root_Basal	Root_LBas	-11.7500485918443	9.83276029894664	9.91268722078432e-30	0.237356888330927	KPPR_WHEAT	80	410	75	3	1	1230	1	403	0	679	KPPR_WHEAT	P26302	Phosphoribulokinase, chloroplastic (PRK) (PRKase) (EC 2.7.1.19) (Phosphopentokinase)		Triticum aestivum (Wheat)	404	ATP-binding;Calvin cycle;Chloroplast;Disulfide bond;Kinase;Nucleotide-binding;Photosynthesis;Plastid;Reference proteome;Transferase;Transit peptide	reductive pentose-phosphate cycle [GO:0019253]	chloroplast [GO:0009507]	ATP binding [GO:0005524]; phosphoribulokinase activity [GO:0008974]
CRO_105225	K3	Yleafcat_Aroot	YLeacat_ARoo	-8.33870711813011	0.0392271534537336	2.94064672173027e-06	0.318035772960368	SCR1_ORYSJ	31.07	428	218	15	328	1593	291	647	9e-43	165	SCR1_ORYSJ	Q2RB59	Protein SCARECROW 1 (OsSCR1)	SCR1 Os11g0124300 LOC_Os11g03110 OsJ_031458	Oryza sativa subsp. japonica (Rice)	651	Coiled coil;Developmental protein;Nucleus;Reference proteome;Transcription;Transcription regulation	asymmetric cell division [GO:0008356]; bundle sheath cell fate specification [GO:0090610]; gravitropism [GO:0009630]; leaf development [GO:0048366]; maintenance of protein location in nucleus [GO:0051457]; radial pattern formation [GO:0009956]	nucleus [GO:0005634]	DNA-binding transcription factor activity [GO:0003700]; sequence-specific DNA binding [GO:0043565]
CRO_100794	K3	Root_Basal	Root_LBas	-8.23888021538158	6.99926585183544	1.52052385348184e-19	0.245930195779067	RCA1_LARTR	76.46	497	89	7	118	1587	1	476	0	780	RCA1_LARTR	Q7X9A0	Ribulose bisphosphate carboxylase/oxygenase activase 1, chloroplastic (RA 1) (RuBisCO activase 1) (RuBisCO activase alpha form)	RCA1	Larrea tridentata (Creosote bush) (Zygophyllum tridentatum)	476	3D-structure;ATP-binding;Chloroplast;Nucleotide-binding;Plastid;Transit peptide		chloroplast stroma [GO:0009570]	ATP binding [GO:0005524]
CRO_107139	K3	Root_Yleafcat	Root_YLeacat	-6.68556410324399	5.04068309194529	9.39728156200239e-15	-0.142401866996514	21KD_DAUCA	45.62	160	79	4	103	558	28	187	2e-43	149	21KD_DAUCA	P17407	21 kDa protein (1.2 protein)		Daucus carota (Wild carrot)	193	Signal			enzyme inhibitor activity [GO:0004857]
CRO_101441	K3	Root_Yleaf	Root_YLea	-6.34116620872791	5.78325691054895	3.36128718228534e-14	0.234867621699127	TL17_ARATH	68.6	207	57	1	237	833	30	236	3e-99	301	TL17_ARATH	P81760	Thylakoid lumenal 17.4 kDa protein, chloroplastic (P17.4)	TL17 At5g53490 MNC6.3	Arabidopsis thaliana (Mouse-ear cress)	236	Alternative splicing;Chloroplast;Direct protein sequencing;Plastid;Reference proteome;Repeat;Thylakoid;Transit peptide		chloroplast thylakoid lumen [GO:0009543]
CRO_102860	K3	Yleafcat_Aroot	YLeacat_ARoo	-6.15302736492382	-1.73084714033764	0.0140786749482402	0.254201448482468	MIZ1_ARATH	49.42	172	73	2	262	735	126	297	4e-52	177	MIZ1_ARATH	O22227	Protein MIZU-KUSSEI 1	MIZ1 At2g41660 T32G6.18	Arabidopsis thaliana (Mouse-ear cress)	297	Endoplasmic reticulum;Membrane;Reference proteome	chloroplast organization [GO:0009658]; hydrotropism [GO:0010274]	cortical endoplasmic reticulum [GO:0032541]; cytoplasm [GO:0005737]; endoplasmic reticulum [GO:0005783]; endoplasmic reticulum membrane [GO:0005789]; membrane [GO:0016020]
CRO_110967	K3	Yleafcat_Aroot	YLeacat_ARoo	-6.02817239126629	6.34173668144418	2.8116098590256e-13	0.253989452526466	GH31_ARATH	83.64	599	87	3	119	1912	1	589	0	1041	GH31_ARATH	O82333	Probable indole-3-acetic acid-amido synthetase GH3.1 (EC 6.3.2.-) (Auxin-responsive GH3-like protein 1) (AtGH3-1)	GH3.1 At2g14960 T26I20.12	Arabidopsis thaliana (Mouse-ear cress)	590	Ligase;Reference proteome	response to auxin [GO:0009733]	cytoplasm [GO:0005737]	acid-amino acid ligase activity [GO:0016881]
CRO_110310	K3	Root_Yleafcat	Root_YLeacat	-5.41290852515277	4.15270906720102	3.12141277312842e-11	-0.338448237637393	ASPG2_ARATH	32.48	431	259	12	707	1966	61	470	2e-53	196	ASPG2_ARATH	Q9LHE3	Protein ASPARTIC PROTEASE IN GUARD CELL 2 (AtASPG2) (EC 3.4.23.-)	ASPG2 At3g20015 MZE19.7	Arabidopsis thaliana (Mouse-ear cress)	470	Aspartyl protease;DNA-binding;Disulfide bond;Hydrolase;Protease;Reference proteome;Signal	protein catabolic process [GO:0030163]; proteolysis [GO:0006508]		aspartic-type endopeptidase activity [GO:0004190]; DNA binding [GO:0003677]
CRO_102611	K3	Root_Yleaf	Root_YLea	-4.77519933752021	4.45904504075795	1.01059917191423e-09	0.192623077869212	PPH_ARATH	25.07	347	181	8	420	1304	104	423	1e-21	101	PPH_ARATH	Q9FFZ1	Pheophytinase, chloroplastic (EC 3.1.1.-) (Pheophytin pheophorbide hydrolase) (Protein CO-REGULATED WITH NYE1)	PPH CRN1 At5g13800 MAC12.25	Arabidopsis thaliana (Mouse-ear cress)	484	Chlorophyll catabolism;Chloroplast;Hydrolase;Membrane;Plastid;Reference proteome;Thylakoid;Transit peptide	chlorophyll catabolic process [GO:0015996]	chloroplast [GO:0009507]; chloroplast stroma [GO:0009570]; chloroplast thylakoid membrane [GO:0009535]	pheophytinase activity [GO:0080124]
CRO_101124	K3	Root_Yleafcat	Root_YLeacat	-4.76590394800064	2.37839725633982	9.40497496932863e-09	-0.236328560766934	EA6_ARATH	54.75	442	195	2	76	1401	42	478	6e-177	512	EA6_ARATH	Q06915	Probable glucan endo-1,3-beta-glucosidase A6 (EC 3.2.1.39) ((1->3)-beta-glucan endohydrolase) ((1->3)-beta-glucanase) (Anther-specific protein A6) (Beta-1,3-endoglucanase) (Protein MATERNAL EFFECT EMBRYO ARREST 48)	A6 MEE48 At4g14080 dl3080c	Arabidopsis thaliana (Mouse-ear cress)	478	Disulfide bond;Glycosidase;Hydrolase;Plant defense;Reference proteome;Signal	carbohydrate metabolic process [GO:0005975]; defense response [GO:0006952]; embryo development ending in seed dormancy [GO:0009793]; pollen exine formation [GO:0010584]	anchored component of plasma membrane [GO:0046658]	glucan endo-1,3-beta-D-glucosidase activity [GO:0042973]
CRO_111662	K3	Root_Basal	Root_LBas	-4.5372535355599	8.04572941581722	2.02626717834962e-09	0.318740590950923	CHUP1_ARATH	66.11	661	175	10	2515	4413	6	645	0	616	CHUP1_ARATH	Q9LI74	Protein CHUP1, chloroplastic (Protein CHLOROPLAST UNUSUAL POSITIONING 1)	CHUP1 At3g25690 T5M7.14	Arabidopsis thaliana (Mouse-ear cress)	1004	Alternative splicing;Chloroplast;Coiled coil;Membrane;Phosphoprotein;Plastid;Plastid outer membrane;Reference proteome;Repeat	chloroplast relocation [GO:0009902]	cell [GO:0005623]; chloroplast [GO:0009507]; chloroplast outer membrane [GO:0009707]; cytosol [GO:0005829]
CRO_103704	K3	Root_Basal	Root_LBas	-4.21578906722089	3.8227342453858	3.58057354764594e-08	0.293136180874223	B561M_ARATH	40.61	261	135	6	245	967	11	271	3e-64	213	B561M_ARATH	Q0WPS2	Cytochrome b561 domain-containing protein At4g18260 (Protein b561A.tha13)	At4g18260 T9A21.110	Arabidopsis thaliana (Mouse-ear cress)	284	Electron transport;Heme;Iron;Membrane;Metal-binding;Reference proteome;Signal;Transmembrane;Transmembrane helix;Transport	oxidation-reduction process [GO:0055114]	integral component of membrane [GO:0016021]	metal ion binding [GO:0046872]
CRO_103849	K3	Root_Basal	Root_LBas	-3.79206321480776	1.11102608486353	4.22354977191167e-06	0.181953079043535	TMM_ARATH	35.79	380	226	10	145	1263	52	420	2e-36	144	TMM_ARATH	Q9SSD1	Protein TOO MANY MOUTHS (Receptor-like protein 17) (AtRLP17)	TMM RLP17 At1g80080 F18B13.16	Arabidopsis thaliana (Mouse-ear cress)	496	3D-structure;Cell membrane;Glycoprotein;Immunity;Innate immunity;Leucine-rich repeat;Membrane;Plant defense;Reference proteome;Repeat;Signal;Transmembrane;Transmembrane helix	asymmetric cell division [GO:0008356]; cellular response to abscisic acid stimulus [GO:0071215]; defense response to fungus [GO:0050832]; innate immune response [GO:0045087]; regulation of antifungal innate immune response [GO:1905034]; response to abscisic acid [GO:0009737]; stomatal complex formation [GO:0010376]; stomatal complex patterning [GO:0010375]; trichome morphogenesis [GO:0010090]	anchored component of membrane [GO:0031225]; integral component of membrane [GO:0016021]; membrane [GO:0016020]; plasma membrane [GO:0005886]	peptide binding [GO:0042277]; receptor serine/threonine kinase binding [GO:0033612]
CRO_112024	K3	Root_Yleafcat	Root_YLeacat	-3.67928441003321	-1.30411630234862	0.00229484211686659	-0.165006266825379	M030_ARATH	69.62	79	24	0	1	237	1	79	6e-33	120	M030_ARATH	P93276	Uncharacterized mitochondrial protein AtMg00030 (ORF107a)	AtMg00030	Arabidopsis thaliana (Mouse-ear cress)	107	Mitochondrion;Reference proteome		mitochondrion [GO:0005739]
CRO_106080	K3	Root_Yleaf	Root_YLea	-3.6623865340102	8.25976905413033	4.45878951613868e-07	0.241386722282107	IF2C_ARATH	68.34	1033	268	19	502	3498	3	1010	0	1120	IF2C_ARATH	Q9SHI1	Translation initiation factor IF-2, chloroplastic	At1g17220 F20D23.8	Arabidopsis thaliana (Mouse-ear cress)	1026	Chloroplast;GTP-binding;Initiation factor;Nucleotide-binding;Plastid;Protein biosynthesis;Reference proteome;Transit peptide		chloroplast [GO:0009507]; chloroplast envelope [GO:0009941]; chloroplast stroma [GO:0009570]; nucleus [GO:0005634]	GTPase activity [GO:0003924]; GTP binding [GO:0005525]; translation initiation factor activity [GO:0003743]
CRO_107894	K3	Root_Yleafcat	Root_YLeacat	-3.36904258200406	1.0586690781977	3.32904548590738e-05	-0.234881218286776	OFP8_ARATH	64.18	67	24	0	700	900	154	220	2e-21	94.7	OFP8_ARATH	Q3E9B4	Transcription repressor OFP8 (Ovate family protein 8) (AtOFP8)	OFP8 At5g19650 T29J13	Arabidopsis thaliana (Mouse-ear cress)	221	Nucleus;Reference proteome;Repressor;Transcription;Transcription regulation	negative regulation of transcription, DNA-templated [GO:0045892]	nucleus [GO:0005634]
CRO_105487	K3	Flow_Mleafcat	Flow_MLeacat	-3.25581241415669	-1.69990275887009	0.0399704909450037	-0.356979582282222	RPOC1_COFAR	91.83	306	25	0	1	918	251	556	3e-180	521	RPOC1_COFAR	A0A326	DNA-directed RNA polymerase subunit beta' (EC 2.7.7.6) (PEP) (Plastid-encoded RNA polymerase subunit beta') (RNA polymerase subunit beta')	rpoC1	Coffea arabica (Arabian coffee)	683	Chloroplast;DNA-directed RNA polymerase;Magnesium;Metal-binding;Nucleotidyltransferase;Plastid;Transcription;Transferase;Zinc	transcription, DNA-templated [GO:0006351]	chloroplast [GO:0009507]	DNA binding [GO:0003677]; DNA-directed 5'-3' RNA polymerase activity [GO:0003899]; magnesium ion binding [GO:0000287]; zinc ion binding [GO:0008270]
CRO_108429	K3	Root_Basal	Root_LBas	-3.19023302237535	9.36081902494154	7.04024840686708e-06	0.185514710363322	GCSPA_FLAPR	82.9	1076	133	5	429	3656	1	1025	0	1793	GCSPA_FLAPR	P49361	Glycine dehydrogenase (decarboxylating) A, mitochondrial (EC 1.4.4.2) (Glycine cleavage system P protein A) (Glycine decarboxylase A) (Glycine dehydrogenase (aminomethyl-transferring) A)	GDCSPA	Flaveria pringlei	1037	Mitochondrion;Oxidoreductase;Pyridoxal phosphate;Transit peptide	glycine catabolic process [GO:0006546]	mitochondrion [GO:0005739]	glycine dehydrogenase (decarboxylating) activity [GO:0004375]
CRO_110875	K3	Root_Basal	Root_LBas	-3.02903171853501	3.30244433935468	2.91321868813272e-05	0.293690019702454	CHR25_ARATH	73.88	800	188	6	169	2526	42	834	0	1214	CHR25_ARATH	Q0PCS3	Protein CHROMATIN REMODELING 25 (AtCHR25) (EC 3.6.4.-) (DNA repair and recombination protein RAD54) (AtRAD54)	CHR25 RAD54 At3g19210 MVI11.13	Arabidopsis thaliana (Mouse-ear cress)	910	ATP-binding;Alternative splicing;Cell cycle;Cell division;Coiled coil;DNA damage;DNA repair;DNA-binding;Helicase;Host-virus interaction;Hydrolase;Mitosis;Nucleotide-binding;Nucleus;Reference proteome	cell division [GO:0051301]; cellular response to gamma radiation [GO:0071480]; cellular response to metal ion [GO:0071248]; double-strand break repair via homologous recombination [GO:0000724]; double-strand break repair via synthesis-dependent strand annealing [GO:0045003]; interaction with host [GO:0051701]; reciprocal meiotic recombination [GO:0007131]; response to gamma radiation [GO:0010332]…	nucleus [GO:0005634]	ATP binding [GO:0005524]; DNA binding [GO:0003677]; DNA translocase activity [GO:0015616]; helicase activity [GO:0004386]
CRO_100446	K3	Root_Basal	Root_LBas	-3.02723274323708	3.35265799251506	2.79588877744534e-05	0.239090575636957	MAKR4_ARATH	39.31	379	162	12	13	1128	4	321	1e-38	146	MAKR4_ARATH	O80624	Probable membrane-associated kinase regulator 4	MAKR4 At2g39370 F12L6.3	Arabidopsis thaliana (Mouse-ear cress)	328	Cell membrane;Membrane;Reference proteome		plasma membrane [GO:0005886]; plasmodesma [GO:0009506]	kinase inhibitor activity [GO:0019210]
CRO_104531	K3	Root_Yleaf	Root_YLea	-2.93845360339287	5.86665851443001	3.10259450992216e-05	0.197849727170436	PAP6_ARATH	78.19	188	41	0	434	997	97	284	3e-75	256	PAP6_ARATH	Q9LW57	Plastid-lipid-associated protein 6, chloroplastic (Fibrillin-4) (Fibrillin-6) (Harpin-binding protein 1) (HrBP1) (Plastoglobulin 30.4) (AtPGL30.4)	PAP6 FBN4 FIB4 HRBP1 PGL30.4 At3g23400 MLM24.13	Arabidopsis thaliana (Mouse-ear cress)	284	Chloroplast;Phosphoprotein;Plastid;Reference proteome;Transit peptide	chloroplast organization [GO:0009658]; defense response to bacterium [GO:0042742]; response to ozone [GO:0010193]	chloroplast [GO:0009507]; chloroplast envelope [GO:0009941]; chloroplast thylakoid [GO:0009534]; chloroplast thylakoid membrane [GO:0009535]; cytosol [GO:0005829]; nucleus [GO:0005634]; plasma membrane [GO:0005886]; plastoglobule [GO:0010287]; thylakoid [GO:0009579]; thylakoid lumen [GO:0031977]
CRO_103049	K3	Mleafcat_Aroot	MLeacat_ARoo	-2.88178072728824	2.64703549449491	9.34523335987545e-05	-0.30283584954502	WDHD1_XENLA	26.6	782	507	25	247	2505	67	810	1e-67	250	WDHD1_XENLA	O13046	WD repeat and HMG-box DNA-binding protein 1 (Acidic nucleoplasmic DNA-binding protein 1) (And-1)	wdhd1	Xenopus laevis (African clawed frog)	1127	Cytoplasm;DNA-binding;Nucleus;Repeat;WD repeat		cytoplasm [GO:0005737]; nucleoplasm [GO:0005654]	DNA binding [GO:0003677]
CRO_100999	K3	Root_Basal	Root_LBas	-2.80752395206006	9.07317705458084	5.86736484168566e-05	0.295227241591872	GLTB1_ARATH	84.27	1570	231	2	289	4989	66	1622	0	2787	GLTB1_ARATH	Q9ZNZ7	Ferredoxin-dependent glutamate synthase 1, chloroplastic/mitochondrial (EC 1.4.7.1) (Fd-GOGAT 1)	GLU1 GLS1 At5g04140 F21E1_60	Arabidopsis thaliana (Mouse-ear cress)	1622	3Fe-4S;Alternative splicing;Amino-acid biosynthesis;Chloroplast;FAD;FMN;Flavoprotein;Glutamate biosynthesis;Glutamine amidotransferase;Iron;Iron-sulfur;Metal-binding;Mitochondrion;Oxidoreductase;Plastid;Reference proteome;Transit peptide	ammonia assimilation cycle [GO:0019676]; glutamate biosynthetic process [GO:0006537]; L-glutamate biosynthetic process [GO:0097054]; photorespiration [GO:0009853]; positive regulation of glycine hydroxymethyltransferase activity [GO:0080114]; response to light stimulus [GO:0009416]; response to sucrose [GO:0009744]	apoplast [GO:0048046]; chloroplast [GO:0009507]; chloroplast envelope [GO:0009941]; chloroplast stroma [GO:0009570]; mitochondrial matrix [GO:0005759]; mitochondrion [GO:0005739]; plasma membrane [GO:0005886]	3 iron, 4 sulfur cluster binding [GO:0051538]; glutamate synthase (ferredoxin) activity [GO:0016041]; metal ion binding [GO:0046872]
CRO_103601	K3	Flow_Mleaf	Flow_MLea	-2.79438984080324	7.8087304020435	6.37953885088671e-05	-0.239019898357396	LACS9_ARATH	77.12	695	155	1	1	2085	1	691	0	1148	LACS9_ARATH	Q9CAP8	Long chain acyl-CoA synthetase 9, chloroplastic (EC 6.2.1.3)	LACS9 At1g77590 T5M16.18	Arabidopsis thaliana (Mouse-ear cress)	691	ATP-binding;Chloroplast;Fatty acid metabolism;Ligase;Lipid metabolism;Magnesium;Nucleotide-binding;Plastid;Reference proteome	fatty acid metabolic process [GO:0006631]	chloroplast [GO:0009507]; chloroplast envelope [GO:0009941]; mitochondrion [GO:0005739]; plastid [GO:0009536]	acyl-CoA ligase activity [GO:0003996]; ATP binding [GO:0005524]; decanoate-CoA ligase activity [GO:0102391]; long-chain fatty acid-CoA ligase activity [GO:0004467]
CRO_101099	K3	Flow_Mleaf	Flow_MLea	-2.7652060334046	6.76941677889913	7.78062677861337e-05	-0.235859004839681	RK34_SPIOL	53.7	162	58	4	81	551	1	150	6e-34	123	RK34_SPIOL	P82244	50S ribosomal protein L34, chloroplastic (CL34) (Chloroplastic large ribosomal subunit protein bL34c)	RPL34 SOVF_073030	Spinacia oleracea (Spinach)	152	3D-structure;Chloroplast;Direct protein sequencing;Plastid;RNA-binding;Reference proteome;Ribonucleoprotein;Ribosomal protein;Transit peptide;rRNA-binding	translation [GO:0006412]	chloroplast [GO:0009507]; ribosome [GO:0005840]	rRNA binding [GO:0019843]; structural constituent of ribosome [GO:0003735]
CRO_101719	K3	Root_Basal	Root_LBas	-2.75676161094063	7.33221552766255	7.79411490116605e-05	0.292931025342792	BCH2_CAPAN	84.56	259	34	1	437	1213	64	316	6e-122	367	BCH2_CAPAN	O49814	Beta-carotene hydroxylase 2, chloroplastic (EC 1.14.15.24) (Fragment)	CA2	Capsicum annuum (Capsicum pepper)	316	Carotenoid biosynthesis;Chloroplast;Hydrolase;Iron;Membrane;Metal-binding;NAD;Oxidoreductase;Plastid;Transit peptide;Transmembrane;Transmembrane helix	carotenoid biosynthetic process [GO:0016117]	chloroplast membrane [GO:0031969]; integral component of membrane [GO:0016021]	hydrolase activity [GO:0016787]; iron ion binding [GO:0005506]; oxidoreductase activity [GO:0016491]
CRO_103073	K3	Root_Yleaf	Root_YLea	-2.63767341768449	2.70845367267039	0.000249407958093755	0.227031331163999	ASPGA_ARATH	77.56	312	68	2	36	968	2	312	4e-161	461	ASPGA_ARATH	P50287	Isoaspartyl peptidase/L-asparaginase 1 (EC 3.4.19.5) (L-asparagine amidohydrolase 1) [Cleaved into: Isoaspartyl peptidase/L-asparaginase 1 subunit alpha; Isoaspartyl peptidase/L-asparaginase 1 subunit beta]	At5g08100 T22D6_40	Arabidopsis thaliana (Mouse-ear cress)	315	Alternative splicing;Autocatalytic cleavage;Direct protein sequencing;Hydrolase;Phosphoprotein;Protease;Reference proteome	protein autoprocessing [GO:0016540]	cytoplasm [GO:0005737]; cytosol [GO:0005829]; plasma membrane [GO:0005886]	asparaginase activity [GO:0004067]; beta-aspartyl-peptidase activity [GO:0008798]
CRO_106794	K3	Yleafcat_Aroot	YLeacat_ARoo	-2.62767973948862	4.75310770110271	0.000186069574805938	0.243005168935034	MUB3_ORYSJ	69.7	99	30	0	40	336	5	103	3e-44	150	MUB3_ORYSJ	Q6Z8K4	Membrane-anchored ubiquitin-fold protein 3 (Membrane-anchored ub-fold protein 3) (OsMUB3)	MUB3 Os02g0750600 LOC_Os02g51500 OsJ_08399 P0431B06.16	Oryza sativa subsp. japonica (Rice)	119	Cell membrane;Lipoprotein;Membrane;Methylation;Prenylation;Reference proteome		plasma membrane [GO:0005886]
CRO_110370	K3	Root_Basal	Root_LBas	-2.46309550715058	6.03930279956794	0.000369691222548647	0.279487520087712	D6KL2_ARATH	68.88	498	135	7	814	2289	103	586	0	650	D6KL2_ARATH	Q39183	Serine/threonine-protein kinase D6PKL2 (EC 2.7.11.1) (D6 protein kinase-like 2) (Serine/threonine-protein kinase AtPK5)	D6PKL2 PK5 At5g47750 MCA23.7	Arabidopsis thaliana (Mouse-ear cress)	586	ATP-binding;Auxin signaling pathway;Cell membrane;Kinase;Membrane;Nucleotide-binding;Reference proteome;Serine/threonine-protein kinase;Transferase	auxin-activated signaling pathway [GO:0009734]; basipetal auxin transport [GO:0010540]; phototropism [GO:0009638]; protein phosphorylation [GO:0006468]	cytoplasm [GO:0005737]; nucleolus [GO:0005730]; nucleus [GO:0005634]; plasma membrane [GO:0005886]	ATP binding [GO:0005524]; kinase activity [GO:0016301]; protein kinase activity [GO:0004672]; protein serine/threonine kinase activity [GO:0004674]
CRO_112452	K3	Root_Yleafcat	Root_YLeacat	-2.36572383157842	6.52003104693507	0.000585735636930886	-0.277520002322019	Y1457_ARATH	61.18	662	216	4	607	2586	82	704	0	780	Y1457_ARATH	Q9ZVN2	Acyltransferase-like protein At1g54570, chloroplastic (EC 2.3.1.-)	At1g54570 T22H22.2	Arabidopsis thaliana (Mouse-ear cress)	704	Acyltransferase;Chloroplast;Plastid;Reference proteome;Transferase;Transit peptide	phytol metabolic process [GO:0033306]; triglyceride biosynthetic process [GO:0019432]	chloroplast [GO:0009507]; plastoglobule [GO:0010287]	diacylglycerol O-acyltransferase activity [GO:0004144]
CRO_103138	K3	Root_Basal	Root_LBas	-2.27621584705946	5.090491694625	0.000959475808565019	0.174788118389185	FABH1_CUPWR	75.74	404	94	3	533	1744	1	400	0	591	FABH1_CUPWR	P49244	3-oxoacyl-[acyl-carrier-protein] synthase 3 A, chloroplastic (EC 2.3.1.180) (3-oxoacyl-[acyl-carrier-protein] synthase III A) (Beta-ketoacyl-ACP synthase III A) (KAS III A)	KAS3A	Cuphea wrightii (Wright's waxweed)	400	Chloroplast;Fatty acid biosynthesis;Fatty acid metabolism;Lipid biosynthesis;Lipid metabolism;Plastid;Transferase;Transit peptide	fatty acid biosynthetic process [GO:0006633]	chloroplast [GO:0009507]	3-oxoacyl-[acyl-carrier-protein] synthase activity [GO:0004315]; beta-ketoacyl-acyl-carrier-protein synthase III activity [GO:0033818]
CRO_109632	K3	Root_Basal	Root_LBas	-2.27181029458192	5.98055061737522	0.000934119578506752	0.299342783057634	BH048_ARATH	40.55	328	141	11	747	1640	8	311	3e-49	179	BH048_ARATH	Q8VZ02	Transcription factor bHLH48 (Basic helix-loop-helix protein 48) (AtbHLH48) (bHLH 48) (Transcription factor EN 97) (bHLH transcription factor bHLH048)	BHLH48 EN97 At2g42300 MHK10.2	Arabidopsis thaliana (Mouse-ear cress)	327	Alternative splicing;DNA-binding;Nucleus;Reference proteome;Transcription;Transcription regulation	regulation of transcription, DNA-templated [GO:0006355]	nucleus [GO:0005634]	DNA-binding transcription factor activity [GO:0003700]; protein dimerization activity [GO:0046983]; sequence-specific DNA binding [GO:0043565]
CRO_102493	K3	Yleafcat_Aroot	YLeacat_ARoo	-2.19140444498388	1.95945162249609	0.00300923806839777	0.253482369934043	GDL86_ARATH	59.27	329	134	0	97	1083	44	372	2e-143	418	GDL86_ARATH	Q9FJ40	GDSL esterase/lipase At5g45960 (EC 3.1.1.-) (Extracellular lipase At5g45960)	At5g45960 K15I22.16	Arabidopsis thaliana (Mouse-ear cress)	375	Glycoprotein;Hydrolase;Lipid degradation;Lipid metabolism;Reference proteome;Secreted;Signal	lipid catabolic process [GO:0016042]	extracellular region [GO:0005576]	hydrolase activity, acting on ester bonds [GO:0016788]
CRO_112393	K3	Root_Basal	Root_LBas	-2.04194591174456	0.976834908379212	0.00707411506788998	0.281424899678794	Y1357_ARATH	34.34	364	200	9	100	1104	456	809	7e-55	199	Y1357_ARATH	Q9SA72	Probable receptor-like protein kinase At1g30570 (EC 2.7.11.-)	At1g30570 T5I8.2	Arabidopsis thaliana (Mouse-ear cress)	849	ATP-binding;Cell membrane;Glycoprotein;Kinase;Membrane;Nucleotide-binding;Reference proteome;Serine/threonine-protein kinase;Signal;Transferase;Transmembrane;Transmembrane helix	protein autophosphorylation [GO:0046777]; response to brassinosteroid [GO:0009741]; unidimensional cell growth [GO:0009826]	integral component of membrane [GO:0016021]; plasma membrane [GO:0005886]; plasmodesma [GO:0009506]	ATP binding [GO:0005524]; protein kinase activity [GO:0004672]; protein serine/threonine kinase activity [GO:0004674]
CRO_102488	K3	Yleafcat_Aroot	YLeacat_ARoo	-1.96793151681366	2.19849805788158	0.0072344240967813	0.333079154565427	PTI5_SOLLC	62.82	156	38	7	1	447	1	143	1e-43	147	PTI5_SOLLC	O04681	Pathogenesis-related genes transcriptional activator PTI5 (PTO-interacting protein 5)	PTI5	Solanum lycopersicum (Tomato) (Lycopersicon esculentum)	161	Activator;DNA-binding;Nucleus;Plant defense;Reference proteome;Transcription;Transcription regulation	defense response [GO:0006952]	nucleus [GO:0005634]	DNA binding [GO:0003677]; DNA-binding transcription factor activity [GO:0003700]
CRO_111322	K3	Root_Yleafcat	Root_YLeacat	-1.86943274857214	3.10777472915852	0.00710191546054219	-0.29225420926288	STIL2_ARATH	43.89	900	374	22	10	2613	5	805	0	577	STIL2_ARATH	F4JRP8	Protein STICHEL-like 2	At4g24790 F22K18.10	Arabidopsis thaliana (Mouse-ear cress)	857	ATP-binding;Coiled coil;Nucleotide-binding;Reference proteome	DNA-dependent DNA replication [GO:0006261]	DNA polymerase III complex [GO:0009360]; DNA replication factor C complex [GO:0005663]; nucleus [GO:0005634]	ATP binding [GO:0005524]; DNA binding [GO:0003677]; DNA-directed DNA polymerase activity [GO:0003887]
CRO_110954	K3	Yleafcat_Aroot	YLeacat_ARoo	-1.85611057457115	1.466084453419	0.0153924211141137	0.18585728026653	BH113_ARATH	42.74	234	94	6	136	813	64	265	1e-39	145	BH113_ARATH	Q9LT67	Transcription factor bHLH113 (Basic helix-loop-helix protein 113) (AtbHLH113) (bHLH 113) (Transcription factor EN 61) (bHLH transcription factor bHLH113)	BHLH113 EN61 At3g19500 MLD14.24	Arabidopsis thaliana (Mouse-ear cress)	270	DNA-binding;Nucleus;Reference proteome;Transcription;Transcription regulation	regulation of transcription, DNA-templated [GO:0006355]	nucleus [GO:0005634]	DNA binding [GO:0003677]; DNA-binding transcription activator activity, RNA polymerase II-specific [GO:0001228]; DNA-binding transcription factor activity [GO:0003700]; protein dimerization activity [GO:0046983]
CRO_103167	K3	Root_Flow	Root_Flow	-1.80989105869875	2.89295248495428	0.00921143351880627	0.330944070936101	Y5576_ARATH	55.82	292	128	1	173	1048	241	531	9e-117	360	Y5576_ARATH	Q5XF57	Probable receptor-like serine/threonine-protein kinase At5g57670 (EC 2.7.11.1)	At5g57670 MRI1.2	Arabidopsis thaliana (Mouse-ear cress)	579	ATP-binding;Alternative splicing;Kinase;Nucleotide-binding;Phosphoprotein;Reference proteome;Serine/threonine-protein kinase;Transferase	protein phosphorylation [GO:0006468]	plasma membrane [GO:0005886]	ATP binding [GO:0005524]; transmembrane receptor protein serine/threonine kinase activity [GO:0004675]
CRO_103303	K3	Root_Basal	Root_LBas	-1.74640481617413	5.67615056752766	0.00969758139159166	0.35277788919781	SBP1_ANTMA	62.68	142	41	2	1	426	1	130	5e-44	154	SBP1_ANTMA	Q38741	Squamosa promoter-binding protein 1	SBP1	Antirrhinum majus (Garden snapdragon)	131	DNA-binding;Metal-binding;Nucleus;Transcription;Transcription regulation;Zinc;Zinc-finger	flower development [GO:0009908]	nucleus [GO:0005634]	DNA binding [GO:0003677]; DNA-binding transcription factor activity [GO:0003700]; metal ion binding [GO:0046872]
CRO_110884	K3	Yleafcat_Aroot	YLeacat_ARoo	-1.7432896740043	5.8377766962677	0.00987985826652278	0.0316820995771488	FUT11_ARATH	65.94	505	132	4	355	1869	37	501	0	667	FUT11_ARATH	Q9LJK1	Glycoprotein 3-alpha-L-fucosyltransferase A (EC 2.4.1.214) (Core alpha-(1,3)-fucosyltransferase) (Fuc-T C3) (FucT1) (FucTA) (Fucosyltransferase 11) (AtFUT11)	FUT11 At3g19280 MVI11.20	Arabidopsis thaliana (Mouse-ear cress)	501	Cell wall biogenesis/degradation;Glycoprotein;Glycosyltransferase;Golgi apparatus;Magnesium;Manganese;Membrane;Metal-binding;Reference proteome;Signal-anchor;Transferase;Transmembrane;Transmembrane helix	cell wall organization [GO:0071555]; fucosylation [GO:0036065]; L-fucose catabolic process [GO:0042355]; protein glycosylation [GO:0006486]; protein N-linked glycosylation [GO:0006487]	Golgi apparatus [GO:0005794]; Golgi cisterna membrane [GO:0032580]; integral component of membrane [GO:0016021]	alpha-(1->3)-fucosyltransferase activity [GO:0046920]; fucosyltransferase activity [GO:0008417]; glycoprotein 3-alpha-L-fucosyltransferase activity [GO:0018392]; metal ion binding [GO:0046872]
CRO_101442	K3	Root_Yleaf	Root_YLea	-1.72025018854282	1.14762019313291	0.0194639259511185	0.161909568340754	E13B_WHEAT	47.52	444	212	5	13	1329	26	453	5e-146	433	E13B_WHEAT	P52409	Glucan endo-1,3-beta-glucosidase (EC 3.2.1.39) ((1->3)-beta-glucan endohydrolase) ((1->3)-beta-glucanase) (Beta-1,3-endoglucanase)	GLC1	Triticum aestivum (Wheat)	461	Disulfide bond;Glycosidase;Hydrolase;Plant defense;Reference proteome;Signal	carbohydrate metabolic process [GO:0005975]; defense response [GO:0006952]	anchored component of plasma membrane [GO:0046658]	glucan endo-1,3-beta-D-glucosidase activity [GO:0042973]
CRO_101285	K3	Root_Yleaf	Root_YLea	-1.71107463325531	4.83349246331584	0.0114705946527108	0.322907436290929	MUTS2_SYNY3	39.44	393	190	7	1566	2687	331	694	3e-70	255	MUTS2_SYNY3	P73625	Endonuclease MutS2 (EC 3.1.-.-)	mutS2 mutSB sll1772	Synechocystis sp. (strain PCC 6803 / Kazusa)	822	ATP-binding;DNA-binding;Endonuclease;Hydrolase;Nuclease;Nucleotide-binding;Reference proteome	mismatch repair [GO:0006298]; negative regulation of DNA recombination [GO:0045910]	mismatch repair complex [GO:0032300]	ATP binding [GO:0005524]; DNA-dependent ATPase activity [GO:0008094]; endonuclease activity [GO:0004519]; mismatched DNA binding [GO:0030983]
CRO_106644	K3	Root_Flow	Root_Flow	-1.70225377988539	2.81054274030805	0.0139777932211117	0.219849223452746	PUS3_BOVIN	41.89	222	114	3	13	657	154	367	1e-53	189	PUS3_BOVIN	Q3SX07	tRNA pseudouridine(38/39) synthase (EC 5.4.99.45) (tRNA pseudouridine synthase 3) (tRNA pseudouridylate synthase 3) (tRNA-uridine isomerase 3)	PUS3	Bos taurus (Bovine)	481	Acetylation;Isomerase;Nucleus;Phosphoprotein;Reference proteome;tRNA processing	mRNA pseudouridine synthesis [GO:1990481]; tRNA pseudouridine synthesis [GO:0031119]	cytoplasm [GO:0005737]; nucleus [GO:0005634]	pseudouridine synthase activity [GO:0009982]; RNA binding [GO:0003723]; tRNA pseudouridine synthase activity [GO:0106029]
CRO_105735	K3	Root_Aroot	Root_ARoo	-1.67315035873517	2.53857311027815	0.0163677364265995	0.216442526302956	ALE2_ARATH	47.85	326	139	3	403	1380	334	628	6e-80	270	ALE2_ARATH	Q8RWW0	Receptor-like serine/threonine-protein kinase ALE2 (EC 2.7.11.1) (Protein ABNORMAL LEAF SHAPE 2)	ALE2 At2g20300 F11A3.15	Arabidopsis thaliana (Mouse-ear cress)	744	ATP-binding;Cell membrane;Developmental protein;Differentiation;Glycoprotein;Kinase;Membrane;Nucleotide-binding;Phosphoprotein;Receptor;Reference proteome;Serine/threonine-protein kinase;Signal;Transferase;Transmembrane;Transmembrane helix	cell differentiation [GO:0030154]; cuticle development [GO:0042335]; plant organ formation [GO:1905393]; protein autophosphorylation [GO:0046777]; protein phosphorylation [GO:0006468]; protoderm histogenesis [GO:0010068]	integral component of membrane [GO:0016021]; plasma membrane [GO:0005886]	ATP binding [GO:0005524]; kinase activity [GO:0016301]; protein serine/threonine kinase activity [GO:0004674]; transmembrane receptor protein serine/threonine kinase activity [GO:0004675]
CRO_105749	K3	Root_Yleafcat	Root_YLeacat	-1.67284963952781	3.25974233983602	0.0147510154627073	-0.273060933775255	GDL22_ARATH	67.79	385	97	2	1342	2415	24	408	0	553	GDL22_ARATH	Q3ECP6	GDSL esterase/lipase At1g54790 (EC 3.1.1.-) (Extracellular lipase At1g54790)	At1g54790 T22H22.20	Arabidopsis thaliana (Mouse-ear cress)	408	Alternative splicing;Glycoprotein;Hydrolase;Lipid degradation;Lipid metabolism;Reference proteome;Secreted;Signal	lipid catabolic process [GO:0016042]	extracellular region [GO:0005576]	hydrolase activity, acting on ester bonds [GO:0016788]
CRO_100714	K3	Root_Basal	Root_LBas	-1.6626348225202	3.0960918784667	0.0154816625518657	0.195587108945111	SCL9_ARATH	53.22	684	272	11	262	2286	70	714	0	645	SCL9_ARATH	O80933	Scarecrow-like protein 9 (AtSCL9) (GRAS family protein 13) (AtGRAS-13)	SCL9 At2g37650 F13M22.15	Arabidopsis thaliana (Mouse-ear cress)	718	Nucleus;Reference proteome;Transcription;Transcription regulation	regulation of transcription, DNA-templated [GO:0006355]	nucleus [GO:0005634]	DNA-binding transcription factor activity [GO:0003700]; sequence-specific DNA binding [GO:0043565]
CRO_106931	K3	Flow_Distal	Flow_LDis	-1.5629610451981	5.4350368219257	0.0201768000277758	-0.331295215788185	UGT6_CATRO	64.9	490	167	4	75	1538	1	487	0	649	UGT6_CATRO	F8WLS6	7-deoxyloganetin glucosyltransferase (EC 2.4.1.324) (Iridoid 1-O-glucosyltransferase) (UDP-glucose glucosyltransferase 6) (CrUGT6) (UDP-glycosyltransferase 85A23)	UGT85A23 UGT6	Catharanthus roseus (Madagascar periwinkle) (Vinca rosea)	487	Transferase	(-)-secologanin biosynthetic process [GO:1900994]		UDP-glucosyltransferase activity [GO:0035251]
CRO_110415	K3	Yleafcat_Aroot	YLeacat_ARoo	-1.56251360128404	6.40300516780708	0.0198377507705432	0.344455921093329	ATP4_IPOBA	68.5	200	61	1	99	692	1	200	1e-95	289	ATP4_IPOBA	Q40089	ATP synthase subunit delta', mitochondrial (F-ATPase delta' subunit)		Ipomoea batatas (Sweet potato) (Convolvulus batatas)	200	ATP synthesis;CF(1);Direct protein sequencing;Hydrogen ion transport;Ion transport;Membrane;Mitochondrion;Mitochondrion inner membrane;Transit peptide;Transport	ATP synthesis coupled proton transport [GO:0015986]	mitochondrial inner membrane [GO:0005743]; proton-transporting ATP synthase complex, catalytic core F(1) [GO:0045261]	proton-transporting ATP synthase activity, rotational mechanism [GO:0046933]
CRO_110218	K3	Root_Basal	Root_LBas	-1.53272965278242	4.65060199889139	0.023063873503012	0.254239704166161	PINI_ARATH	72.17	654	119	14	319	2187	1	622	0	857	PINI_ARATH	Q9C6B8	Auxin efflux carrier component 1 (Protein PIN-FORMED) (AtPIN1)	PIN1 At1g73590 F6D5.2	Arabidopsis thaliana (Mouse-ear cress)	622	Auxin signaling pathway;Cell membrane;Glycoprotein;Membrane;Phosphoprotein;Reference proteome;Transmembrane;Transmembrane helix;Transport	auxin-activated signaling pathway [GO:0009734]; auxin polar transport [GO:0009926]; cotyledon development [GO:0048825]; cotyledon morphogenesis [GO:0048826]; embryo development ending in seed dormancy [GO:0009793]; flower development [GO:0009908]; gravitropism [GO:0009630]; inflorescence development [GO:0010229]; leaf formation [GO:0010338]; leaf shaping [GO:0010358]; photomorphogenesis [GO:00096…	apical part of cell [GO:0045177]; basal plasma membrane [GO:0009925]; cytoplasm [GO:0005737]; integral component of membrane [GO:0016021]; plant-type cell wall [GO:0009505]; plasma membrane [GO:0005886]; plasmodesma [GO:0009506]	auxin efflux transmembrane transporter activity [GO:0010329]
CRO_109954	K3	Root_Yleafcat	Root_YLeacat	-1.51272523916689	4.48702679787394	0.0250227570816986	-0.19816771710012	GDT14_ARATH	59.53	257	58	3	118	882	18	230	6e-77	246	GDT14_ARATH	Q9C6M1	GDT1-like protein 4	At1g25520 F2J7.20	Arabidopsis thaliana (Mouse-ear cress)	230	Membrane;Reference proteome;Transmembrane;Transmembrane helix	response to karrikin [GO:0080167]	integral component of membrane [GO:0016021]
CRO_110323	K3	Flow_Mleafcat	Flow_MLeacat	-1.50045964807505	5.95261080077284	0.025117723893891	-0.345049173191986	DNAJ8_ARATH	82	50	9	0	464	613	55	104	7e-22	93.6	DNAJ8_ARATH	Q9SAG8	Chaperone protein dnaJ 8, chloroplastic (AtDjC8) (AtJ8)	ATJ8 C8 J8 At1g80920 F23A5.28	Arabidopsis thaliana (Mouse-ear cress)	163	Chaperone;Chloroplast;Plastid;Reference proteome;Transit peptide	response to light stimulus [GO:0009416]	chloroplast [GO:0009507]; chloroplast stroma [GO:0009570]; nucleus [GO:0005634]
CRO_101311	K3	Root_Yleaf	Root_YLea	-1.4604614038929	7.26348933055602	0.0286767264436158	0.211886237489825	NACA2_ARATH	77.7	139	31	0	287	703	79	217	5e-50	171	NACA2_ARATH	Q94JX9	Nascent polypeptide-associated complex subunit alpha-like protein 2 (NAC-alpha-like protein 2) (Alpha-NAC-like protein 2)	At3g49470 T9C5.70	Arabidopsis thaliana (Mouse-ear cress)	217	Protein transport;Reference proteome;Transport	protein transport [GO:0015031]	cytosol [GO:0005829]; nascent polypeptide-associated complex [GO:0005854]
CRO_105417	K3	Root_Yleafcat	Root_YLeacat	-1.3987562005407	6.09464039558239	0.0361567417592717	-0.367773607194102	ODP25_ARATH	71.22	476	120	4	179	1588	1	465	0	575	ODP25_ARATH	Q9C8P0	Dihydrolipoyllysine-residue acetyltransferase component 5 of pyruvate dehydrogenase complex, chloroplastic (EC 2.3.1.12) (Dihydrolipoamide S-acetyltransferase component 5 of pyruvate dehydrogenase complex) (Protein EMBRYO DEFECTIVE 3003) (Pyruvate dehydrogenase complex component E2 5) (PDC-E2 5) (PDCE2 5)	EMB3003 At1g34430 F12K21.24 F7P12.2	Arabidopsis thaliana (Mouse-ear cress)	465	Acyltransferase;Chloroplast;Glycolysis;Lipoyl;Plastid;Reference proteome;Transferase;Transit peptide	glycolytic process [GO:0006096]	chloroplast [GO:0009507]; chloroplast envelope [GO:0009941]; chloroplast stroma [GO:0009570]; cytosolic ribosome [GO:0022626]; nucleus [GO:0005634]; plasma membrane [GO:0005886]	dihydrolipoyllysine-residue acetyltransferase activity [GO:0004742]; protein domain specific binding [GO:0019904]
CRO_105706	K3	Yleafcat_Aroot	YLeacat_ARoo	-1.35437870591939	4.36466189187495	0.0449176909177686	0.202898331469218	DCAF8_MOUSE	40.48	378	197	10	380	1498	173	527	8e-85	283	DCAF8_MOUSE	Q8N7N5	DDB1- and CUL4-associated factor 8 (WD repeat-containing protein 42A)	Dcaf8 D1Ucla4 H326 Wdr42a	Mus musculus (Mouse)	591	Alternative splicing;Cytoplasm;Methylation;Nucleus;Phosphoprotein;Reference proteome;Repeat;Ubl conjugation pathway;WD repeat	protein ubiquitination [GO:0016567]	Cul4-RING E3 ubiquitin ligase complex [GO:0080008]; cytoplasm [GO:0005737]; cytosol [GO:0005829]; mitochondrion [GO:0005739]; nucleoplasm [GO:0005654]; nucleus [GO:0005634]
CRO_109953	K3	Yleafcat_Aroot	YLeacat_ARoo	1.30640717132859	6.48645648509884	0.0498237971699607	0.314381287705097	ASPG1_ARATH	56.11	483	199	6	55	1467	19	500	6e-170	496	ASPG1_ARATH	Q9LS40	Protein ASPARTIC PROTEASE IN GUARD CELL 1 (AtASPG1) (EC 3.4.23.-)	ASPG1 At3g18490 MYF24.22	Arabidopsis thaliana (Mouse-ear cress)	500	Aspartyl protease;DNA-binding;Disulfide bond;Endoplasmic reticulum;Hydrolase;Protease;Reference proteome;Signal	protein catabolic process [GO:0030163]; proteolysis [GO:0006508]; response to abscisic acid [GO:0009737]; response to water deprivation [GO:0009414]; systemic acquired resistance [GO:0009627]	endoplasmic reticulum [GO:0005783]	aspartic-type endopeptidase activity [GO:0004190]; aspartic-type peptidase activity [GO:0070001]; DNA binding [GO:0003677]
CRO_105705	K3	Root_Basal	Root_LBas	1.36008801442512	6.91417489419389	0.0412202949251983	0.270795643787084	VHAA1_ARATH	79.7	813	159	2	348	2768	3	815	0	1311	VHAA1_ARATH	Q8RWZ7	V-type proton ATPase subunit a1 (V-ATPase subunit a1) (V-type proton ATPase 95 kDa subunit a isoform 1) (V-ATPase 95 kDa isoform a1) (Vacuolar H(+)-ATPase subunit a isoform 1) (Vacuolar proton pump subunit a1) (Vacuolar proton translocating ATPase 95 kDa subunit a isoform 1)	VHA-a1 At2g28520 T17D12.8	Arabidopsis thaliana (Mouse-ear cress)	817	Coiled coil;Golgi apparatus;Hydrogen ion transport;Ion transport;Membrane;Reference proteome;Transmembrane;Transmembrane helix;Transport;Vacuole	proton-transporting V-type ATPase complex assembly [GO:0070070]; vacuolar acidification [GO:0007035]	cell [GO:0005623]; endosome [GO:0005768]; Golgi apparatus [GO:0005794]; integral component of membrane [GO:0016021]; trans-Golgi network [GO:0005802]; trans-Golgi network transport vesicle membrane [GO:0012510]; vacuolar proton-transporting V-type ATPase, V0 domain [GO:0000220]; vacuolar proton-transporting V-type ATPase complex [GO:0016471]; vacuole [GO:0005773]	ATPase binding [GO:0051117]; proton-transporting ATPase activity, rotational mechanism [GO:0046961]
CRO_110779	K3	Root_Basal	Root_LBas	1.40503359133028	7.29172363462358	0.0350830810878426	0.205754171606179	PLT5_ARATH	69.86	501	146	3	112	1602	26	525	0	726	PLT5_ARATH	Q8VZ80	Polyol transporter 5 (Protein POLYOL TRANSPORTER 5) (AtPLT5) (Sugar-proton symporter PLT5)	PLT5 At3g18830 MVE11.10 MVE11.22	Arabidopsis thaliana (Mouse-ear cress)	539	Cell membrane;Membrane;Reference proteome;Sugar transport;Symport;Transmembrane;Transmembrane helix;Transport	lateral root formation [GO:0010311]	integral component of plasma membrane [GO:0005887]; plasma membrane [GO:0005886]	carbohydrate:proton symporter activity [GO:0005351]; D-ribose transmembrane transporter activity [GO:0015591]; D-xylose transmembrane transporter activity [GO:0015148]; galactose transmembrane transporter activity [GO:0005354]; glucose transmembrane transporter activity [GO:0005355]; glycerol transmembrane transporter activity [GO:0015168]; mannitol transmembrane transporter activity [GO:0015575]…
CRO_111659	K3	Root_Yleafcat	Root_YLeacat	1.46148968019939	4.658359322578	0.0299168928810369	-0.156749024309167	R1B14_SOLDE	29.63	1134	676	36	2014	5256	177	1241	7e-102	363	R1B14_SOLDE	Q6L3Z7	Putative late blight resistance protein homolog R1B-14	R1B-14 PGEC858M02.15	Solanum demissum (Wild potato)	1317	ATP-binding;Coiled coil;Cytoplasm;Hypersensitive response;Leucine-rich repeat;Membrane;Nucleotide-binding;Plant defense;Repeat	plant-type hypersensitive response [GO:0009626]	cytoplasm [GO:0005737]; membrane [GO:0016020]	ADP binding [GO:0043531]; ATP binding [GO:0005524]
CRO_110889	K3	Yleafcat_Aroot	YLeacat_ARoo	1.47439764826995	3.62445555815005	0.0310803185390438	0.267459690302873	DJ1C_ARATH	61.07	411	149	3	275	1474	61	471	3e-179	519	DJ1C_ARATH	Q8VY09	Protein DJ-1 homolog C (AtDJ1C)	DJ1C At4g34020 F17I5.210	Arabidopsis thaliana (Mouse-ear cress)	472	Alternative splicing;Chloroplast;Plastid;Reference proteome;Repeat;Transit peptide	chloroplast organization [GO:0009658]; guanine deglycation, glyoxal removal [GO:0106046]; protein deglycation, glyoxal removal [GO:0036529]	chloroplast [GO:0009507]; cytosol [GO:0005829]; nucleus [GO:0005634]	protein deglycase activity [GO:0036524]
CRO_102842	K3	Root_Yleafcat	Root_YLeacat	1.49213783592029	10.6033710958995	0.0253413526162359	-0.265105295059988	METK1_CATRO	99.75	393	1	0	61	1239	1	393	0	780	METK1_CATRO	Q96551	S-adenosylmethionine synthase 1 (AdoMet synthase 1) (EC 2.5.1.6) (Methionine adenosyltransferase 1) (MAT 1)	SAMS1	Catharanthus roseus (Madagascar periwinkle) (Vinca rosea)	393	ATP-binding;Cobalt;Cytoplasm;Magnesium;Manganese;Metal-binding;Nucleotide-binding;One-carbon metabolism;Potassium;Transferase	one-carbon metabolic process [GO:0006730]; S-adenosylmethionine biosynthetic process [GO:0006556]	cytoplasm [GO:0005737]	ATP binding [GO:0005524]; metal ion binding [GO:0046872]; methionine adenosyltransferase activity [GO:0004478]
CRO_101572	K3	Root_Basal	Root_LBas	1.64109050439761	5.46745438525083	0.0149022382012973	0.236238212795122	CRF4_ARATH	41.55	349	150	12	1	1011	3	309	4e-47	170	CRF4_ARATH	Q9SUE3	Ethylene-responsive transcription factor CRF4 (Protein CYTOKININ RESPONSE FACTOR 4)	CRF4 ERF066 At4g27950 T13J8.60	Arabidopsis thaliana (Mouse-ear cress)	335	Activator;Cytokinin signaling pathway;Cytoplasm;DNA-binding;Ethylene signaling pathway;Nucleus;Reference proteome;Transcription;Transcription regulation	cytokinin-activated signaling pathway [GO:0009736]; ethylene-activated signaling pathway [GO:0009873]; leaf development [GO:0048366]	cytoplasm [GO:0005737]; nucleus [GO:0005634]	DNA binding [GO:0003677]; DNA-binding transcription factor activity [GO:0003700]
CRO_110253	K3	Flow_Aroot	Flow_ARoo	1.64803128029004	3.68360919402435	0.0158744785068262	-0.356510384539046	CHLM_ARATH	75.45	277	57	2	204	1034	44	309	2e-140	414	CHLM_ARATH	Q9SW18	Magnesium protoporphyrin IX methyltransferase, chloroplastic (EC 2.1.1.11)	CHLM At4g25080 F13M23.220	Arabidopsis thaliana (Mouse-ear cress)	312	Alternative splicing;Chlorophyll biosynthesis;Chloroplast;Membrane;Methyltransferase;Plastid;Reference proteome;S-adenosyl-L-methionine;Thylakoid;Transferase;Transit peptide	chlorophyll biosynthetic process [GO:0015995]; methylation [GO:0032259]	chloroplast [GO:0009507]; chloroplast envelope [GO:0009941]; chloroplast membrane [GO:0031969]; chloroplast thylakoid [GO:0009534]; chloroplast thylakoid membrane [GO:0009535]; cytosol [GO:0005829]	magnesium protoporphyrin IX methyltransferase activity [GO:0046406]
CRO_102290	K3	Root_Yleafcat	Root_YLeacat	1.64948533849942	4.24165345689352	0.0153764450249495	-0.249451181887877	WLIM1_ARATH	67.38	141	42	2	512	931	39	176	4e-61	199	WLIM1_ARATH	Q94JX5	LIM domain-containing protein WLIM1 (Widely-expressed LIM protein 1) (AtWLIM1)	WLIM1 At1g10200 F14N23.8	Arabidopsis thaliana (Mouse-ear cress)	190	Acetylation;Actin-binding;Cytoplasm;Cytoskeleton;LIM domain;Metal-binding;Reference proteome;Repeat;Zinc	actin filament bundle assembly [GO:0051017]	actin cytoskeleton [GO:0015629]; cytoplasm [GO:0005737]; plasma membrane [GO:0005886]	actin filament binding [GO:0051015]; metal ion binding [GO:0046872]; mRNA binding [GO:0003729]
CRO_102256	K3	Flow_Aroot	Flow_ARoo	1.66986384422925	1.03288049065306	0.0288858197918433	-0.323728761975894	ATL46_ARATH	45.82	299	130	8	88	915	67	356	2e-66	219	ATL46_ARATH	Q9FL07	RING-H2 finger protein ATL46 (EC 2.3.2.27) (RING-type E3 ubiquitin transferase ATL46)	ATL46 At5g40250 MSN9.150 MSN9.16	Arabidopsis thaliana (Mouse-ear cress)	376	Membrane;Metal-binding;Reference proteome;Transferase;Transmembrane;Transmembrane helix;Ubl conjugation pathway;Zinc;Zinc-finger	protein ubiquitination [GO:0016567]	integral component of membrane [GO:0016021]	metal ion binding [GO:0046872]; transferase activity [GO:0016740]; ubiquitin protein ligase binding [GO:0031625]
CRO_107824	K3	Flow_Aroot	Flow_ARoo	1.7054143993257	8.28319220667639	0.0111218689634129	-0.369227515050471	ACBP_RICCO	85.54	83	12	0	925	1173	3	85	6e-40	144	ACBP_RICCO	O04066	Acyl-CoA-binding protein (ACBP)		Ricinus communis (Castor bean)	90	Lipid-binding;Transport			fatty-acyl-CoA binding [GO:0000062]; lipid binding [GO:0008289]
CRO_110248	K3	Flow_Mleafcat	Flow_MLeacat	1.74355780557015	7.03186229339094	0.00960691771044168	-0.269902831779454	ICE1_ARATH	60.62	325	86	4	931	1905	212	494	2e-102	330	ICE1_ARATH	Q9LSE2	Transcription factor ICE1 (Basic helix-loop-helix protein 116) (AtbHLH116) (bHLH 116) (Inducer of CBF expression 1) (Transcription factor EN 45) (Transcription factor SCREAM) (bHLH transcription factor bHLH116)	SCRM BHLH116 EN45 ICE1 At3g26744 MDJ14.1 MLJ15.14	Arabidopsis thaliana (Mouse-ear cress)	494	Activator;Alternative splicing;Coiled coil;DNA-binding;Developmental protein;Isopeptide bond;Nucleus;Reference proteome;Stress response;Transcription;Transcription regulation;Ubl conjugation	abscisic acid-activated signaling pathway [GO:0009738]; endosperm development [GO:0009960]; negative regulation of transcription, DNA-templated [GO:0045892]; positive regulation of transcription, DNA-templated [GO:0045893]; regulation of abscisic acid biosynthetic process [GO:0010115]; response to cold [GO:0009409]; response to freezing [GO:0050826]; seed dormancy process [GO:0010162]; seed morph…	nucleus [GO:0005634]	core promoter sequence-specific DNA binding [GO:0001046]; DNA binding [GO:0003677]; DNA-binding transcription factor activity [GO:0003700]; protein dimerization activity [GO:0046983]; proximal promoter sequence-specific DNA binding [GO:0000987]; transcription regulatory region DNA binding [GO:0044212]
CRO_111469	K3	Root_Yleafcat	Root_YLeacat	1.84322247975422	6.11451829588023	0.00650308944232025	-0.176568601690495	AN13B_MOUSE	33.33	249	152	4	202	924	46	288	2e-32	136	AN13B_MOUSE	Q5F259	Ankyrin repeat domain-containing protein 13B	Ankrd13b	Mus musculus (Mouse)	626	ANK repeat;Acetylation;Alternative splicing;Cell membrane;Endosome;Membrane;Reference proteome;Repeat	negative regulation of receptor internalization [GO:0002091]	cytoplasm [GO:0005737]; early endosome [GO:0005769]; intracellular membrane-bounded organelle [GO:0043231]; late endosome [GO:0005770]; perinuclear region of cytoplasm [GO:0048471]; plasma membrane [GO:0005886]	ubiquitin-dependent protein binding [GO:0140036]
CRO_104553	K3	Yleafcat_Aroot	YLeacat_ARoo	1.85560892250263	1.80670461614446	0.0119395988868718	0.189785666842581	HIDM_GLYEC	44.83	319	155	8	28	942	16	327	1e-85	267	HIDM_GLYEC	Q5NUF4	2-hydroxyisoflavanone dehydratase (EC 3.1.1.1) (EC 4.2.1.105) (Carboxylesterase HIDM)	HIDM	Glycyrrhiza echinata (Licorice)	328	Flavonoid biosynthesis;Hydrolase;Lyase	flavonoid biosynthetic process [GO:0009813]; isoflavonoid biosynthetic process [GO:0009717]; isoflavonoid metabolic process [GO:0046287]		2-hydroxyisoflavanone dehydratase activity [GO:0033987]; carboxylic ester hydrolase activity [GO:0052689]; methyl indole-3-acetate esterase activity [GO:0080030]
CRO_101477	K3	Yleafcat_Aroot	YLeacat_ARoo	1.90864965890192	6.08622098528298	0.00492716670877445	0.280174883079069	SSY1_SOLTU	71.54	643	167	6	1720	3624	5	639	0	942	SSY1_SOLTU	P93568	Soluble starch synthase 1, chloroplastic/amyloplastic (EC 2.4.1.21) (Soluble starch synthase I) (SS I)		Solanum tuberosum (Potato)	641	Amyloplast;Chloroplast;Glycosyltransferase;Plastid;Reference proteome;Starch biosynthesis;Transferase;Transit peptide	amylopectin biosynthetic process [GO:0010021]; endosperm development [GO:0009960]; starch biosynthetic process [GO:0019252]	amyloplast [GO:0009501]; chloroplast [GO:0009507]	alpha-1,4-glucan synthase activity [GO:0033201]; glycogen (starch) synthase activity [GO:0004373]; starch synthase activity [GO:0009011]
CRO_107295	K3	Flow_Mleaf	Flow_MLea	1.95685444422863	5.46388175589356	0.00411379129121231	-0.319804614012941	NEN1_ARATH	56.26	503	173	8	144	1643	5	463	8e-175	512	NEN1_ARATH	Q9FLR0	Protein NEN1 (NAC45/NAC86-dependent exonuclease-domain protein 1) (EC 3.1.11.-)	NEN1 At5g07710 MBK20.17	Arabidopsis thaliana (Mouse-ear cress)	468	Cytoplasm;Exonuclease;Hydrolase;Magnesium;Metal-binding;Nuclease;Nucleus;Reference proteome		cytoplasm [GO:0005737]; nucleus [GO:0005634]	3'-5' exonuclease activity [GO:0008408]; metal ion binding [GO:0046872]; nucleic acid binding [GO:0003676]
CRO_111016	K3	Root_Yleafcat	Root_YLeacat	1.99894154632487	3.98488974504366	0.00380881308324506	-0.128513526871628	NAT7_ARATH	63.11	534	187	1	209	1810	14	537	0	650	NAT7_ARATH	Q0WPE9	Nucleobase-ascorbate transporter 7 (AtNAT7)	NAT7 At1g60030 T2K10.8	Arabidopsis thaliana (Mouse-ear cress)	538	Cell membrane;Membrane;Reference proteome;Transmembrane;Transmembrane helix;Transport		integral component of membrane [GO:0016021]; plasma membrane [GO:0005886]; plasmodesma [GO:0009506]	transmembrane transporter activity [GO:0022857]
CRO_104052	K3	Flow_Aroot	Flow_ARoo	2.03997882692184	3.63035134512471	0.00321226139722428	-0.323761649555331	TCP10_ARATH	91.89	74	6	0	43	264	14	87	1e-40	151	TCP10_ARATH	O82277	Transcription factor TCP10	TCP10 At2g31070 T16B12.12	Arabidopsis thaliana (Mouse-ear cress)	361	DNA-binding;Developmental protein;Nucleus;Reference proteome;Transcription;Transcription regulation	cell differentiation [GO:0030154]; leaf development [GO:0048366]; leaf morphogenesis [GO:0009965]; leaf senescence [GO:0010150]; positive regulation of development, heterochronic [GO:0045962]; regulation of secondary shoot formation [GO:2000032]; regulation of shoot system development [GO:0048831]; regulation of transcription, DNA-templated [GO:0006355]	nucleus [GO:0005634]	DNA-binding transcription factor activity [GO:0003700]; sequence-specific DNA binding [GO:0043565]
CRO_105617	K3	Root_Basal	Root_LBas	2.07866534111651	6.84759009950704	0.00226559767376397	0.255343954227217	UXS6_ARATH	89.4	349	31	2	64	1110	1	343	0	629	UXS6_ARATH	Q9ZV36	UDP-glucuronic acid decarboxylase 6 (EC 4.1.1.35) (UDP-XYL synthase 6) (UDP-glucuronate decarboxylase 6) (UGD) (UXS-6)	UXS6 At2g28760 F8N16.5	Arabidopsis thaliana (Mouse-ear cress)	343	Acetylation;Cytoplasm;Decarboxylase;Lyase;NAD;Reference proteome	D-xylose metabolic process [GO:0042732]; UDP-D-xylose biosynthetic process [GO:0033320]	cytoplasm [GO:0005737]; peroxisome [GO:0005777]; plasma membrane [GO:0005886]	NAD+ binding [GO:0070403]; UDP-glucuronate decarboxylase activity [GO:0048040]
CRO_110898	K3	Root_Basal	Root_LBas	2.11770004510686	6.2825761190214	0.00192592352065656	0.336681866912833	PUB26_ARATH	65.08	421	143	3	1	1251	1	421	0	537	PUB26_ARATH	Q9FXA4	U-box domain-containing protein 26 (EC 2.3.2.27) (Plant U-box protein 26) (RING-type E3 ubiquitin transferase PUB26)	PUB26 At1g49780 F14J22.1	Arabidopsis thaliana (Mouse-ear cress)	421	Reference proteome;Transferase;Ubl conjugation pathway	defense response, incompatible interaction [GO:0009814]; protein ubiquitination [GO:0016567]		ubiquitin protein ligase activity [GO:0061630]
CRO_105483	K3	Flow_Mleafcat	Flow_MLeacat	2.18539581019412	3.93072979695367	0.00165588313127538	-0.306660722959774	CXE18_ARATH	44.21	242	101	4	418	1062	96	330	5e-61	206	CXE18_ARATH	Q9LT10	Probable carboxylesterase 18 (AtCXE18) (EC 3.1.1.1)	CXE18 At5g23530 MQM1.21	Arabidopsis thaliana (Mouse-ear cress)	335	Acetylation;Hydrolase;Reference proteome;Serine esterase	catabolic process [GO:0009056]; pollen tube growth [GO:0009860]		carboxylic ester hydrolase activity [GO:0052689]; hydrolase activity [GO:0016787]; methyl indole-3-acetate esterase activity [GO:0080030]
CRO_107305	K3	Root_Aroot	Root_ARoo	2.29527703300617	2.43974771546879	0.00143179482562025	0.330076584171589	DRL27_ARATH	27.96	955	596	34	67	2844	27	918	8e-71	261	DRL27_ARATH	Q9T048	Disease resistance protein At4g27190	At4g27190 T24A18.140	Arabidopsis thaliana (Mouse-ear cress)	985	ATP-binding;Coiled coil;Leucine-rich repeat;Nucleotide-binding;Plant defense;Reference proteome;Repeat	defense response [GO:0006952]		ADP binding [GO:0043531]; ATP binding [GO:0005524]
CRO_110034	K3	Flow_Mleafcat	Flow_MLeacat	2.31027803377654	6.04779922585058	0.000793483606092022	-0.182596229232835	GAE3_ARATH	82.99	435	67	3	1	1302	1	429	0	687	GAE3_ARATH	O81312	UDP-glucuronate 4-epimerase 3 (EC 5.1.3.6) (UDP-glucuronic acid epimerase 3)	GAE3 At4g00110 F6N15.16	Arabidopsis thaliana (Mouse-ear cress)	430	Carbohydrate metabolism;Golgi apparatus;Isomerase;Membrane;NAD;Reference proteome;Transmembrane;Transmembrane helix	carbohydrate metabolic process [GO:0005975]	Golgi cisterna membrane [GO:0032580]; integral component of membrane [GO:0016021]; membrane [GO:0016020]	UDP-glucuronate 4-epimerase activity [GO:0050378]
CRO_110041	K3	Yleafcat_Aroot	YLeacat_ARoo	2.32058358973439	4.3128740167643	0.000846752169398184	0.22471016784201	OSGP2_ARATH	71.7	470	126	3	37	1425	1	470	0	641	OSGP2_ARATH	O22145	Probable tRNA N6-adenosine threonylcarbamoyltransferase, mitochondrial (EC 2.3.1.234) (Glycoprotease 1) (N6-L-threonylcarbamoyladenine synthase) (t(6)A synthase) (t(6)A37 threonylcarbamoyladenosine biosynthesis protein GCP1) (tRNA threonylcarbamoyladenosine biosynthesis protein GCP1)	GCP1 At2g45270 F4L23.22	Arabidopsis thaliana (Mouse-ear cress)	480	Acyltransferase;Membrane;Metal-binding;Mitochondrion;Mitochondrion inner membrane;Reference proteome;Transferase;Transit peptide;tRNA processing	embryo development ending in seed dormancy [GO:0009793]; tRNA threonylcarbamoyladenosine modification [GO:0002949]	EKC/KEOPS complex [GO:0000408]; mitochondrial inner membrane [GO:0005743]; mitochondrion [GO:0005739]	metal ion binding [GO:0046872]; metalloendopeptidase activity [GO:0004222]; N(6)-L-threonylcarbamoyladenine synthase activity [GO:0061711]
CRO_109945	K3	Root_Basal	Root_LBas	2.32702461798893	-0.884318332442637	0.0426059876867701	0.327014882498324	PAN_ARATH	78.69	291	62	0	496	1368	156	446	7e-154	452	PAN_ARATH	Q9SX27	Transcription factor PERIANTHIA (bZIP transcription factor 46) (AtbZIP46)	PAN At1g68640 F24J5.12	Arabidopsis thaliana (Mouse-ear cress)	452	Activator;Coiled coil;DNA-binding;Nucleus;Reference proteome;Transcription;Transcription regulation	regulation of flower development [GO:0009909]; transcription, DNA-templated [GO:0006351]	nucleus [GO:0005634]	DNA binding [GO:0003677]; DNA-binding transcription factor activity [GO:0003700]; sequence-specific DNA binding [GO:0043565]; transcription regulatory region DNA binding [GO:0044212]
CRO_105950	K3	Root_Yleaf	Root_YLea	2.36729692502897	0.805881954907196	0.00386245157741439	0.269336442393739	GL23_ORYSJ	71.19	177	51	0	10	540	47	223	3e-85	257	GL23_ORYSJ	Q6K5P8	Putative germin-like protein 2-3	Os02g0491800 LOC_Os02g29020 OsJ_006583 OSJNBa0048K16.37 P0579G08.13	Oryza sativa subsp. japonica (Rice)	223	Apoplast;Disulfide bond;Glycoprotein;Manganese;Metal-binding;Reference proteome;Secreted;Signal		apoplast [GO:0048046]; cell wall [GO:0005618]	manganese ion binding [GO:0030145]; nutrient reservoir activity [GO:0045735]
CRO_110065	K3	Yleafcat_Aroot	YLeacat_ARoo	2.44470335365506	1.62694147856245	0.00144441753976798	0.239974623169286	UNE10_ARATH	46.13	297	76	11	97	885	28	274	2e-51	185	UNE10_ARATH	Q8GZ38	Transcription factor UNE10 (Basic helix-loop-helix protein 16) (AtbHLH16) (bHLH 16) (Protein UNFERTILIZED EMBRYO SAC 10) (Transcription factor EN 108) (bHLH transcription factor bHLH016)	UNE10 BHLH16 EN108 At4g00050 F6N15.11	Arabidopsis thaliana (Mouse-ear cress)	399	DNA-binding;Nucleus;Reference proteome;Transcription;Transcription regulation	double fertilization forming a zygote and endosperm [GO:0009567]; regulation of transcription, DNA-templated [GO:0006355]	nucleus [GO:0005634]; plasmodesma [GO:0009506]	DNA binding [GO:0003677]; DNA-binding transcription factor activity [GO:0003700]; protein dimerization activity [GO:0046983]
CRO_103201	K3	Flow_Aroot	Flow_ARoo	2.45239171674942	5.83437678344817	0.000396918223032241	-0.194737809747589	BH130_ARATH	55.49	173	41	5	1245	1718	200	351	2e-43	164	BH130_ARATH	Q66GR3	Transcription factor bHLH130 (Basic helix-loop-helix protein 130) (AtbHLH130) (bHLH 130) (Transcription factor EN 69) (bHLH transcription factor bHLH130)	BHLH130 EN69 At2g42280 T24P15.19	Arabidopsis thaliana (Mouse-ear cress)	359	Alternative splicing;DNA-binding;Nucleus;Phosphoprotein;Reference proteome;Transcription;Transcription regulation	photoperiodism, flowering [GO:0048573]; regulation of transcription, DNA-templated [GO:0006355]	nucleus [GO:0005634]	DNA binding [GO:0003677]; DNA-binding transcription activator activity, RNA polymerase II-specific [GO:0001228]; DNA-binding transcription factor activity [GO:0003700]; protein dimerization activity [GO:0046983]
CRO_110043	K3	Flow_Mleaf	Flow_MLea	2.62691267781166	2.32841205482887	0.000423656108989117	-0.349113267489199	ARGI1_ARATH	69.94	356	78	6	4	1032	3	342	1e-158	473	ARGI1_ARATH	P46637	Arginase 1, mitochondrial (EC 3.5.3.1) (Agmatinase ARGAH1) (EC 3.5.3.11) (Arginine amidohydrolase 1)	ARGAH1 At4g08900 T3H13.7	Arabidopsis thaliana (Mouse-ear cress)	342	Arginine metabolism;Hydrolase;Manganese;Metal-binding;Mitochondrion;Putrescine biosynthesis;Reference proteome;Transit peptide	arginine catabolic process [GO:0006527]; defense response to bacterium [GO:0042742]; putrescine biosynthetic process from arginine, using agmatinase [GO:0033389]; urea cycle [GO:0000050]	cytosol [GO:0005829]; mitochondrion [GO:0005739]	agmatinase activity [GO:0008783]; arginase activity [GO:0004053]; cobalt ion binding [GO:0050897]
CRO_102370	K3	Root_Basal	Root_LBas	2.72890115775196	-1.06156987244526	0.0182584032797007	0.236344385431641	MYB32_ARATH	33.86	189	66	3	1	564	1	131	3e-24	104	MYB32_ARATH	O49608	Transcription factor MYB32 (Myb-related protein 32) (AtMYB32)	MYB32 At4g34990 M4E13.50	Arabidopsis thaliana (Mouse-ear cress)	274	DNA-binding;Nucleus;Reference proteome;Repeat;Transcription;Transcription regulation	cell differentiation [GO:0030154]; response to abscisic acid [GO:0009737]; response to cadmium ion [GO:0046686]; response to ethylene [GO:0009723]; response to jasmonic acid [GO:0009753]; response to salicylic acid [GO:0009751]; response to salt stress [GO:0009651]	nucleus [GO:0005634]	DNA-binding transcription factor activity [GO:0003700]; sequence-specific DNA binding [GO:0043565]; transcription regulatory region DNA binding [GO:0044212]
CRO_101968	K3	Root_Yleafcat	Root_YLeacat	2.94957580542511	1.4087490473953	0.00029970852639077	-0.259295623962864	FIMB5_ARATH	74.21	667	138	4	1	2001	1	633	0	980	FIMB5_ARATH	Q9FKI0	Fimbrin-5 (AtFIM5) (Fimbrin-like protein 2) (Fimbrin5)	FIM5 FIM2 At5g35700 MXH1.5	Arabidopsis thaliana (Mouse-ear cress)	687	Actin-binding;Cytoplasm;Cytoskeleton;Reference proteome;Repeat	actin cytoskeleton organization [GO:0030036]; actin filament bundle assembly [GO:0051017]; actin filament network formation [GO:0051639]; pollen germination [GO:0009846]; pollen tube growth [GO:0009860]	actin filament [GO:0005884]; actin filament bundle [GO:0032432]; cytoplasm [GO:0005737]; cytosol [GO:0005829]	actin filament binding [GO:0051015]
CRO_103860	K3	Root_Yleafcat	Root_YLeacat	3.09345357552275	6.85714067235656	1.30127583557011e-05	-0.27679896482015	HFA4B_ORYSJ	45.66	438	221	10	292	1581	12	440	4e-102	325	HFA4B_ORYSJ	Q94J16	Heat stress transcription factor A-4b (Heat stress transcription factor 4) (OsHsf-04) (Heat stress transcription factor 9) (rHsf9)	HSFA4B HSF04 HSF9 Os01g0749300 LOC_Os01g54550 OsJ_03456 P0481E12.39	Oryza sativa subsp. japonica (Rice)	440	Coiled coil;Cytoplasm;DNA-binding;Nucleus;Phosphoprotein;Reference proteome;Stress response;Transcription;Transcription regulation	cellular response to heat [GO:0034605]; positive regulation of transcription from RNA polymerase II promoter in response to heat stress [GO:0061408]	cytoplasm [GO:0005737]; nucleus [GO:0005634]	DNA-binding transcription factor activity [GO:0003700]; RNA polymerase II cis-regulatory region sequence-specific DNA binding [GO:0000978]; sequence-specific DNA binding [GO:0043565]
CRO_105677	K3	Root_Yleafcat	Root_YLeacat	3.42424907867583	7.8184933291244	1.86913106172366e-06	-0.258400208432324	HERK_ARATH	65.94	822	259	9	49	2484	20	830	0	1092	HERK_ARATH	Q9LX66	Receptor-like protein kinase HERK 1 (EC 2.7.11.-) (Protein HERCULES RECEPTOR KINASE 1)	HERK1 At3g46290 F12M12.260 F18L15.10	Arabidopsis thaliana (Mouse-ear cress)	830	ATP-binding;Cell membrane;Glycoprotein;Kinase;Membrane;Nucleotide-binding;Phosphoprotein;Receptor;Reference proteome;Serine/threonine-protein kinase;Signal;Transferase;Transmembrane;Transmembrane helix	protein autophosphorylation [GO:0046777]; response to brassinosteroid [GO:0009741]; unidimensional cell growth [GO:0009826]	integral component of membrane [GO:0016021]; plasma membrane [GO:0005886]; plasmodesma [GO:0009506]	ATP binding [GO:0005524]; protein kinase activity [GO:0004672]; protein serine/threonine kinase activity [GO:0004674]
CRO_110531	K3	Flow_Aroot	Flow_ARoo	3.93888078448445	3.01789919956721	3.99671241001382e-07	-0.292918343096606	CCD61_ARATH	45.07	304	125	10	1	810	1	296	4e-59	199	CCD61_ARATH	Q9ZR04	Putative cyclin-D6-1 (G1/S-specific cyclin-D6-1) (CycD6;1)	CYCD6-1 At4g03270 F4C21.20	Arabidopsis thaliana (Mouse-ear cress)	302	Cell cycle;Cell division;Cyclin;Reference proteome	cell division [GO:0051301]; mitotic cell cycle phase transition [GO:0044772]; protein phosphorylation [GO:0006468]; regulation of cyclin-dependent protein serine/threonine kinase activity [GO:0000079]	cyclin-dependent protein kinase holoenzyme complex [GO:0000307]; cytoplasm [GO:0005737]; nucleus [GO:0005634]	cyclin-dependent protein serine/threonine kinase regulator activity [GO:0016538]; protein kinase binding [GO:0019901]
CRO_105589	K3	Flow_Mleafcat	Flow_MLeacat	4.32899875496705	6.89968989777927	8.50362003136272e-09	-0.204014382762459	ACT1_ORYSJ	95.21	376	18	0	197	1324	1	376	0	756	ACT1_ORYSJ	Q10DV7	Actin-1 (OsRAC1)	ACT1 AC1 RAC1 Os03g0718100 LOC_Os03g50885 OsJ_011865 OSJNBa0078A17.12	Oryza sativa subsp. japonica (Rice)	377	ATP-binding;Cytoplasm;Cytoskeleton;Nucleotide-binding;Reference proteome		cytoplasm [GO:0005737]; cytoskeleton [GO:0005856]	ATP binding [GO:0005524]
CRO_109030	K3	Root_Yleafcat	Root_YLeacat	4.38116903224245	8.31284819396454	5.5152540360787e-09	-0.331126282257624	COBL7_ARATH	70.81	596	168	3	202	1980	46	638	0	895	COBL7_ARATH	Q8GZ17	COBRA-like protein 7	COBL7 SEB1 At4g16120 dl4100c	Arabidopsis thaliana (Mouse-ear cress)	661	Cell membrane;GPI-anchor;Glycoprotein;Lipoprotein;Membrane;Reference proteome;Signal	cellulose microfibril organization [GO:0010215]	anchored component of membrane [GO:0031225]; anchored component of plasma membrane [GO:0046658]; endosome [GO:0005768]; Golgi apparatus [GO:0005794]; plasmodesma [GO:0009506]; trans-Golgi network [GO:0005802]
CRO_102938	K3	Root_Basal	Root_LBas	5.0127093681486	8.13189402688279	9.78469741657431e-11	0.304662699027854	LBD41_ARATH	62.37	194	68	2	1	576	1	191	4e-71	229	LBD41_ARATH	Q9M886	LOB domain-containing protein 41 (ASYMMETRIC LEAVES 2-like protein 38) (AS2-like protein 38)	LBD41 ASL38 At3g02550 F16B3.18	Arabidopsis thaliana (Mouse-ear cress)	263	Reference proteome	cellular response to hypoxia [GO:0071456]; regulation of transcription, DNA-templated [GO:0006355]
CRO_102366	K3	Flow_Aroot	Flow_ARoo	5.46953483231326	9.09521612433101	4.55308880270563e-12	-0.240300485102958	BH079_ARATH	57.19	285	111	7	290	1123	1	281	2e-80	256	BH079_ARATH	Q9LV17	Transcription factor bHLH79 (Basic helix-loop-helix protein 79) (AtbHLH79) (bHLH 79) (Transcription factor EN 81) (bHLH transcription factor bHLH079)	BHLH79 EN81 At5g62610 MRG21.2	Arabidopsis thaliana (Mouse-ear cress)	281	DNA-binding;Nucleus;Reference proteome;Transcription;Transcription regulation	regulation of transcription, DNA-templated [GO:0006355]	nucleus [GO:0005634]	DNA-binding transcription factor activity [GO:0003700]; protein dimerization activity [GO:0046983]; sequence-specific DNA binding [GO:0043565]; transcription regulatory region DNA binding [GO:0044212]
CRO_103408	K3	Flow_Aroot	Flow_ARoo	5.74774547384603	5.4270884875662	2.21568077033361e-12	-0.33438580291334	Y4990_ARATH	31.56	282	159	9	508	1314	355	615	3e-25	114	Y4990_ARATH	P0C8Q4	Uncharacterized protein At4g19900	At4g19900 F18F4.6	Arabidopsis thaliana (Mouse-ear cress)	644	Reference proteome
CRO_112083	K3	Root_Basal	Root_LBas	5.97759510753905	-2.16622453579598	0.0219001610305958	0.339348760392133	M1330_ARATH	61.95	113	31	4	521	213	17	127	6e-29	113	M1330_ARATH	P92563	Uncharacterized mitochondrial protein AtMg01330 (ORF107h)	AtMg01330	Arabidopsis thaliana (Mouse-ear cress)	127	Mitochondrion;Reference proteome		mitochondrion [GO:0005739]
CRO_100713	K3	Root_Basal	Root_LBas	7.04556771310523	8.91616428140617	1.34864622323498e-16	0.256194849705938	ORP3A_ARATH	76.2	437	98	1	348	1658	22	452	0	696	ORP3A_ARATH	Q9LZM1	Oxysterol-binding protein-related protein 3A (OSBP-related protein 3A) (Protein UNFERTILIZED EMBRYO SAC 18)	ORP3A UNE18 At5g02100 T7H20.150	Arabidopsis thaliana (Mouse-ear cress)	453	Endoplasmic reticulum;Fertilization;Golgi apparatus;Lipid transport;Lipid-binding;Reference proteome;Steroid-binding;Transport	double fertilization forming a zygote and endosperm [GO:0009567]; lipid transport [GO:0006869]	cytosol [GO:0005829]; endoplasmic reticulum [GO:0005783]; Golgi apparatus [GO:0005794]; intracellular membrane-bounded organelle [GO:0043231]; membrane [GO:0016020]; plasma membrane [GO:0005886]	lipid binding [GO:0008289]; sterol binding [GO:0032934]
CRO_106664	K3	Flow_Aroot	Flow_ARoo	7.13063708691747	4.65879762253792	4.35812492294492e-15	-0.269299733149483	LAC15_ARATH	56.27	542	225	8	173	1777	17	553	0	638	LAC15_ARATH	Q84J37	Laccase-15 (EC 1.10.3.2) (Benzenediol:oxygen oxidoreductase 15) (Diphenol oxidase 15) (Protein TRANSPARENT TESTA 10) (Urishiol oxidase 15)	TT10 LAC15 At5g48100 MDN11.18	Arabidopsis thaliana (Mouse-ear cress)	565	Apoplast;Copper;Glycoprotein;Lignin degradation;Metal-binding;Oxidoreductase;Reference proteome;Repeat;Secreted;Signal	iron ion homeostasis [GO:0055072]; iron ion transport [GO:0006826]; lignin biosynthetic process [GO:0009809]; lignin catabolic process [GO:0046274]; proanthocyanidin biosynthetic process [GO:0010023]; response to copper ion [GO:0046688]	apoplast [GO:0048046]; plasma membrane [GO:0005886]	copper ion binding [GO:0005507]; ferroxidase activity [GO:0004322]; hydroquinone:oxygen oxidoreductase activity [GO:0052716]
CRO_106970	K3	Root_Yleafcat	Root_YLeacat	7.50573367299506	-0.946075132085056	0.00016479894528675	-0.383759128316654	GSTUH_ARATH	53.24	216	97	3	10	654	2	214	3e-79	243	GSTUH_ARATH	Q9FUS8	Glutathione S-transferase U17 (AtGSTU17) (EC 2.5.1.18) (GST class-tau member 17) (Glutathione S-transferase 30) (Protein EARLY RESPONSIVE TO DEHYDRATION 9)	GSTU17 ERD9 GST30 GST30B At1g10370 F14N23.26	Arabidopsis thaliana (Mouse-ear cress)	227	Cytoplasm;Detoxification;Growth regulation;Reference proteome;Stress response;Transferase	de-etiolation [GO:0009704]; glutathione metabolic process [GO:0006749]; lateral root development [GO:0048527]; negative regulation of response to water deprivation [GO:0080148]; regulation of growth [GO:0040008]; response to growth hormone [GO:0060416]; response to karrikin [GO:0080167]; response to salt stress [GO:0009651]; toxin catabolic process [GO:0009407]	chloroplast [GO:0009507]; cytoplasm [GO:0005737]; cytosol [GO:0005829]	glutathione transferase activity [GO:0004364]
CRO_109994	K3	Yleafcat_Aroot	YLeacat_ARoo	7.68948271726235	4.64041235839505	6.27564562717858e-16	0.281253378039879	C76BA_SWEMU	52.22	450	211	2	1531	2868	45	494	3e-166	503	C76BA_SWEMU	D1MI46	Geraniol 8-hydroxylase (EC 1.14.14.83) (Cytochrome P450 76B10) (Geraniol 10-hydroxylase) (SmG10H)	CYP76B10 G10H	Swertia mussotii (Felwort)	495	Endoplasmic reticulum;Heme;Iron;Membrane;Metal-binding;Monooxygenase;NADP;Oxidoreductase;Transmembrane;Transmembrane helix	monoterpenoid biosynthetic process [GO:0016099]	endoplasmic reticulum membrane [GO:0005789]; integral component of membrane [GO:0016021]	geraniol 10-hydroxylase activity [GO:0102811]; heme binding [GO:0020037]; iron ion binding [GO:0005506]; oxidoreductase activity, acting on paired donors, with incorporation or reduction of molecular oxygen, NAD(P)H as one donor, and incorporation of one atom of oxygen [GO:0016709]
CRO_112420	K3	Root_Basal	Root_LBas	7.92394355954536	-0.656433328032337	2.24823545641969e-05	0.318682366098708	NAC43_ARATH	57.97	295	76	9	1	882	6	253	3e-88	276	NAC43_ARATH	Q84WP6	NAC domain-containing protein 43 (ANAC043) (Protein EMBRYO DEFECTIVE 2301) (Protein NAC SECONDARY WALL THICKENING PROMOTING FACTOR 1)	NAC043 EMB2301 NST1 At2g46770 F19D11.5	Arabidopsis thaliana (Mouse-ear cress)	365	DNA-binding;Nucleus;Reference proteome;Transcription;Transcription regulation	fruit dehiscence [GO:0010047]; plant-type secondary cell wall biogenesis [GO:0009834]; positive regulation of transcription, DNA-templated [GO:0045893]	nucleus [GO:0005634]	DNA binding [GO:0003677]; DNA-binding transcription factor activity [GO:0003700]
CRO_106414	K3	Root_Yleafcat	Root_YLeacat	9.34798599308501	0.659723627894933	1.31615864756652e-07	-0.398528083116417	Y5977_ARATH	42.05	409	193	5	58	1206	23	413	6e-80	270	Y5977_ARATH	Q9LT96	Probable leucine-rich repeat receptor-like protein kinase At5g49770 (EC 2.7.11.1)	At5g49770 K2I5.14	Arabidopsis thaliana (Mouse-ear cress)	946	ATP-binding;Glycoprotein;Kinase;Leucine-rich repeat;Membrane;Nucleotide-binding;Receptor;Reference proteome;Repeat;Serine/threonine-protein kinase;Signal;Transferase;Transmembrane;Transmembrane helix		integral component of membrane [GO:0016021]; plastid [GO:0009536]	ATP binding [GO:0005524]; protein serine/threonine kinase activity [GO:0004674]
CRO_106022	K3	Root_Basal	Root_LBas	9.42909869378356	0.681851124078824	7.85680207005344e-08	0.195866437276692	GSO1_ARATH	31.22	884	517	20	85	2670	18	832	6e-77	279	GSO1_ARATH	C0LGQ5	LRR receptor-like serine/threonine-protein kinase GSO1 (EC 2.7.11.1) (Protein GASSHO 1) (Protein SCHENGEN 3)	GSO1 SGN3 At4g20140 F1C12.60	Arabidopsis thaliana (Mouse-ear cress)	1249	ATP-binding;Cell membrane;Cell wall biogenesis/degradation;Developmental protein;Glycoprotein;Kinase;Leucine-rich repeat;Membrane;Nucleotide-binding;Phosphoprotein;Receptor;Reference proteome;Repeat;Serine/threonine-protein kinase;Signal;Transferase;Transmembrane;Transmembrane helix	cell wall organization [GO:0071555]; embryo development ending in seed dormancy [GO:0009793]; endodermal cell differentiation [GO:0035987]; establishment of protein localization [GO:0045184]; plant epidermis development [GO:0090558]; potassium ion homeostasis [GO:0055075]; regulation of cell division [GO:0051302]; regulation of cell fate specification [GO:0042659]; regulation of endodermal cell d…	Casparian strip [GO:0048226]; integral component of membrane [GO:0016021]; plasma membrane [GO:0005886]	ATP binding [GO:0005524]; protein serine/threonine kinase activity [GO:0004674]
CRO_105415	K3	Root_Yleaf	Root_YLea	10.182819833763	1.43779441035783	9.61021168069293e-10	0.244128924935517	RIP2_ORYSJ	63.04	138	50	1	154	567	56	192	2e-55	180	RIP2_ORYSJ	Q6H5X0	Putative ripening-related protein 2	Os02g0637000 LOC_Os02g42450 OJ1581_H09.18 OSJNBa0014E22.12	Oryza sativa subsp. japonica (Rice)	192	Reference proteome;Secreted;Signal		extracellular region [GO:0005576]
CRO_110355	K3	Root_Yleafcat	Root_YLeacat	10.2214484594142	1.47216361298229	7.44117109037673e-10	-0.277829095296065	NLTP1_HELAN	44.86	107	58	1	16	336	8	113	3e-24	94.7	NLTP1_HELAN	P82007	Non-specific lipid-transfer protein AP10 (Ha-AP10) (LTP) (NsLTP)		Helianthus annuus (Common sunflower)	116	Antimicrobial;Direct protein sequencing;Disulfide bond;Fungicide;Lipid-binding;Membrane;Plant defense;Secreted;Signal;Transport	defense response to fungus [GO:0050832]; killing of cells of other organism [GO:0031640]; lipid transport [GO:0006869]	extracellular space [GO:0005615]; membrane [GO:0016020]	lipid binding [GO:0008289]
CRO_105918	K3	Root_Yleafcat	Root_YLeacat	10.3863770615597	1.6282936998709	2.68433593972248e-10	-0.322901286559403	RPP13_ARATH	34.86	218	131	6	4	633	153	367	1e-22	101	RPP13_ARATH	Q9M667	Disease resistance protein RPP13 (Resistance to Peronospora parasitica protein 13)	RPP13 At3g46530 F12A12.50	Arabidopsis thaliana (Mouse-ear cress)	835	ATP-binding;Coiled coil;Hypersensitive response;Nucleotide-binding;Plant defense;Reference proteome;Repeat	defense response, incompatible interaction [GO:0009814]; plant-type hypersensitive response [GO:0009626]	cytoplasm [GO:0005737]; plasma membrane [GO:0005886]	ADP binding [GO:0043531]; ATP binding [GO:0005524]
CRO_107604	K3	Root_Basal	Root_LBas	10.428051901403	1.61968583396286	1.8149232321054e-10	0.193706865502978	DHSO_ARATH	77.21	351	80	0	56	1108	14	364	0	569	DHSO_ARATH	Q9FJ95	Sorbitol dehydrogenase (SDH) (EC 1.1.1.-) (Polyol dehydrogenase) (Ribitol dehydrogenase) (RDH) (EC 1.1.1.56) (Xylitol dehydrogenase) (XDH) (EC 1.1.1.9)	SDH At5g51970 MSG15.7	Arabidopsis thaliana (Mouse-ear cress)	364	Cell membrane;Cytoplasm;Membrane;Metal-binding;Mitochondrion;NAD;Oxidoreductase;Reference proteome;Zinc		cytoplasm [GO:0005737]; cytosol [GO:0005829]; mitochondrial membrane [GO:0031966]; plasma membrane [GO:0005886]; plasmodesma [GO:0009506]; plastid [GO:0009536]	D-xylulose reductase activity [GO:0046526]; L-iditol 2-dehydrogenase activity [GO:0003939]; ribitol 2-dehydrogenase activity [GO:0050255]; zinc ion binding [GO:0008270]
CRO_101430	K3	Yleafcat_Aroot	YLeacat_ARoo	10.710682477382	2.23269073908174	2.3604210235281e-12	0.36211518705023	PP151_ARATH	36.14	678	381	8	571	2580	40	673	2e-137	432	PP151_ARATH	Q9SIT7	Pentatricopeptide repeat-containing protein At2g13600	PCMP-E76 At2g13600 T10F5.14	Arabidopsis thaliana (Mouse-ear cress)	697	Reference proteome;Repeat	mitochondrial mRNA modification [GO:0080156]; RNA modification [GO:0009451]; sugar mediated signaling pathway [GO:0010182]	mitochondrion [GO:0005739]
CRO_111623	K3	Root_Basal	Root_LBas	11.3542388482175	2.51242802490301	4.76713240970752e-13	0.26907194158221	PERX_NICSY	74.43	305	73	3	46	960	23	322	5e-166	472	PERX_NICSY	Q02200	Lignin-forming anionic peroxidase (EC 1.11.1.7)		Nicotiana sylvestris (Wood tobacco) (South American tobacco)	322	Calcium;Disulfide bond;Glycoprotein;Heme;Hydrogen peroxide;Iron;Metal-binding;Oxidoreductase;Peroxidase;Pyrrolidone carboxylic acid;Reference proteome;Secreted;Signal	hydrogen peroxide catabolic process [GO:0042744]; response to oxidative stress [GO:0006979]	extracellular region [GO:0005576]	heme binding [GO:0020037]; metal ion binding [GO:0046872]; peroxidase activity [GO:0004601]
CRO_104992	K3	Root_Basal	Root_LBas	11.5429651466297	2.69631258276696	1.36524916241717e-13	0.257283182938622	LHTL8_ARATH	56.38	470	191	3	351	1721	49	517	2e-179	525	LHTL8_ARATH	Q9SX98	Lysine histidine transporter-like 8 (Amino acid transporter-like protein 1)	AATL1 At1g47670 F16N3.4	Arabidopsis thaliana (Mouse-ear cress)	519	Amino-acid transport;Cell membrane;Membrane;Reference proteome;Transmembrane;Transmembrane helix;Transport	amino acid transmembrane transport [GO:0003333]	integral component of membrane [GO:0016021]; plasma membrane [GO:0005886]	amino acid transmembrane transporter activity [GO:0015171]
CRO_110382	K4	Basal_Aroot	LBas_ARoo	-16.0059480075386	7.46703103962213	4.87481928919172e-28	0.289323695297415	BCB3_ARATH	49.04	104	53	0	107	418	17	120	1e-21	94.4	BCB3_ARATH	Q96316	Uclacyanin-3 (Uclacyanin-III) (Blue copper-binding protein III) (BCB III) (Phytocyanin 3)	UCC3 At3g60280 F27H5.70	Arabidopsis thaliana (Mouse-ear cress)	222	Cell membrane;Copper;Disulfide bond;Electron transport;GPI-anchor;Glycoprotein;Lipoprotein;Membrane;Metal-binding;Reference proteome;Signal;Transport		anchored component of membrane [GO:0031225]; anchored component of plasma membrane [GO:0046658]	electron transfer activity [GO:0009055]; metal ion binding [GO:0046872]
CRO_103884	K4	Distal_Aroot	LDis_ARoo	-12.5648862875105	4.15733677524424	1.14227103600914e-16	0.356544837283159	C7A29_PANGI	58.61	517	214	0	173	1723	1	517	0	600	C7A29_PANGI	H2DH21	Cytochrome P450 CYP72A219 (EC 1.14.-.-) (Cytochrome P450 CYP72A129)		Panax ginseng (Korean ginseng)	518	Heme;Iron;Membrane;Metal-binding;Monooxygenase;Oxidoreductase;Transmembrane;Transmembrane helix		integral component of membrane [GO:0016021]	heme binding [GO:0020037]; iron ion binding [GO:0005506]; monooxygenase activity [GO:0004497]; oxidoreductase activity, acting on paired donors, with incorporation or reduction of molecular oxygen [GO:0016705]
CRO_110112	K4	Mleafcat_Aroot	MLeacat_ARoo	-10.2441295327312	4.84149199014549	2.13121475565277e-19	0.285006377352999	PME2_CITSI	73.37	492	123	5	194	1669	27	510	0	729	PME2_CITSI	O04887	Pectinesterase 2 (PE 2) (EC 3.1.1.11) (Pectin methylesterase)	PECS-2.1	Citrus sinensis (Sweet orange) (Citrus aurantium var. sinensis)	510	Aspartyl esterase;Cell wall;Cell wall biogenesis/degradation;Disulfide bond;Glycoprotein;Hydrolase;Secreted;Signal	cell wall modification [GO:0042545]; pectin catabolic process [GO:0045490]	cell wall [GO:0005618]; extracellular region [GO:0005576]	aspartyl esterase activity [GO:0045330]; enzyme inhibitor activity [GO:0004857]; pectinesterase activity [GO:0030599]
CRO_109124	K4	Root_Mleaf	Root_MLea	-10.1914109032333	4.16159148046362	1.10228385248883e-18	-0.28974304743621	ATPB_PORPU	96.88	64	2	0	523	714	130	193	5e-32	128	ATPB_PORPU	P51259	ATP synthase subunit beta, chloroplastic (EC 7.1.2.2) (ATP synthase F1 sector subunit beta) (F-ATPase subunit beta)	atpB	Porphyra purpurea (Red seaweed) (Ulva purpurea)	475	ATP synthesis;ATP-binding;CF(1);Chloroplast;Hydrogen ion transport;Ion transport;Membrane;Nucleotide-binding;Plastid;Thylakoid;Translocase;Transport	ATP synthesis coupled proton transport [GO:0015986]	chloroplast thylakoid membrane [GO:0009535]; proton-transporting ATP synthase complex, catalytic core F(1) [GO:0045261]	ATP binding [GO:0005524]; proton-transporting ATP synthase activity, rotational mechanism [GO:0046933]
CRO_107926	K4	Basal_Aroot	LBas_ARoo	-9.89612185611091	4.66901375215459	1.32455611385547e-18	0.221563225883628	Y3475_ARATH	44.37	1021	517	11	82	3105	22	1004	0	753	Y3475_ARATH	C0LGP4	Probable LRR receptor-like serine/threonine-protein kinase At3g47570 (EC 2.7.11.1)	At3g47570 F1P2.120	Arabidopsis thaliana (Mouse-ear cress)	1010	ATP-binding;Cell membrane;Glycoprotein;Kinase;Leucine-rich repeat;Membrane;Nucleotide-binding;Phosphoprotein;Receptor;Reference proteome;Repeat;Serine/threonine-protein kinase;Signal;Transferase;Transmembrane;Transmembrane helix		integral component of membrane [GO:0016021]; plasma membrane [GO:0005886]	ATP binding [GO:0005524]; protein serine/threonine kinase activity [GO:0004674]
CRO_103175	K4	Basal_Aroot	LBas_ARoo	-8.87067196062334	5.52810002501814	9.5124219385059e-19	0.255139749307324	PER45_ARATH	65.56	302	72	2	70	882	25	325	9e-137	397	PER45_ARATH	Q96522	Peroxidase 45 (Atperox P45) (EC 1.11.1.7) (ATP8a)	PER45 P45 At4g30170 F9N11.20	Arabidopsis thaliana (Mouse-ear cress)	325	Disulfide bond;Heme;Hydrogen peroxide;Iron;Metal-binding;Oxidoreductase;Peroxidase;Reference proteome;Secreted;Signal	hydrogen peroxide catabolic process [GO:0042744]; response to oxidative stress [GO:0006979]	extracellular region [GO:0005576]	heme binding [GO:0020037]; metal ion binding [GO:0046872]; peroxidase activity [GO:0004601]
CRO_103074	K4	Basal_Aroot	LBas_ARoo	-8.46750066693374	4.17085938457433	2.40821325725359e-16	0.246898967362992	SOT16_ARATH	47.09	327	147	6	94	1059	28	333	2e-86	281	SOT16_ARATH	Q9C9D0	Cytosolic sulfotransferase 16 (AtSOT16) (EC 2.8.2.24) (Aromatic desulfoglucosinolate sulfotransferase) (Desulfoglucosinolate sulfotransferase A) (AtST5a) (Protein CORONATINE INDUCED 7)	SOT16 CORI-7 ST5A At1g74100 F2P9.3	Arabidopsis thaliana (Mouse-ear cress)	338	Cytoplasm;Reference proteome;Transferase	glucosinolate biosynthetic process [GO:0019761]; response to jasmonic acid stimulus involved in jasmonic acid and ethylene-dependent systemic resistance [GO:0032260]	mitochondrion [GO:0005739]	desulfoglucosinolate sulfotransferase activity [GO:0047364]
CRO_108601	K4	Mleaf_Aroot	MLea_ARoo	-8.25418776242781	6.43013385601708	8.64987210585611e-19	0.363739915719107	DRL27_ARATH	29.93	548	344	18	307	1908	123	644	2e-55	214	DRL27_ARATH	Q9T048	Disease resistance protein At4g27190	At4g27190 T24A18.140	Arabidopsis thaliana (Mouse-ear cress)	985	ATP-binding;Coiled coil;Leucine-rich repeat;Nucleotide-binding;Plant defense;Reference proteome;Repeat	defense response [GO:0006952]		ADP binding [GO:0043531]; ATP binding [GO:0005524]
CRO_108399	K4	Distal_Aroot	LDis_ARoo	-6.93865918869808	-1.05232255149591	0.00140897293288839	0.199695129451814	URT1_FRAAN	54.08	466	192	8	55	1398	10	471	1e-170	496	URT1_FRAAN	Q66PF2	Putative UDP-rhamnose:rhamnosyltransferase 1 (FaRT1) (EC 2.4.1.-) (Glycosyltransferase 4) (FaGT4)	GT4	Fragaria ananassa (Strawberry) (Fragaria chiloensis x Fragaria virginiana)	478	Glycoprotein;Glycosyltransferase;Membrane;Transferase;Transmembrane;Transmembrane helix		integral component of membrane [GO:0016021]	transferase activity, transferring hexosyl groups [GO:0016758]
CRO_106186	K4	Root_Distal	Root_LDis	-6.14576286596156	6.29130753209731	9.3180810107663e-14	-0.256634071372847	U73C1_ARATH	55.05	465	202	5	2902	4287	30	490	1e-166	516	U73C1_ARATH	Q9ZQ99	UDP-glycosyltransferase 73C1 (EC 2.4.1.-) (Cytokinin-O-glucosyltransferase 1) (Zeatin O-glucosyltransferase 1) (AtZOG1)	UGT73C1 ZOG1 At2g36750 F13K3.15	Arabidopsis thaliana (Mouse-ear cress)	491	Detoxification;Glycosyltransferase;Reference proteome;Transferase	response to toxic substance [GO:0009636]; response to UV-B [GO:0010224]	intracellular membrane-bounded organelle [GO:0043231]	cis-zeatin O-beta-D-glucosyltransferase activity [GO:0050502]; trans-zeatin O-beta-D-glucosyltransferase activity [GO:0050403]; UDP-glucosyltransferase activity [GO:0035251]; UDP-glycosyltransferase activity [GO:0008194]
CRO_102229	K4	Root_Distal	Root_LDis	-6.02225920942359	-2.48509522729998	0.0347826086956522	-0.352921661020583	SWET5_ARATH	59.62	213	81	2	652	1275	28	240	2e-73	239	SWET5_ARATH	Q9FM10	Bidirectional sugar transporter SWEET5 (AtSWEET5) (Protein SUGARS WILL EVENTUALLY BE EXPORTED TRANSPORTERS 5) (Protein VEGETATIVE CELL EXPRESSED 1) (AtVEX1)	SWEET5 VEX1 At5g62850 MQB2.17	Arabidopsis thaliana (Mouse-ear cress)	240	Cell membrane;Membrane;Reference proteome;Repeat;Sugar transport;Transmembrane;Transmembrane helix;Transport	carbohydrate transport [GO:0008643]; protein homooligomerization [GO:0051260]	integral component of membrane [GO:0016021]; integral component of plasma membrane [GO:0005887]	sugar transmembrane transporter activity [GO:0051119]
CRO_102492	K4	Distal_Aroot	LDis_ARoo	-5.33617964822802	4.090085232597	1.76932310181311e-10	0.349610862101128	GDL86_ARATH	54.63	335	145	4	121	1116	42	372	1e-129	385	GDL86_ARATH	Q9FJ40	GDSL esterase/lipase At5g45960 (EC 3.1.1.-) (Extracellular lipase At5g45960)	At5g45960 K15I22.16	Arabidopsis thaliana (Mouse-ear cress)	375	Glycoprotein;Hydrolase;Lipid degradation;Lipid metabolism;Reference proteome;Secreted;Signal	lipid catabolic process [GO:0016042]	extracellular region [GO:0005576]	hydrolase activity, acting on ester bonds [GO:0016788]
CRO_109088	K4	Basal_Aroot	LBas_ARoo	-5.19441137943708	5.49469837063616	6.87393934915931e-11	0.37236515069117	SWT17_ARATH	54.42	215	90	3	489	1109	26	240	9e-68	223	SWT17_ARATH	Q84WN3	Bidirectional sugar transporter SWEET17 (AtSWEET17) (Protein SUGARS WILL EVENTUALLY BE EXPORTED TRANSPORTERS 17)	SWEET17 At4g15920 dl4000c FCAALL.237	Arabidopsis thaliana (Mouse-ear cress)	241	Membrane;Reference proteome;Repeat;Sugar transport;Transmembrane;Transmembrane helix;Transport;Vacuole	cellular response to cold [GO:0070417]; cellular response to nitrogen starvation [GO:0006995]; circadian rhythm [GO:0007623]; fructose export from vacuole to cytoplasm [GO:1902334]; fructose transmembrane transport [GO:0015755]; protein homooligomerization [GO:0051260]; response to absence of light [GO:0009646]; response to fructose [GO:0009750]	integral component of membrane [GO:0016021]; plant-type vacuole membrane [GO:0009705]	fructose transmembrane transporter activity [GO:0005353]; sugar transmembrane transporter activity [GO:0051119]
CRO_103795	K4	Mleaf_Aroot	MLea_ARoo	-4.29246613083809	6.45128954533263	1.16847408421904e-08	0.243979804023561	XTH2_SOYBN	62.95	278	96	1	100	933	13	283	8e-128	373	XTH2_SOYBN	P35694	Xyloglucan endotransglucosylase/hydrolase 2 (EC 2.4.1.207) (Brassinosteroid-regulated protein BRU1)		Glycine max (Soybean) (Glycine hispida)	283	Apoplast;Cell wall;Disulfide bond;Glycoprotein;Glycosidase;Hydrolase;Reference proteome;Secreted;Signal;Transferase	cell wall biogenesis [GO:0042546]; xyloglucan metabolic process [GO:0010411]	apoplast [GO:0048046]; cell wall [GO:0005618]	hydrolase activity, hydrolyzing O-glycosyl compounds [GO:0004553]; xyloglucan:xyloglucosyl transferase activity [GO:0016762]
CRO_107580	K4	Root_Distal	Root_LDis	-4.26080309925885	2.32536180374091	1.36083189613436e-07	-0.192625822123646	PPD7_ARATH	49.07	108	49	2	127	441	2	106	2e-25	102	PPD7_ARATH	F4J7A7	PsbP domain-containing protein 7, chloroplastic (Photosystem II reaction center PsbP family protein)	PPD7 At3g05410 F22F7.15	Arabidopsis thaliana (Mouse-ear cress)	280	Alternative splicing;Chloroplast;Plastid;Reference proteome;Transit peptide	photosynthesis [GO:0015979]	chloroplast [GO:0009507]; extrinsic component of membrane [GO:0019898]; photosystem II oxygen evolving complex [GO:0009654]	calcium ion binding [GO:0005509]
CRO_101038	K4	Root_Flow	Root_Flow	-3.91385675228888	5.5765708464331	1.19140779547133e-07	-0.260975476130368	NUD15_ARATH	65.29	291	91	5	61	924	1	284	4e-119	365	NUD15_ARATH	Q8GYB1	Nudix hydrolase 15, mitochondrial (AtNUDT15) (EC 3.6.1.-) (Coenzyme A diphosphatase NUDT15)	NUDT15 NUDX15 At1g28960 F1K23.16 F1K23.5	Arabidopsis thaliana (Mouse-ear cress)	285	Acetylation;Alternative splicing;Hydrolase;Magnesium;Manganese;Metal-binding;Mitochondrion;Reference proteome;Transit peptide	coenzyme A biosynthetic process [GO:0015937]; coenzyme A catabolic process [GO:0015938]; nucleoside phosphate metabolic process [GO:0006753]; succinyl-CoA metabolic process [GO:0006104]	mitochondrion [GO:0005739]	acetyl-CoA hydrolase activity [GO:0003986]; CoA pyrophosphatase activity [GO:0010945]; guanosine-3',5'-bis(diphosphate) 3'-diphosphatase activity [GO:0008893]; metal ion binding [GO:0046872]
CRO_100503	K4	Flow_Aroot	Flow_ARoo	-3.88063007848364	5.64552871411591	1.55801363148515e-07	0.343019210577316	WTR13_ARATH	62.16	370	132	3	864	1961	7	372	2e-155	479	WTR13_ARATH	Q9ZUS1	WAT1-related protein At2g37460	At2g37460 F3G5.25	Arabidopsis thaliana (Mouse-ear cress)	380	Membrane;Reference proteome;Repeat;Transmembrane;Transmembrane helix		integral component of membrane [GO:0016021]; plasma membrane [GO:0005886]	transmembrane transporter activity [GO:0022857]
CRO_110282	K4	Distal_Aroot	LDis_ARoo	-3.86203450063458	5.57854200724185	1.85357100880802e-07	0.201308087488068	RBOHC_SOLTU	81.68	928	159	6	245	3013	16	937	0	1537	RBOHC_SOLTU	Q2HXL0	Respiratory burst oxidase homolog protein C (EC 1.11.1.-) (EC 1.6.3.-) (NADPH oxidase RBOHC) (StRBOHC)	RBOHC	Solanum tuberosum (Potato)	938	Calcium;Coiled coil;FAD;Flavoprotein;Membrane;Metal-binding;NADP;Oxidoreductase;Peroxidase;Phosphoprotein;Reference proteome;Repeat;Transmembrane;Transmembrane helix		integral component of membrane [GO:0016021]	calcium ion binding [GO:0005509]; oxidoreductase activity, acting on NAD(P)H, oxygen as acceptor [GO:0050664]; peroxidase activity [GO:0004601]
CRO_101558	K4	Mleaf_Aroot	MLea_ARoo	-3.63002885510644	3.59675175417229	1.71821364345073e-06	0.274520937476369	WRK41_ARATH	45.18	197	99	2	4	567	7	203	4e-43	157	WRK41_ARATH	Q8H0Y8	Probable WRKY transcription factor 41 (WRKY DNA-binding protein 41)	WRKY41 At4g11070 F2P3.16 T22B4.50	Arabidopsis thaliana (Mouse-ear cress)	313	Alternative splicing;DNA-binding;Nucleus;Reference proteome;Transcription;Transcription regulation		nucleus [GO:0005634]	DNA-binding transcription factor activity [GO:0003700]; sequence-specific DNA binding [GO:0043565]; transcription regulatory region DNA binding [GO:0044212]
CRO_110243	K4	Distal_Aroot	LDis_ARoo	-3.45565433641476	8.76067849081706	1.53368021746234e-06	0.336938764686919	GLNA_VIGAC	91.57	356	30	0	201	1268	1	356	0	685	GLNA_VIGAC	P32289	Glutamine synthetase nodule isozyme (GS) (EC 6.3.1.2) (Glutamate--ammonia ligase)		Vigna aconitifolia (Moth bean) (Phaseolus aconitifolius)	356	ATP-binding;Cytoplasm;Ligase;Nitrogen fixation;Nucleotide-binding	glutamine biosynthetic process [GO:0006542]	cytoplasm [GO:0005737]	ATP binding [GO:0005524]; glutamate-ammonia ligase activity [GO:0004356]
CRO_109575	K4	Flow_Aroot	Flow_ARoo	-3.43629200808911	7.15105716207831	1.81703046009988e-06	0.33986034632032	GSTUA_ARATH	40.52	232	134	2	170	862	1	229	2e-47	166	GSTUA_ARATH	Q9CA57	Glutathione S-transferase U10 (AtGSTU10) (EC 2.5.1.18) (GST class-tau member 10)	GSTU10 At1g74590 F1M20.27	Arabidopsis thaliana (Mouse-ear cress)	232	Cytoplasm;Detoxification;Reference proteome;Transferase	glutathione metabolic process [GO:0006749]; toxin catabolic process [GO:0009407]	cytoplasm [GO:0005737]; cytosol [GO:0005829]	glutathione transferase activity [GO:0004364]
CRO_110060	K4	Basal_Aroot	LBas_ARoo	-3.42305071035883	1.25016073474274	5.23806128492143e-05	0.234284146809824	ZAT9_ARATH	43.68	190	78	6	478	999	110	286	2e-37	141	ZAT9_ARATH	Q9M202	Zinc finger protein ZAT9	ZAT9 At3g60580 T8B10.240	Arabidopsis thaliana (Mouse-ear cress)	288	Metal-binding;Nucleus;Reference proteome;Repeat;Transcription;Transcription regulation;Zinc;Zinc-finger	regulation of transcription, DNA-templated [GO:0006355]	nucleus [GO:0005634]	DNA-binding transcription factor activity [GO:0003700]; metal ion binding [GO:0046872]; transcription regulatory region DNA binding [GO:0044212]
CRO_103902	K4	Root_Distal	Root_LDis	-3.40227035962977	2.59649536070461	6.54482553108116e-06	-0.218565076814577	FB145_ARATH	26.93	349	203	13	1	1032	1	302	2e-22	101	FB145_ARATH	Q9LU24	Putative F-box protein At3g16210	At3g16210 MYA6.2	Arabidopsis thaliana (Mouse-ear cress)	360	Reference proteome
CRO_103006	K4	Flow_Yleafcat	Flow_YLeacat	-3.40007007842633	8.28999487301343	2.12264448584805e-06	0.299022810312634	CAS_ARATH	63.81	409	106	4	379	1590	15	386	7e-149	442	CAS_ARATH	Q9FN48	Calcium sensing receptor, chloroplastic (Sulfurtransferase 3) (AtStr3)	CAS STR3 At5g23060 MYJ24.5	Arabidopsis thaliana (Mouse-ear cress)	387	Chloroplast;Membrane;Phosphoprotein;Plastid;Receptor;Reference proteome;Thylakoid;Transit peptide;Transmembrane;Transmembrane helix	cellular response to calcium ion [GO:0071277]; de-etiolation [GO:0009704]; regulation of stomatal closure [GO:0090333]	chloroplast [GO:0009507]; chloroplast thylakoid [GO:0009534]; chloroplast thylakoid membrane [GO:0009535]; integral component of membrane [GO:0016021]; mitochondrion [GO:0005739]; plastid [GO:0009536]; thylakoid [GO:0009579]
CRO_103053	K4	Root_Flow	Root_Flow	-3.3141873445395	-0.390833271642745	0.000622182326904088	-0.232572575917112	P4KG7_ARATH	56.43	544	205	8	1	1557	114	650	0	583	P4KG7_ARATH	Q9SI52	Phosphatidylinositol 4-kinase gamma 7 (AtPI4Kgamma7) (PI-4Kgamma7) (PI4K gamma 7) (EC 2.7.1.67) (Ubiquitin-like domain kinase gamma 7) (UbDK gamma 7)	PI4KG7 PI4KGAMMA7 UBDKGAMMA7 At2g03890 T18C20.9	Arabidopsis thaliana (Mouse-ear cress)	650	ATP-binding;Alternative splicing;Kinase;Nucleotide-binding;Phosphoprotein;Reference proteome;Transferase	phosphatidylinositol phosphorylation [GO:0046854]; protein autophosphorylation [GO:0046777]		1-phosphatidylinositol 4-kinase activity [GO:0004430]; ATP binding [GO:0005524]
CRO_110679	K4	Distal_Aroot	LDis_ARoo	-3.25436697800954	1.38626884645116	0.000104429457283985	0.229337161193554	ATL8_ARATH	73.15	108	22	3	172	474	50	157	1e-33	124	ATL8_ARATH	Q8LC69	RING-H2 finger protein ATL8 (EC 2.3.2.27) (RING-type E3 ubiquitin transferase ATL8)	ATL8 At1g76410 F14G6.1 F15M4.9	Arabidopsis thaliana (Mouse-ear cress)	185	Membrane;Metal-binding;Reference proteome;Transferase;Transmembrane;Transmembrane helix;Ubl conjugation pathway;Zinc;Zinc-finger	protein ubiquitination [GO:0016567]	integral component of membrane [GO:0016021]	metal ion binding [GO:0046872]; transferase activity [GO:0016740]
CRO_106489	K4	Root_Yleafcat	Root_YLeacat	-3.10783959227786	6.0915281713318	1.21200324378116e-05	-0.38730318181291	SPS2_ARATH	70.22	413	118	3	343	1578	1	409	0	542	SPS2_ARATH	Q76FS5	Solanesyl diphosphate synthase 2, chloroplastic (AtSPS2) (EC 2.5.1.85) (All-trans-nonaprenyl-diphosphate synthase 2 (geranylgeranyl-diphosphate specific))	SPS2 SPPS At1g17050 F20D23.25	Arabidopsis thaliana (Mouse-ear cress)	417	Chloroplast;Isoprene biosynthesis;Magnesium;Metal-binding;Plastid;Reference proteome;Stress response;Transferase;Transit peptide	isoprenoid biosynthetic process [GO:0008299]; plastoquinone biosynthetic process [GO:0010236]	chloroplast [GO:0009507]; chloroplast stroma [GO:0009570]; plastid [GO:0009536]	all-trans-nonaprenyl-diphosphate synthase (geranylgeranyl-diphosphate specific) activity [GO:0052924]; metal ion binding [GO:0046872]; trans-octaprenyltranstransferase activity [GO:0050347]
CRO_110255	K4	Mleaf_Aroot	MLea_ARoo	-3.09346685492648	6.71314325820351	1.33562777661923e-05	0.297967724038028	MANA_CANEN	57.11	998	404	8	332	3304	1	981	0	1140	MANA_CANEN	C0HJB3	Alpha-mannosidase (JBM) (Jbalpha-man) (EC 3.2.1.24) [Cleaved into: Alpha-mannosidase, heavy subunit; Alpha-mannosidase, light subunit]		Canavalia ensiformis (Jack bean) (Dolichos ensiformis)	981	3D-structure;Direct protein sequencing;Disulfide bond;Glycoprotein;Glycosidase;Hydrolase;Metal-binding;Vacuole;Zinc	mannose metabolic process [GO:0006013]	protein storage vacuole [GO:0000326]	alpha-mannosidase activity [GO:0004559]; carbohydrate binding [GO:0030246]; metal ion binding [GO:0046872]
CRO_103026	K4	Root_Distal	Root_LDis	-3.03896482992074	5.07614874102176	1.94019970845249e-05	-0.301961687711594	SPPA1_ARATH	68.71	604	176	5	341	2152	86	676	0	787	SPPA1_ARATH	Q9C9C0	Serine protease SPPA, chloroplastic (EC 3.4.21.-) (Signal peptide peptidase SPPA)	SPPA SPPA1 At1g73990 F2P9.14	Arabidopsis thaliana (Mouse-ear cress)	677	Chloroplast;Hydrolase;Membrane;Plastid;Protease;Reference proteome;Serine protease;Stress response;Thylakoid;Transit peptide	proteolysis [GO:0006508]; signal peptide processing [GO:0006465]	chloroplast [GO:0009507]; chloroplast envelope [GO:0009941]; chloroplast stroma [GO:0009570]; chloroplast thylakoid [GO:0009534]; chloroplast thylakoid membrane [GO:0009535]; integral component of membrane [GO:0016021]; mitochondrion [GO:0005739]	serine-type endopeptidase activity [GO:0004252]
CRO_106112	K4	Mleaf_Aroot	MLea_ARoo	-2.95877462698282	3.76477166883792	4.60745631997999e-05	0.201434972873278	CAX5_ARATH	66.04	321	91	5	785	1741	65	369	3e-127	389	CAX5_ARATH	Q8L783	Vacuolar cation/proton exchanger 5 (Ca(2+)/H(+) antiporter CAX5) (Ca(2+)/H(+) exchanger 5) (Protein CATION EXCHANGER 5)	CAX5 At1g55730 F20N2.14 F20N2.16 F20N2.30	Arabidopsis thaliana (Mouse-ear cress)	441	Antiport;Calcium;Calcium transport;Ion transport;Lipoprotein;Membrane;Myristate;Palmitate;Reference proteome;Transmembrane;Transmembrane helix;Transport;Vacuole	calcium ion transmembrane transport [GO:0070588]; cellular calcium ion homeostasis [GO:0006874]	cell [GO:0005623]; integral component of membrane [GO:0016021]; plant-type vacuole membrane [GO:0009705]	calcium:proton antiporter activity [GO:0015369]
CRO_110103	K4	Mleaf_Aroot	MLea_ARoo	-2.94680970036967	5.04946389751182	3.55896789215231e-05	0.345508573127304	GSXL3_ARATH	49.16	419	197	6	2695	3918	1	414	9e-130	414	GSXL3_ARATH	Q9SXD5	Flavin-containing monooxygenase FMO GS-OX-like 3 (EC 1.8.-.-) (Flavin-monooxygenase glucosinolate S-oxygenase-like 3)	At1g62620 T3P18.18	Arabidopsis thaliana (Mouse-ear cress)	450	FAD;Flavoprotein;Monooxygenase;NADP;Oxidoreductase;Reference proteome			flavin adenine dinucleotide binding [GO:0050660]; N,N-dimethylaniline monooxygenase activity [GO:0004499]; NADP binding [GO:0050661]
CRO_108578	K4	Basal_Aroot	LBas_ARoo	-2.74124931320865	5.85984990756026	9.1869797644249e-05	0.437219186672943	R1A6_SOLDE	34.45	839	459	24	466	2826	450	1249	1e-109	374	R1A6_SOLDE	Q6L438	Putative late blight resistance protein homolog R1A-6	R1A-6 PGEC668E02.12	Solanum demissum (Wild potato)	1306	ATP-binding;Coiled coil;Cytoplasm;Hypersensitive response;Leucine-rich repeat;Membrane;Nucleotide-binding;Plant defense;Repeat	plant-type hypersensitive response [GO:0009626]	cytoplasm [GO:0005737]; membrane [GO:0016020]	ADP binding [GO:0043531]; ATP binding [GO:0005524]
CRO_103812	K4	Root_Distal	Root_LDis	-2.68701219538191	3.66336246086989	0.000158823648455229	-0.319290913065687	RHM1_ARATH	84.82	672	95	5	53	2056	1	669	0	1187	RHM1_ARATH	Q9SYM5	Trifunctional UDP-glucose 4,6-dehydratase/UDP-4-keto-6-deoxy-D-glucose 3,5-epimerase/UDP-4-keto-L-rhamnose-reductase RHM1 (Protein REPRESSOR OF LRX1 1) (Rhamnose biosynthetic enzyme 1) (AtRHM1) [Includes: UDP-glucose 4,6-dehydratase (EC 4.2.1.76); UDP-4-keto-6-deoxy-D-glucose 3,5-epimerase/UDP-4-keto-L-rhamnose 4-keto-reductase (EC 1.1.1.-) (EC 5.1.3.-)]	RHM1 ROL1 At1g78570 T30F21.10	Arabidopsis thaliana (Mouse-ear cress)	669	Cell wall biogenesis/degradation;Cytoplasm;Isomerase;Lyase;Multifunctional enzyme;NAD;NADP;Oxidoreductase;Reference proteome	auxin efflux [GO:0010315]; cell differentiation [GO:0030154]; cell wall organization [GO:0071555]; flavonol biosynthetic process [GO:0051555]; regulation of cell population proliferation [GO:0042127]; UDP-rhamnose biosynthetic process [GO:0010253]	cytosol [GO:0005829]; mitochondrion [GO:0005739]; plasmodesma [GO:0009506]	dTDP-glucose 4,6-dehydratase activity [GO:0008460]; isomerase activity [GO:0016853]; oxidoreductase activity [GO:0016491]; UDP-glucose 4,6-dehydratase activity [GO:0050377]; UDP-L-rhamnose synthase activity [GO:0010280]
CRO_109963	K4	Basal_Aroot	LBas_ARoo	-2.61893748915939	6.64114882024078	0.000166379574388651	0.176239906684094	RAV1_ARATH	64.58	336	102	5	79	1083	24	343	9e-138	403	RAV1_ARATH	Q9ZWM9	AP2/ERF and B3 domain-containing transcription factor RAV1 (Ethylene-responsive transcription factor RAV1) (Protein RELATED TO ABI3/VP1 1)	RAV1 At1g13260 T6J4.2	Arabidopsis thaliana (Mouse-ear cress)	344	3D-structure;DNA-binding;Ethylene signaling pathway;Nucleus;Reference proteome;Transcription;Transcription regulation	cellular response to hypoxia [GO:0071456]; ethylene-activated signaling pathway [GO:0009873]; lateral root development [GO:0048527]; leaf development [GO:0048366]; negative regulation of flower development [GO:0009910]; negative regulation of transcription, DNA-templated [GO:0045892]; response to brassinosteroid [GO:0009741]	nucleus [GO:0005634]	DNA binding [GO:0003677]; DNA-binding transcription factor activity [GO:0003700]; transcription regulatory region DNA binding [GO:0044212]
CRO_106947	K4	Root_Distal	Root_LDis	-2.60100961622577	6.78390957569529	0.000179981950329808	-0.344978989527315	1433C_TOBAC	91.86	258	20	1	144	917	1	257	3e-169	481	1433C_TOBAC	P93343	14-3-3-like protein C (14-3-3-like protein B)		Nicotiana tabacum (Common tobacco)	260	3D-structure;Reference proteome			protein domain specific binding [GO:0019904]
CRO_108717	K4	Root_Flow	Root_Flow	-2.59392366737415	4.98294011448417	0.000204102671694296	-0.315526616345757	TPPC4_DICDI	51.56	128	61	1	78	458	2	129	2e-41	145	TPPC4_DICDI	Q54UU1	Trafficking protein particle complex subunit 4	trappc4 DDB_G0280827	Dictyostelium discoideum (Slime mold)	135	ER-Golgi transport;Endoplasmic reticulum;Golgi apparatus;Reference proteome;Transport	endoplasmic reticulum to Golgi vesicle-mediated transport [GO:0006888]	endoplasmic reticulum [GO:0005783]; Golgi apparatus [GO:0005794]; TRAPP complex [GO:0030008]	Rab guanyl-nucleotide exchange factor activity [GO:0017112]
CRO_102605	K4	Distal_Aroot	LDis_ARoo	-2.43454691825003	4.83157096083918	0.00049815894607502	0.283706941712588	MACP1_ARATH	43.31	628	315	12	160	1983	12	618	8e-162	486	MACP1_ARATH	Q8L612	MACPF domain-containing protein At1g14780	At1g14780 F10B6.18	Arabidopsis thaliana (Mouse-ear cress)	627	Hypersensitive response;Immunity;Innate immunity;Plant defense;Reference proteome	immune response [GO:0006955]; plant-type hypersensitive response [GO:0009626]	plasma membrane [GO:0005886]
CRO_100072	K4	Yleafcat_Aroot	YLeacat_ARoo	-2.36703559649738	5.0878146071947	0.000657568913880824	0.358998087890386	HHP1_ARATH	55.9	322	100	4	244	1209	53	332	3e-117	353	HHP1_ARATH	Q93ZH9	Heptahelical transmembrane protein 1 (PAQR family protein HHP1)	HHP1 At5g20270 F5O24.160	Arabidopsis thaliana (Mouse-ear cress)	332	Membrane;Reference proteome;Stress response;Transmembrane;Transmembrane helix	negative regulation of abscisic acid-activated signaling pathway [GO:0009788]; response to hormone [GO:0009725]; response to salt stress [GO:0009651]; response to sucrose [GO:0009744]	integral component of membrane [GO:0016021]	signaling receptor activity [GO:0038023]
CRO_100241	K4	Root_Flow	Root_Flow	-2.34575404642574	-0.252690120976729	0.00768072719380599	-0.268196289028602	RSLE2_ORYSJ	37.16	296	169	3	1534	2379	360	652	2e-88	186	RSLE2_ORYSJ	Q6AVI0	Zinc finger BED domain-containing protein RICESLEEPER 2 (Transposase-like protein RICESLEEPER 2)	Os03g0733400 LOC_Os03g52310 OsJ_12466 OSJNBa0027J18.23 OSJNBa0079G12.4	Oryza sativa subsp. japonica (Rice)	722	DNA-binding;Metal-binding;Nucleus;Reference proteome;Transcription;Transcription regulation;Zinc;Zinc-finger	post-embryonic development [GO:0009791]	nucleus [GO:0005634]	DNA binding [GO:0003677]; metal ion binding [GO:0046872]; protein dimerization activity [GO:0046983]
CRO_101549	K4	Basal_Aroot	LBas_ARoo	-2.33239028275934	3.54153593101491	0.000976432295019475	0.258730783856171	SWET3_ARATH	62.04	216	82	0	18	665	1	216	1e-94	288	SWET3_ARATH	Q6NQN5	Bidirectional sugar transporter SWEET3 (AtSWEET3) (Protein SUGARS WILL EVENTUALLY BE EXPORTED TRANSPORTERS 3)	SWEET3 At5g53190 MFH8.13	Arabidopsis thaliana (Mouse-ear cress)	263	Cell membrane;Membrane;Reference proteome;Repeat;Sugar transport;Transmembrane;Transmembrane helix;Transport	carbohydrate transport [GO:0008643]	integral component of membrane [GO:0016021]; integral component of plasma membrane [GO:0005887]	sugar transmembrane transporter activity [GO:0051119]
CRO_105593	K4	Mleaf_Yleafcat	MLea_YLeacat	-2.29520515798682	7.31149372402089	0.000820997011184396	-0.249712228341874	XB31_ARATH	70.24	457	123	2	159	1496	1	455	0	672	XB31_ARATH	Q94B55	Putative E3 ubiquitin-protein ligase XBAT31 (EC 2.3.2.27) (Ankyrin repeat domain and RING finger-containing protein XBAT31) (Protein XB3 homolog 1) (RING-type E3 ubiquitin transferase XB31)	XBAT31 At2g28840 F8N16.13	Arabidopsis thaliana (Mouse-ear cress)	456	ANK repeat;Alternative splicing;Metal-binding;Reference proteome;Repeat;Transferase;Ubl conjugation pathway;Zinc;Zinc-finger	protein ubiquitination [GO:0016567]		metal ion binding [GO:0046872]; transferase activity [GO:0016740]
CRO_110891	K4	Basal_Aroot	LBas_ARoo	-2.29075438021564	3.50716091373359	0.00119367893422577	0.340098062917671	TRXM3_ARATH	68.87	106	33	0	448	765	68	173	3e-48	166	TRXM3_ARATH	Q9SEU7	Thioredoxin M3, chloroplastic (AtTrxm3) (Protein GFP ARRESTED TRAFFICKING 1)	GAT1 At2g15570 F9O13.12	Arabidopsis thaliana (Mouse-ear cress)	173	Alternative splicing;Chloroplast;Disulfide bond;Electron transport;Plastid;Redox-active center;Reference proteome;Transit peptide;Transport	cell redox homeostasis [GO:0045454]; oxidation-reduction process [GO:0055114]; plasmodesmata-mediated intercellular transport [GO:0010497]; positive regulation of cell communication [GO:0010647]; regulation of meristem development [GO:0048509]	cell [GO:0005623]; chloroplast [GO:0009507]; chloroplast stroma [GO:0009570]
CRO_102962	K4	Aroot_Yleaf	ARoo_YLea	-2.04220762684508	7.08117113257827	0.00266221673127775	-0.271929803126828	ASPG1_ARATH	56.59	463	194	4	103	1470	38	500	2e-180	523	ASPG1_ARATH	Q9LS40	Protein ASPARTIC PROTEASE IN GUARD CELL 1 (AtASPG1) (EC 3.4.23.-)	ASPG1 At3g18490 MYF24.22	Arabidopsis thaliana (Mouse-ear cress)	500	Aspartyl protease;DNA-binding;Disulfide bond;Endoplasmic reticulum;Hydrolase;Protease;Reference proteome;Signal	protein catabolic process [GO:0030163]; proteolysis [GO:0006508]; response to abscisic acid [GO:0009737]; response to water deprivation [GO:0009414]; systemic acquired resistance [GO:0009627]	endoplasmic reticulum [GO:0005783]	aspartic-type endopeptidase activity [GO:0004190]; aspartic-type peptidase activity [GO:0070001]; DNA binding [GO:0003677]
CRO_102376	K4	Basal_Aroot	LBas_ARoo	-2.01597182700032	4.89349488731337	0.00325930769899343	0.37143496631098	BCS1_SCHPO	31.54	241	134	5	604	1275	198	424	3e-24	108	BCS1_SCHPO	Q9P6Q3	Probable mitochondrial chaperone bcs1 (BCS1-like protein)	SPAC644.07	Schizosaccharomyces pombe (strain 972 / ATCC 24843) (Fission yeast)	449	ATP-binding;Chaperone;Membrane;Mitochondrion;Mitochondrion inner membrane;Nucleotide-binding;Reference proteome;Transmembrane;Transmembrane helix	mitochondrial respiratory chain complex III assembly [GO:0034551]	integral component of membrane [GO:0016021]; mitochondrial inner membrane [GO:0005743]; mitochondrion [GO:0005739]	ATPase activity, coupled [GO:0042623]; ATP binding [GO:0005524]
CRO_103773	K4	Root_Flow	Root_Flow	-1.94000340847954	6.75385310685434	0.00417880963929436	-0.318554437538492	MPK20_ARATH	69.92	655	146	10	530	2488	1	606	0	844	MPK20_ARATH	Q9SJG9	Mitogen-activated protein kinase 20 (AtMPK20) (MAP kinase 20) (EC 2.7.11.24)	MPK20 At2g42880 F7D19.12	Arabidopsis thaliana (Mouse-ear cress)	606	ATP-binding;Kinase;Nucleotide-binding;Phosphoprotein;Reference proteome;Serine/threonine-protein kinase;Transferase	intracellular signal transduction [GO:0035556]; regulation of gene expression [GO:0010468]	cytoplasm [GO:0005737]; nucleus [GO:0005634]	ATP binding [GO:0005524]; MAP kinase activity [GO:0004707]
CRO_110729	K4	Basal_Aroot	LBas_ARoo	-1.83668396838276	7.63459515127678	0.006497175983072	0.297368380773443	GLGL1_SOLTU	80.85	470	89	1	554	1963	2	470	0	809	GLGL1_SOLTU	Q00081	Glucose-1-phosphate adenylyltransferase large subunit 1 (EC 2.7.7.27) (ADP-glucose pyrophosphorylase) (ADP-glucose synthase) (AGPase S) (Alpha-D-glucose-1-phosphate adenyl transferase) (Fragment)	AGPS1	Solanum tuberosum (Potato)	470	ATP-binding;Allosteric enzyme;Amyloplast;Chloroplast;Nucleotide-binding;Nucleotidyltransferase;Plastid;Reference proteome;Starch biosynthesis;Transferase	glycogen biosynthetic process [GO:0005978]; starch biosynthetic process [GO:0019252]	amyloplast [GO:0009501]; chloroplast [GO:0009507]	ATP binding [GO:0005524]; glucose-1-phosphate adenylyltransferase activity [GO:0008878]
CRO_103465	K4	Flow_Yleaf	Flow_YLea	-1.81289179788457	3.48412735924568	0.00855072455550686	-0.315133499126499	PGLR_VITVI	50.5	400	198	0	495	1694	59	458	1e-135	416	PGLR_VITVI	A7PZL3	Probable polygalacturonase (PG) (EC 3.2.1.15) (Pectinase)	GSVIVT00026920001 LOC100243180	Vitis vinifera (Grape)	491	Direct protein sequencing;Glycoprotein;Glycosidase;Hydrolase;Membrane;Repeat;Transmembrane;Transmembrane helix	carbohydrate metabolic process [GO:0005975]	integral component of membrane [GO:0016021]	polygalacturonase activity [GO:0004650]
CRO_106941	K4	Mleafcat_Aroot	MLeacat_ARoo	-1.80327360055084	8.765708075466	0.00742771412369288	0.322647658337961	AROF_SOLTU	83.83	532	80	4	67	1659	10	536	0	870	AROF_SOLTU	P21357	Phospho-2-dehydro-3-deoxyheptonate aldolase 1, chloroplastic (EC 2.5.1.54) (3-deoxy-D-arabino-heptulosonate 7-phosphate synthase 1) (DAHP synthase 1) (Phospho-2-keto-3-deoxyheptonate aldolase 1)	SHKA ARO1	Solanum tuberosum (Potato)	538	Amino-acid biosynthesis;Aromatic amino acid biosynthesis;Chloroplast;Direct protein sequencing;Plastid;Reference proteome;Transferase;Transit peptide	aromatic amino acid family biosynthetic process [GO:0009073]; chorismate biosynthetic process [GO:0009423]	chloroplast [GO:0009507]	3-deoxy-7-phosphoheptulonate synthase activity [GO:0003849]
CRO_105655	K4	Mleafcat_Aroot	MLeacat_ARoo	-1.79463715112854	3.90954637032717	0.00893090044775694	0.223420968477766	UTR5B_ARATH	78.47	339	67	2	94	1098	1	337	0	546	UTR5B_ARATH	Q6NMB6	UDP-galactose/UDP-glucose transporter 5B (AtUTr5B)	UTR5B At5g59740 MTH12.11	Arabidopsis thaliana (Mouse-ear cress)	344	Antiport;Membrane;Reference proteome;Sugar transport;Transmembrane;Transmembrane helix;Transport	carbohydrate transport [GO:0008643]	integral component of endoplasmic reticulum membrane [GO:0030176]; integral component of Golgi membrane [GO:0030173]	3'-phosphoadenosine 5'-phosphosulfate transmembrane transporter activity [GO:0046964]; antiporter activity [GO:0015297]; transmembrane transporter activity [GO:0022857]
CRO_108718	K4	Root_Flow	Root_Flow	-1.7205979911331	6.53963113657586	0.0105506336652367	-0.257122553040951	AB20I_ARATH	81.68	333	55	3	1	996	1	328	0	529	AB20I_ARATH	Q9LZ98	ABC transporter I family member 20 (ABC transporter ABCI.20) (AtABCI20) (GCN-related protein 3) (Non-intrinsic ABC protein 9)	ABCI20 NAP9 At5g02270 T1E22.30	Arabidopsis thaliana (Mouse-ear cress)	328	ATP-binding;Alternative splicing;Cytoplasm;Nucleotide-binding;Reference proteome;Transport		cytoplasm [GO:0005737]	ATPase activity [GO:0016887]; ATP binding [GO:0005524]
CRO_108081	K4	Basal_Aroot	LBas_ARoo	-1.68555319839064	5.41151202600875	0.0125497589863264	0.368198111848123	RGP5_ARATH	68.22	343	108	1	13	1038	6	348	4e-174	495	RGP5_ARATH	Q9FFD2	Probable UDP-arabinopyranose mutase 5 (EC 5.4.99.30) (Reversibly glycosylated polypeptide 5) (AtRGP5) (UDP-L-arabinose mutase 5)	RGP5 At5g16510 MQK4.26	Arabidopsis thaliana (Mouse-ear cress)	348	Cell wall biogenesis/degradation;Cytoplasm;Glycoprotein;Golgi apparatus;Isomerase;Reference proteome	cell wall organization [GO:0071555]; plant-type cell wall biogenesis [GO:0009832]; UDP-L-arabinose metabolic process [GO:0033356]	cytosol [GO:0005829]; Golgi apparatus [GO:0005794]; plasmodesma [GO:0009506]; plastid [GO:0009536]	UDP-arabinopyranose mutase activity [GO:0052691]
CRO_106729	K4	Aroot_Yleaf	ARoo_YLea	-1.63678075579286	4.3784992855048	0.0158906174731038	-0.247066281731074	SUT13_ARATH	75.69	654	154	1	13	1959	2	655	0	979	SUT13_ARATH	Q9FEP7	Sulfate transporter 1.3	SULTR1;3 At1g22150 F2E2.22	Arabidopsis thaliana (Mouse-ear cress)	656	Membrane;Reference proteome;Sulfate transport;Symport;Transmembrane;Transmembrane helix;Transport		integral component of plasma membrane [GO:0005887]	anion:anion antiporter activity [GO:0015301]; secondary active sulfate transmembrane transporter activity [GO:0008271]; symporter activity [GO:0015293]
CRO_105734	K4	Root_Flow	Root_Flow	-1.63557142917268	5.07843047652353	0.0151549620962071	-0.240876285697114	ALG13_RAT	41.46	164	94	1	257	748	2	163	5e-33	126	ALG13_RAT	Q5I0K7	UDP-N-acetylglucosamine transferase subunit ALG13 homolog (EC 2.4.1.141) (Glycosyltransferase 28 domain-containing protein 1)	Alg13 Glt28d1	Rattus norvegicus (Rat)	165	Direct protein sequencing;Endoplasmic reticulum;Glycosyltransferase;Reference proteome;Transferase	dolichol-linked oligosaccharide biosynthetic process [GO:0006488]	endoplasmic reticulum [GO:0005783]	N-acetylglucosaminyldiphosphodolichol N-acetylglucosaminyltransferase activity [GO:0004577]
CRO_110330	K4	Mleafcat_Aroot	MLeacat_ARoo	-1.57546808605045	3.72515457014661	0.0212464686393172	0.30926814469071	AB13C_ARATH	56.23	1492	488	17	365	4660	24	1410	0	1397	AB13C_ARATH	Q9SKX0	ABC transporter C family member 13 (ABC transporter ABCC.13) (AtABCC13) (EC 7.6.2.2) (ATP-energized glutathione S-conjugate pump 11) (Glutathione S-conjugate-transporting ATPase 11) (Multidrug resistance-associated protein 11)	ABCC13 MRP11 MRP13 At2g07680 T5E7.1	Arabidopsis thaliana (Mouse-ear cress)	1410	ATP-binding;Membrane;Nucleotide-binding;Reference proteome;Repeat;Translocase;Transmembrane;Transmembrane helix;Transport		integral component of membrane [GO:0016021]	ATPase activity [GO:0016887]; ATPase-coupled xenobiotic transmembrane transporter activity [GO:0008559]; ATP binding [GO:0005524]
CRO_107245	K4	Root_Mleaf	Root_MLea	-1.5716073828637	5.16735099858861	0.0196259799275766	-0.315506088088176	HPSE1_ARATH	56.27	574	191	8	496	2205	25	542	0	642	HPSE1_ARATH	Q9FF10	Heparanase-like protein 1 (EC 3.2.-.-)	At5g07830 F13G24.30	Arabidopsis thaliana (Mouse-ear cress)	543	Glycoprotein;Hydrolase;Lysosome;Membrane;Reference proteome;Secreted;Signal	unidimensional cell growth [GO:0009826]	cell wall [GO:0005618]; extracellular region [GO:0005576]; lysosomal membrane [GO:0005765]; plant-type cell wall [GO:0009505]; plasma membrane [GO:0005886]	beta-glucuronidase activity [GO:0004566]
CRO_107795	K4	Root_Flow	Root_Flow	-1.56455909929865	4.09846421938122	0.0206863396490274	-0.374752975994727	GRF5_ORYSJ	42.55	275	136	7	60	863	85	344	2e-55	192	GRF5_ORYSJ	Q6AWY4	Growth-regulating factor 5 (OsGRF5) (Transcription activator GRF5)	GRF5 Os06g0116200 LOC_Os06g02560 OSJNBa0019F11.24	Oryza sativa subsp. japonica (Rice)	348	Activator;Nucleus;Reference proteome;Transcription;Transcription regulation	developmental process [GO:0032502]; regulation of transcription, DNA-templated [GO:0006355]; transcription, DNA-templated [GO:0006351]	nucleus [GO:0005634]	ATP binding [GO:0005524]
CRO_102073	K4	Basal_Aroot	LBas_ARoo	-1.5179869628203	7.12390216445776	0.0232573112745369	0.203097049070418	PREA_ECO57	37.5	376	184	6	654	1781	7	331	1e-69	239	PREA_ECO57	Q8X643	NAD-dependent dihydropyrimidine dehydrogenase subunit PreA (DPD) (EC 1.3.1.1) (Dihydrothymine dehydrogenase) (Dihydrouracil dehydrogenase)	preA yeiA Z3402 ECs3039	Escherichia coli O157:H7	413	4Fe-4S;Iron;Iron-sulfur;Metal-binding;NAD;Oxidoreductase;Reference proteome;Repeat	pyrimidine nucleobase catabolic process [GO:0006208]	cytoplasm [GO:0005737]	4 iron, 4 sulfur cluster binding [GO:0051539]; dihydrouracil dehydrogenase (NAD+) activity [GO:0004159]; metal ion binding [GO:0046872]; NADH dehydrogenase activity [GO:0003954]
CRO_103010	K4	Aroot_Yleaf	ARoo_YLea	-1.51588014518798	6.0658232167307	0.0237698355579259	-0.288322715683239	TET8_ARATH	48.84	172	80	3	2110	1616	90	260	9e-45	166	TET8_ARATH	Q8S8Q6	Tetraspanin-8	TET8 At2g23810 F27L4.1	Arabidopsis thaliana (Mouse-ear cress)	273	Glycoprotein;Membrane;Reference proteome;Transmembrane;Transmembrane helix	defense response to Gram-negative bacterium [GO:0050829]	Golgi apparatus [GO:0005794]; integral component of membrane [GO:0016021]; plasma membrane [GO:0005886]; plasmodesma [GO:0009506]; vacuole [GO:0005773]
CRO_107791	K4	Basal_Aroot	LBas_ARoo	-1.50464347805014	2.08020278780495	0.0363533452200557	0.344174275503772	U74F2_ARATH	51.29	464	198	9	16	1389	5	446	1e-152	449	U74F2_ARATH	O22822	UDP-glycosyltransferase 74F2 (EC 2.4.1.-) (AtSGT1) (Salicylic acid glucosyltransferase 1)	UGT74F2 GT SAGT1 SGT1 At2g43820 F18O19.7	Arabidopsis thaliana (Mouse-ear cress)	449	3D-structure;Glycosyltransferase;Reference proteome;Transferase	benzoate metabolic process [GO:0018874]; para-aminobenzoic acid metabolic process [GO:0046482]; positive regulation of seed germination [GO:0010030]; salicylic acid metabolic process [GO:0009696]	cytosol [GO:0005829]; intracellular membrane-bounded organelle [GO:0043231]	benzoic acid glucosyltransferase activity [GO:0052641]; nicotinate-O-glucosyltransferase activity [GO:0090704]; quercetin 3-O-glucosyltransferase activity [GO:0080043]; quercetin 7-O-glucosyltransferase activity [GO:0080044]; salicylic acid glucosyltransferase (ester-forming) activity [GO:0052639]; salicylic acid glucosyltransferase (glucoside-forming) activity [GO:0052640]; UDP-glucose:4-aminobe…
CRO_102565	K4	Aroot_Yleaf	ARoo_YLea	-1.46156071918058	3.06389118320484	0.0344433595669805	-0.277030757567812	B561C_ARATH	53.12	369	161	5	287	1357	22	390	4e-127	382	B561C_ARATH	Q9LSE7	Cytochrome b561 and DOMON domain-containing protein At3g25290 (Protein b561A.tha3)	At3g25290 MJL12_25	Arabidopsis thaliana (Mouse-ear cress)	393	Electron transport;Heme;Iron;Membrane;Metal-binding;Reference proteome;Signal;Transmembrane;Transmembrane helix;Transport	oxidation-reduction process [GO:0055114]	integral component of membrane [GO:0016021]; plasma membrane [GO:0005886]; plasmodesma [GO:0009506]	metal ion binding [GO:0046872]
CRO_105161	K4	Root_Flow	Root_Flow	-1.46013026376873	5.35795776380835	0.0292253452770383	-0.33287269163085	RBP9X_DROME	28.57	343	178	6	420	1448	436	711	4e-37	153	RBP9X_DROME	Q4Z8K6	Ran-binding proteins 9/10 homolog (Ran-binding protein M)	RanBPM CG42236	Drosophila melanogaster (Fruit fly)	962	Alternative splicing;Cytoplasm;Membrane;Nucleus;Phosphoprotein;Reference proteome	cytoskeleton organization [GO:0007010]; dorsal appendage formation [GO:0046843]; germ-line stem-cell niche homeostasis [GO:0060250]; larval feeding behavior [GO:0030536]; negative regulation of cell adhesion [GO:0007162]; ovarian follicle cell-cell adhesion [GO:0007299]; receptor signaling pathway via JAK-STAT [GO:0007259]	cytoplasm [GO:0005737]; membrane [GO:0016020]; nucleus [GO:0005634]	Ran GTPase binding [GO:0008536]
CRO_100483	K4	Distal_Aroot	LDis_ARoo	-1.45150642991036	4.44764236204194	0.0321485289244807	0.267427840815618	MTX_ARATH	59.41	239	97	0	177	893	1	239	2e-98	308	MTX_ARATH	O64471	Mitochondrial outer membrane import complex protein METAXIN	MTX1 At2g19080 T20K24.9	Arabidopsis thaliana (Mouse-ear cress)	315	Acetylation;Coiled coil;Membrane;Mitochondrion;Mitochondrion inner membrane;Mitochondrion outer membrane;Reference proteome;Transmembrane;Transmembrane helix	protein targeting to mitochondrion [GO:0006626]	integral component of membrane [GO:0016021]; mitochondrial inner membrane [GO:0005743]; mitochondrial outer membrane [GO:0005741]; mitochondrion [GO:0005739]; plastid [GO:0009536]; SAM complex [GO:0001401]
CRO_110524	K4	Mleafcat_Aroot	MLeacat_ARoo	-1.42697489963701	6.07840953488481	0.0328032727993103	0.296619577460045	Y2913_ARATH	57.29	789	315	11	61	2391	18	796	0	830	Y2913_ARATH	O64477	G-type lectin S-receptor-like serine/threonine-protein kinase At2g19130 (EC 2.7.11.1)	At2g19130 T20K24.15	Arabidopsis thaliana (Mouse-ear cress)	828	ATP-binding;Cell membrane;Disulfide bond;EGF-like domain;Glycoprotein;Kinase;Lectin;Membrane;Nucleotide-binding;Phosphoprotein;Receptor;Reference proteome;Serine/threonine-protein kinase;Signal;Transferase;Transmembrane;Transmembrane helix	recognition of pollen [GO:0048544]	integral component of membrane [GO:0016021]; plasma membrane [GO:0005886]	ATP binding [GO:0005524]; calmodulin binding [GO:0005516]; carbohydrate binding [GO:0030246]; protein serine/threonine kinase activity [GO:0004674]
CRO_108230	K4	Mleaf_Aroot	MLea_ARoo	-1.3535058818934	3.42081564591731	0.0481095309792917	0.326769805107292	MEE12_ARATH	40.93	689	343	13	253	2253	1	647	2e-141	439	MEE12_ARATH	Q5XVF0	TATA box-binding protein-associated factor RNA polymerase I subunit B (Central cell guidance protein) (Protein MATERNAL EFFECT EMBRYO ARREST 12) (TATA box-binding protein-associated factor 1B) (TBP-associated factor 1B)	MEE12 CCG At2g02955 T17M13	Arabidopsis thaliana (Mouse-ear cress)	666	Alternative splicing;DNA-binding;Metal-binding;Nucleus;Reference proteome;Transcription;Transcription regulation;Zinc;Zinc-finger	embryo development ending in seed dormancy [GO:0009793]; nucleolar large rRNA transcription by RNA polymerase I [GO:0042790]; RNA polymerase I preinitiation complex assembly [GO:0001188]	RNA polymerase I core factor complex [GO:0070860]; RNA polymerase transcription factor SL1 complex [GO:0005668]	metal ion binding [GO:0046872]; RNA polymerase I core promoter sequence-specific DNA binding [GO:0001164]
CRO_107170	K4	Root_Distal	Root_LDis	-1.32334820709139	7.12905535174184	0.0467128122613946	-0.280547650312873	SAC4_ARATH	58.78	854	288	18	729	3230	22	831	0	941	SAC4_ARATH	Q7XZU1	Phosphoinositide phosphatase SAC4 (AtSAC4) (EC 3.1.3.-) (Phosphatidylinositol 3,5-bisphosphate 5-phosphatase SAC4) (Protein SUPPRESSOR OF ACTIN 4) (SAC domain protein 4)	SAC4 At5g20840 F22D1.10	Arabidopsis thaliana (Mouse-ear cress)	831	Hydrolase;Membrane;Reference proteome;Vacuole		plasmodesma [GO:0009506]; vacuolar membrane [GO:0005774]	phosphoric ester hydrolase activity [GO:0042578]
CRO_107609	K4	Root_Flow	Root_Flow	-1.32249798992191	3.63256334355192	0.0498777276376286	-0.3321782671379	FB60_ARATH	65.91	220	71	2	348	998	2	220	4e-103	308	FB60_ARATH	Q9FZ32	F-box protein At1g55000	At1g55000 F14C21.53 T24C10.11	Arabidopsis thaliana (Mouse-ear cress)	221	Reference proteome;Ubl conjugation pathway	protein ubiquitination [GO:0016567]
CRO_102961	K4	Mleaf_Aroot	MLea_ARoo	-1.31608495646063	5.81066182664764	0.0486662207695044	0.370509614330176	CASP_ARATH	67.83	746	128	6	343	2580	36	669	0	837	CASP_ARATH	Q9LS42	Protein CASP	CASP At3g18480 MYF24.37	Arabidopsis thaliana (Mouse-ear cress)	689	Acetylation;Coiled coil;Golgi apparatus;Membrane;Reference proteome;Transmembrane;Transmembrane helix;Transport	Golgi vesicle transport [GO:0048193]; intra-Golgi vesicle-mediated transport [GO:0006891]	endosome [GO:0005768]; Golgi apparatus [GO:0005794]; Golgi membrane [GO:0000139]; integral component of Golgi membrane [GO:0030173]; integral component of membrane [GO:0016021]; trans-Golgi network [GO:0005802]
CRO_107361	K4	Root_Distal	Root_LDis	1.42844470141237	7.18868478645161	0.0323256216008293	-0.41615689820113	ACA10_ARATH	72.44	1074	281	7	133	3351	10	1069	0	1434	ACA10_ARATH	Q9SZR1	Calcium-transporting ATPase 10, plasma membrane-type (EC 7.2.2.10) (Ca(2+)-ATPase isoform 10)	ACA10 At4g29900 F27B13.140	Arabidopsis thaliana (Mouse-ear cress)	1069	ATP-binding;Acetylation;Calcium;Calcium transport;Calmodulin-binding;Ion transport;Magnesium;Membrane;Metal-binding;Nucleotide-binding;Reference proteome;Translocase;Transmembrane;Transmembrane helix;Transport		integral component of membrane [GO:0016021]; plasma membrane [GO:0005886]; plasmodesma [GO:0009506]	ATP binding [GO:0005524]; calcium transmembrane transporter activity, phosphorylative mechanism [GO:0005388]; calmodulin binding [GO:0005516]; metal ion binding [GO:0046872]
CRO_110998	K4	Basal_Aroot	LBas_ARoo	1.46751003672696	7.08606566961794	0.0280280648719157	0.295943583318916	CLPR1_ARATH	68.89	405	103	8	81	1280	1	387	2e-166	485	CLPR1_ARATH	Q9XJ35	ATP-dependent Clp protease proteolytic subunit-related protein 1, chloroplastic (ClpR1) (Protein SUPPRESSOR OF VARIEGATION 2) (nClpP5)	CLPR1 NCLPP5 SVR2 At1g49970 F2J10.14	Arabidopsis thaliana (Mouse-ear cress)	387	3D-structure;Chloroplast;Direct protein sequencing;Plastid;Reference proteome;Transit peptide	chloroplast organization [GO:0009658]; protein quality control for misfolded or incompletely synthesized proteins [GO:0006515]; RNA processing [GO:0006396]; rRNA processing [GO:0006364]	chloroplast [GO:0009507]; chloroplast envelope [GO:0009941]; chloroplastic endopeptidase Clp complex [GO:0009840]; chloroplast stroma [GO:0009570]; chloroplast thylakoid [GO:0009534]; endopeptidase Clp complex [GO:0009368]; nucleus [GO:0005634]; plastid stroma [GO:0009532]	ATPase binding [GO:0051117]; ATP-dependent peptidase activity [GO:0004176]; RNA binding [GO:0003723]; serine-type endopeptidase activity [GO:0004252]
CRO_110548	K4	Mleafcat_Distal	MLeacat_LDis	1.57795965483051	5.64659030120344	0.0190723122057497	0.342766104628319	ENDB1_SOLTU	71.16	586	121	3	961	2715	11	549	0	844	ENDB1_SOLTU	M1BYJ7	External alternative NAD(P)H-ubiquinone oxidoreductase B1, mitochondrial (EC 1.6.5.9) (External alternative NADH dehydrogenase NDB1) (NADH:ubiquinone reductase (non-electrogenic) NDB1)	NDB1 PGSC0003DMG400021670	Solanum tuberosum (Potato)	577	Calcium;FAD;Flavoprotein;Membrane;Metal-binding;Mitochondrion;Mitochondrion inner membrane;NAD;NADP;Oxidoreductase;Peroxisome;Reference proteome;Transit peptide	oxidation-reduction process [GO:0055114]	mitochondrial inner membrane [GO:0005743]; mitochondrial intermembrane space [GO:0005758]; peroxisome [GO:0005777]	calcium ion binding [GO:0005509]; oxidoreductase activity [GO:0016491]
CRO_110895	K4	Basal_Aroot	LBas_ARoo	1.66914372078565	4.12120364235692	0.0144918214239449	0.310873553795813	Y1497_ARATH	61.93	486	179	4	151	1596	31	514	0	554	Y1497_ARATH	Q9FX99	Probable receptor-like protein kinase At1g49730 (EC 2.7.11.1)	At1g49730 F14J22.6	Arabidopsis thaliana (Mouse-ear cress)	663	ATP-binding;Alternative splicing;Cell membrane;Glycoprotein;Kinase;Membrane;Nucleotide-binding;Reference proteome;Serine/threonine-protein kinase;Signal;Transferase;Transmembrane;Transmembrane helix	protein phosphorylation [GO:0006468]	integral component of membrane [GO:0016021]; plasma membrane [GO:0005886]	ATP binding [GO:0005524]; transmembrane receptor protein serine/threonine kinase activity [GO:0004675]
CRO_106831	K4	Flow_Yleafcat	Flow_YLeacat	1.72728023119139	0.933949210273914	0.0317427015364268	0.356154644687122	BXL7_ARATH	61.76	748	280	3	97	2334	22	765	0	991	BXL7_ARATH	Q9SGZ5	Probable beta-D-xylosidase 7 (AtBXL7) (EC 3.2.1.-)	BXL7 At1g78060 F28K19.27 F28K19.32	Arabidopsis thaliana (Mouse-ear cress)	767	Extracellular matrix;Glycoprotein;Glycosidase;Hydrolase;Reference proteome;Secreted;Signal	arabinan catabolic process [GO:0031222]; xylan catabolic process [GO:0045493]	apoplast [GO:0048046]; cell wall [GO:0005618]; chloroplast [GO:0009507]; mitochondrion [GO:0005739]; plant-type cell wall [GO:0009505]; plasmodesma [GO:0009506]	alpha-L-arabinofuranosidase activity [GO:0046556]; xylan 1,4-beta-xylosidase activity [GO:0009044]
CRO_108190	K4	Basal_Aroot	LBas_ARoo	1.81932204558956	4.21587118435493	0.00781667880983944	0.294525472417838	TI202_ARATH	58.73	189	76	2	46	609	21	208	1e-62	200	TI202_ARATH	O82251	Protein TIC 20-II, chloroplastic (Translocon at the inner envelope membrane of chloroplasts 20-II) (AtTIC20-II)	TIC20-II At2g47840 F17A22.23	Arabidopsis thaliana (Mouse-ear cress)	208	Chloroplast;Membrane;Plastid;Plastid inner membrane;Protein transport;Reference proteome;Transit peptide;Transmembrane;Transmembrane helix;Transport	protein transport [GO:0015031]	chloroplast [GO:0009507]; chloroplast envelope [GO:0009941]; chloroplast inner membrane [GO:0009706]; cytosol [GO:0005829]; integral component of membrane [GO:0016021]; mitochondrion [GO:0005739]; plastid [GO:0009536]
CRO_106940	K4	Basal_Aroot	LBas_ARoo	1.85423516157761	4.39313210195595	0.00669242077292617	0.25871989381502	EXOL2_ARATH	58.7	247	93	4	103	822	24	268	1e-94	301	EXOL2_ARATH	Q9FE06	Protein EXORDIUM-like 2	EXL2 At5g64260 MSJ1.10	Arabidopsis thaliana (Mouse-ear cress)	305	Apoplast;Glycoprotein;Reference proteome;Secreted;Signal	cellular response to hypoxia [GO:0071456]	apoplast [GO:0048046]; cell wall [GO:0005618]; cytosol [GO:0005829]; extracellular space [GO:0005615]; Golgi apparatus [GO:0005794]; plant-type cell wall [GO:0009505]; plasmodesma [GO:0009506]; plastid [GO:0009536]
CRO_102335	K4	Flow_Distal	Flow_LDis	1.86451204800447	3.01048275034245	0.00822734195812313	0.243302203953617	CDC23_ARATH	64.77	579	144	9	98	1657	1	578	0	738	CDC23_ARATH	Q9STS3	Anaphase-promoting complex subunit 8 (Cell division cycle protein 23 homolog) (CDC23 homolog) (Cyclosome subunit 8)	APC8 CDC23 At3g48150 T24C20.30	Arabidopsis thaliana (Mouse-ear cress)	579	Cell cycle;Cell division;Mitosis;Nucleus;Reference proteome;Repeat;TPR repeat;Ubl conjugation pathway	cell cycle [GO:0007049]; cell division [GO:0051301]; protein ubiquitination [GO:0016567]; regulation of defense response [GO:0031347]; regulation of mitotic metaphase/anaphase transition [GO:0030071]	anaphase-promoting complex [GO:0005680]
CRO_100886	K4	Root_Distal	Root_LDis	1.87318473549571	5.93489364589886	0.00575222321770763	-0.330682377298074	AKRC9_ARATH	73.33	315	83	1	86	1027	1	315	8e-163	468	AKRC9_ARATH	Q0PGJ6	NADPH-dependent aldo-keto reductase, chloroplastic (AtChlAKR) (EC 1.1.1.-) (Aldo-keto reductase family 4 member C9)	AKR4C9 At2g37770 F13M22 T8P21.32	Arabidopsis thaliana (Mouse-ear cress)	315	3D-structure;Acetylation;Alternative splicing;Chloroplast;Detoxification;NADP;Oxidoreductase;Plastid;Reference proteome;Stress response	oxidation-reduction process [GO:0055114]; response to cold [GO:0009409]; response to salt stress [GO:0009651]; response to toxic substance [GO:0009636]; response to water deprivation [GO:0009414]	chloroplast [GO:0009507]; cytosol [GO:0005829]; endoplasmic reticulum [GO:0005783]	alcohol dehydrogenase (NADP+) activity [GO:0008106]; alditol:NADP+ 1-oxidoreductase activity [GO:0004032]; aldo-keto reductase (NADP) activity [GO:0004033]; NADP+ binding [GO:0070401]; oxidoreductase activity [GO:0016491]; steroid dehydrogenase activity [GO:0016229]
CRO_110102	K4	Basal_Aroot	LBas_ARoo	1.95427048616816	4.52654205961513	0.00433507947215452	0.266274172320334	LBP65_ARATH	64.13	92	29	1	79	342	33	124	6e-34	128	LBP65_ARATH	Q8RW93	Putative lipid-binding protein At4g00165	At4g00165 F6N15.21	Arabidopsis thaliana (Mouse-ear cress)	128	Disulfide bond;Reference proteome;Secreted;Signal		extracellular region [GO:0005576]
CRO_101382	K4	Flow_Distal	Flow_LDis	1.97245552121382	4.19835043073474	0.00421215269213344	0.221166422863747	CAMK4_ARATH	65.9	607	144	7	139	1926	38	592	0	777	CAMK4_ARATH	Q9FIM9	CDPK-related kinase 4 (AtCRK4) (EC 2.7.11.1) (Calcium/calmodulin-dependent protein kinase CRK4)	CRK4 CP4 At5g24430 K16H17.14	Arabidopsis thaliana (Mouse-ear cress)	594	ATP-binding;Calcium;Cell membrane;Kinase;Lipoprotein;Membrane;Metal-binding;Myristate;Nucleotide-binding;Phosphoprotein;Reference proteome;Repeat;Serine/threonine-protein kinase;Transferase	intracellular signal transduction [GO:0035556]; peptidyl-serine phosphorylation [GO:0018105]; protein autophosphorylation [GO:0046777]	cytoplasm [GO:0005737]; nucleus [GO:0005634]; plasma membrane [GO:0005886]; plasmodesma [GO:0009506]	ATP binding [GO:0005524]; calcium-dependent protein serine/threonine kinase activity [GO:0009931]; calmodulin binding [GO:0005516]; calmodulin-dependent protein kinase activity [GO:0004683]; metal ion binding [GO:0046872]; protein serine/threonine kinase activity [GO:0004674]
CRO_110667	K4	Root_Distal	Root_LDis	2.19159245074935	7.49024061330674	0.00133748939349699	-0.35080199683524	HMDH1_HEVBR	80.65	584	85	6	156	1901	18	575	0	864	HMDH1_HEVBR	P29057	3-hydroxy-3-methylglutaryl-coenzyme A reductase 1 (HMG-CoA reductase 1) (EC 1.1.1.34)	HMGR1	Hevea brasiliensis (Para rubber tree) (Siphonia brasiliensis)	575	Endoplasmic reticulum;Glycoprotein;Isoprene biosynthesis;Membrane;Mitochondrion;NADP;Oxidoreductase;Plastid;Transmembrane;Transmembrane helix	coenzyme A metabolic process [GO:0015936]; isoprenoid biosynthetic process [GO:0008299]	endoplasmic reticulum membrane [GO:0005789]; integral component of membrane [GO:0016021]; mitochondrial membrane [GO:0031966]; plastid membrane [GO:0042170]	coenzyme binding [GO:0050662]; hydroxymethylglutaryl-CoA reductase (NADPH) activity [GO:0004420]
CRO_101331	K4	Mleaf_Aroot	MLea_ARoo	2.45872330825384	4.13628426461572	0.000454928948586435	0.393123579816183	SBT33_ARATH	52.06	678	272	9	4	1887	93	767	0	621	SBT33_ARATH	Q9MAP5	Subtilisin-like protease SBT3.3 (EC 3.4.21.-) (Subtilase subfamily 3 member 3) (AtSBT3.3)	SBT3.3 At1g32960 F9L11.13	Arabidopsis thaliana (Mouse-ear cress)	777	Extracellular matrix;Glycoprotein;Hydrolase;Plant defense;Protease;Reference proteome;Secreted;Serine protease;Signal;Zymogen	induced systemic resistance [GO:0009682]	extracellular matrix [GO:0031012]; extracellular space [GO:0005615]; plant-type cell wall [GO:0009505]	serine-type endopeptidase activity [GO:0004252]
CRO_103014	K4	Flow_Yleafcat	Flow_YLeacat	2.48493719043008	6.19079563107294	0.000337460333608913	0.360997247167778	ENO1_ARATH	90.28	432	38	1	370	1665	50	477	0	812	ENO1_ARATH	Q9C9C4	Enolase 1, chloroplastic (EC 4.2.1.11) (2-phospho-D-glycerate hydro-lyase 1) (2-phosphoglycerate dehydratase 1)	ENO1 At1g74030 F2P9.10	Arabidopsis thaliana (Mouse-ear cress)	477	Chloroplast;Glycolysis;Lyase;Magnesium;Metal-binding;Phosphoprotein;Plastid;Reference proteome;Transit peptide	glycolytic process [GO:0006096]; trichome morphogenesis [GO:0010090]	chloroplast [GO:0009507]; chloroplast stroma [GO:0009570]; phosphopyruvate hydratase complex [GO:0000015]	magnesium ion binding [GO:0000287]; phosphopyruvate hydratase activity [GO:0004634]
CRO_105604	K4	Distal_Aroot	LDis_ARoo	2.75938274266502	7.03899331488715	7.8787120323998e-05	0.31470032722674	PPF1_PEA	73.65	444	100	3	1	1332	1	427	0	599	PPF1_PEA	Q9FY06	Inner membrane protein PPF-1, chloroplastic (Post-floral-specific protein 1)	PPF-1	Pisum sativum (Garden pea)	442	Chloroplast;Membrane;Plastid;Polymorphism;Thylakoid;Transit peptide;Transmembrane;Transmembrane helix		chloroplast thylakoid membrane [GO:0009535]; integral component of membrane [GO:0016021]	membrane insertase activity [GO:0032977]
CRO_110100	K4	Root_Flow	Root_Flow	2.9365395235077	-1.18051513712757	0.0144137056017465	-0.199461125409269	SKA1_ARATH	58.24	273	83	6	1	732	1	271	4e-85	261	SKA1_ARATH	Q9LZZ7	Spindle and kinetochore-associated protein 1 homolog	At3g60660 T4C21_70	Arabidopsis thaliana (Mouse-ear cress)	272	Coiled coil;Reference proteome	cell division [GO:0051301]; chromosome segregation [GO:0007059]; mitotic cell cycle [GO:0000278]; regulation of microtubule polymerization or depolymerization [GO:0031110]	condensed chromosome outer kinetochore [GO:0000940]; mitotic spindle [GO:0072686]; spindle microtubule [GO:0005876]	microtubule binding [GO:0008017]
CRO_105579	K4	Root_Distal	Root_LDis	2.99974470382663	3.40582727450026	4.45132984873191e-05	-0.250110296453988	PPR19_ARATH	67.02	467	154	0	208	1608	66	532	0	671	PPR19_ARATH	Q940Q2	Pentatricopeptide repeat-containing protein At1g07590, mitochondrial	At1g07590 F22G5.3	Arabidopsis thaliana (Mouse-ear cress)	534	Mitochondrion;Reference proteome;Repeat;Transit peptide	response to cadmium ion [GO:0046686]	mitochondrion [GO:0005739]
CRO_102929	K4	Aroot_Yleaf	ARoo_YLea	3.36104037770616	-1.22327580646008	0.0141458840472237	-0.347214520180528	BEE3_ARATH	54.42	215	82	8	163	780	46	253	2e-56	189	BEE3_ARATH	Q8GWK7	Transcription factor BEE 3 (Basic helix-loop-helix protein 50) (AtbHLH50) (bHLH 50) (Protein Brassinosteroid enhanced expression 3) (Transcription factor EN 76) (bHLH transcription factor bHLH050)	BEE3 BHLH50 EN76 At1g73830 F25P22.25	Arabidopsis thaliana (Mouse-ear cress)	261	Alternative splicing;DNA-binding;Nucleus;Reference proteome;Transcription;Transcription regulation	regulation of transcription, DNA-templated [GO:0006355]; transcription, DNA-templated [GO:0006351]	nucleus [GO:0005634]	DNA-binding transcription factor activity [GO:0003700]; protein dimerization activity [GO:0046983]; sequence-specific DNA binding [GO:0043565]
CRO_101317	K4	Root_Yleaf	Root_YLea	3.49641185653099	5.26964723423214	1.58419010498629e-06	-0.311435342137407	FNSI_PETCR	34.82	336	207	6	31	1011	1	333	4e-66	223	FNSI_PETCR	Q7XZQ8	Flavone synthase (EC 1.14.20.5) (Flavone synthase I)	FNSI	Petroselinum crispum (Parsley) (Petroselinum hortense)	365	Cytoplasm;Flavonoid biosynthesis;Iron;Metal-binding;Oxidoreductase;Vitamin C		cytoplasm [GO:0005737]	flavone synthase activity [GO:0033759]; L-ascorbic acid binding [GO:0031418]; metal ion binding [GO:0046872]
CRO_108134	K4	Root_Flow	Root_Flow	3.70750000194551	5.26374333684488	4.48816158137617e-07	-0.286969582664133	AOP1L_ARATH	34.27	321	197	9	298	1248	10	320	1e-48	177	AOP1L_ARATH	Q945B6	Probable 2-oxoglutarate-dependent dioxygenase AOP1.2 (EC 1.14.11.-)	AOP1.2	Arabidopsis thaliana (Mouse-ear cress)	321	Dioxygenase;Iron;Metal-binding;Oxidoreductase			dioxygenase activity [GO:0051213]; metal ion binding [GO:0046872]
CRO_102434	K4	Mleaf_Aroot	MLea_ARoo	5.2157286298087	9.93453754707974	2.29524759404387e-11	0.322993292829456	TPT_SPIOL	78.11	402	85	1	81	1286	1	399	0	597	TPT_SPIOL	P11869	Triose phosphate/phosphate translocator, chloroplastic (cTPT) (E29) (p36)		Spinacia oleracea (Spinach)	404	Chloroplast;Direct protein sequencing;Membrane;Plastid;Transit peptide;Transmembrane;Transmembrane helix;Transport		chloroplast membrane [GO:0031969]; integral component of membrane [GO:0016021]	transmembrane transporter activity [GO:0022857]
CRO_106089	K4	Basal_Aroot	LBas_ARoo	6.02844102156601	10.6997424404866	1.00667780899834e-13	0.274932637179206	CB13_SOLLC	82.2	264	37	1	111	902	20	273	4e-153	439	CB13_SOLLC	P27522	Chlorophyll a-b binding protein 8, chloroplastic (LHCI type III CAB-8)	CAB8	Solanum lycopersicum (Tomato) (Lycopersicon esculentum)	273	Acetylation;Chlorophyll;Chloroplast;Chromophore;Magnesium;Membrane;Metal-binding;Phosphoprotein;Photosynthesis;Photosystem I;Photosystem II;Plastid;Reference proteome;Thylakoid;Transit peptide;Transmembrane;Transmembrane helix	photosynthesis, light harvesting in photosystem I [GO:0009768]; protein-chromophore linkage [GO:0018298]; response to light stimulus [GO:0009416]	chloroplast thylakoid membrane [GO:0009535]; integral component of membrane [GO:0016021]; photosystem I [GO:0009522]; photosystem II [GO:0009523]; plastoglobule [GO:0010287]	chlorophyll binding [GO:0016168]; metal ion binding [GO:0046872]
CRO_104555	K4	Distal_Aroot	LDis_ARoo	6.64480235367567	-1.51536162472423	0.0041656591059309	0.292840462106729	PSBC_GUIAB	76.92	78	11	1	223	456	10	80	2e-29	115	PSBC_GUIAB	B2LMI9	Photosystem II CP43 reaction center protein (PSII 43 kDa protein) (Protein CP-43)	psbC GuabCp017	Guizotia abyssinica (Niger) (Ramtilla)	473	Acetylation;Chlorophyll;Chloroplast;Chromophore;Manganese;Membrane;Metal-binding;Phosphoprotein;Photosynthesis;Photosystem II;Plastid;Thylakoid;Transmembrane;Transmembrane helix	photosynthetic electron transport in photosystem II [GO:0009772]; protein-chromophore linkage [GO:0018298]	chloroplast thylakoid membrane [GO:0009535]; integral component of membrane [GO:0016021]; photosystem II [GO:0009523]	chlorophyll binding [GO:0016168]; electron transporter, transferring electrons within the cyclic electron transport pathway of photosynthesis activity [GO:0045156]; metal ion binding [GO:0046872]
CRO_108353	K4	Basal_Aroot	LBas_ARoo	6.83539826637423	2.28026889717744	7.5254633804343e-11	0.190162477915275	ZHD1_ORYSJ	54.22	225	64	7	160	732	56	275	2e-63	207	ZHD1_ORYSJ	Q6YXH5	Zinc-finger homeodomain protein 1 (OsZHD1)	ZHD1 Os09g0466400 LOC_Os09g29130 OJ1005_D12.28 OsJ_29679	Oryza sativa subsp. japonica (Rice)	279	DNA-binding;Homeobox;Metal-binding;Nucleus;Reference proteome;Transcription;Transcription regulation;Zinc;Zinc-finger		nucleus [GO:0005634]	DNA binding [GO:0003677]; metal ion binding [GO:0046872]
CRO_100323	K4	Distal_Aroot	LDis_ARoo	6.9727904146418	6.56162084801146	6.9377685077656e-16	0.204843646904425	TL19_ARATH	81.76	148	27	0	295	738	79	226	1e-88	269	TL19_ARATH	P82658	Thylakoid lumenal 19 kDa protein, chloroplastic (P19)	At3g63540 TEL3S	Arabidopsis thaliana (Mouse-ear cress)	229	Chloroplast;Direct protein sequencing;Plastid;Reference proteome;Thylakoid;Transit peptide	photosynthesis [GO:0015979]	chloroplast thylakoid lumen [GO:0009543]; extrinsic component of membrane [GO:0019898]; photosystem II oxygen evolving complex [GO:0009654]	calcium ion binding [GO:0005509]
CRO_110373	K4	Basal_Aroot	LBas_ARoo	7.22097207556998	1.75885509153123	3.80207524886238e-10	0.395727767427961	PLA11_ARATH	60.15	389	138	5	97	1245	70	447	1e-164	478	PLA11_ARATH	Q948R1	Phospholipase A(1) DAD1, chloroplastic (EC 3.1.1.32) (Phospholipase A1-Ibeta1) (Protein DEFECTIVE IN ANTHER DEHISCENCE 1) (AtDAD1)	DAD1 At2g44810 T13E15.18	Arabidopsis thaliana (Mouse-ear cress)	447	Chloroplast;Hydrolase;Lipid degradation;Lipid metabolism;Plastid;Reference proteome;Transit peptide	lipid catabolic process [GO:0016042]	chloroplast [GO:0009507]	1-acyl-2-lysophosphatidylserine acylhydrolase activity [GO:0052740]; phosphatidylserine 1-acylhydrolase activity [GO:0052739]; phospholipase A1 activity [GO:0008970]
CRO_103072	K4	Basal_Aroot	LBas_ARoo	7.68099756640767	-0.70814863243214	7.4460653019927e-05	0.277996267462536	ASPG_LUPAR	84.78	92	14	0	278	3	166	257	3e-47	160	ASPG_LUPAR	P30362	Isoaspartyl peptidase/L-asparaginase (EC 3.4.19.5) (L-asparagine amidohydrolase) [Cleaved into: Isoaspartyl peptidase/L-asparaginase subunit alpha; Isoaspartyl peptidase/L-asparaginase subunit beta] (Fragment)		Lupinus arboreus (Tree lupine)	306	Autocatalytic cleavage;Hydrolase;Protease			beta-aspartyl-peptidase activity [GO:0008798]
CRO_105651	K4	Aroot_Yleaf	ARoo_YLea	8.4331781812157	11.3641899003503	8.45141781181186e-21	-0.304666298522542	TIP13_ARATH	79.76	252	51	0	59	814	1	252	4e-142	410	TIP13_ARATH	O82598	Aquaporin TIP1-3 (Gamma-tonoplast intrinsic protein 3) (Gamma-TIP3) (Tonoplast intrinsic protein 1-3) (AtTIP1;3)	TIP1-3 At4g01470 F11O4.1	Arabidopsis thaliana (Mouse-ear cress)	252	Acetylation;Membrane;Reference proteome;Repeat;Stress response;Transmembrane;Transmembrane helix;Transport;Vacuole	urea transport [GO:0015840]; water transport [GO:0006833]	integral component of membrane [GO:0016021]; vacuolar membrane [GO:0005774]	urea transmembrane transporter activity [GO:0015204]; water channel activity [GO:0015250]
CRO_105646	K4	Root_Flow	Root_Flow	9.01292801644529	6.82571583840734	4.22010739885361e-21	-0.247459411389311	ZAT8_ARATH	48.2	139	54	3	22	423	12	137	2e-27	109	ZAT8_ARATH	Q9LX85	Zinc finger protein ZAT8	ZAT8 At3g46080 F12M12.50	Arabidopsis thaliana (Mouse-ear cress)	164	Metal-binding;Nucleus;Reference proteome;Repeat;Transcription;Transcription regulation;Zinc;Zinc-finger	cellular response to hypoxia [GO:0071456]; regulation of transcription, DNA-templated [GO:0006355]; response to chitin [GO:0010200]	nucleus [GO:0005634]	DNA-binding transcription factor activity [GO:0003700]; metal ion binding [GO:0046872]; nucleic acid binding [GO:0003676]
CRO_106937	K4	Root_Flow	Root_Flow	10.1941222037502	8.9870652525513	2.37874531746468e-25	-0.265430380582501	EXO_ARATH	66.67	309	89	5	880	1794	16	314	5e-113	347	EXO_ARATH	Q9ZPE7	Protein EXORDIUM	EXO At4g08950 T3H13.3	Arabidopsis thaliana (Mouse-ear cress)	314	Apoplast;Reference proteome;Secreted;Signal	response to brassinosteroid [GO:0009741]	apoplast [GO:0048046]; cell wall [GO:0005618]; extracellular space [GO:0005615]; Golgi apparatus [GO:0005794]; plant-type cell wall [GO:0009505]
CRO_108165	K4	Root_Distal	Root_LDis	11.8516217292863	3.09678807852821	2.35080009927723e-14	-0.394332435390683	PER5_VITVI	56.29	302	129	2	40	945	30	328	2e-108	325	PER5_VITVI	A7QEU4	Peroxidase 5 (EC 1.11.1.7)	GSVIVT00037159001 LOC100264145	Vitis vinifera (Grape)	329	Calcium;Direct protein sequencing;Disulfide bond;Glycoprotein;Heme;Hydrogen peroxide;Iron;Metal-binding;Oxidoreductase;Peroxidase;Pyrrolidone carboxylic acid;Secreted;Signal	hydrogen peroxide catabolic process [GO:0042744]; response to oxidative stress [GO:0006979]	extracellular region [GO:0005576]	heme binding [GO:0020037]; metal ion binding [GO:0046872]; peroxidase activity [GO:0004601]
CRO_104479	K5	Yleafcat_Aroot	YLeacat_ARoo	-9.88901991249461	1.47587320626083	4.02924468340037e-10	-0.296910235735655	DRL4_ARATH	34.02	391	193	7	1	990	1	387	5e-61	225	DRL4_ARATH	Q9SX38	Putative disease resistance protein At1g50180	At1g50180 F14I3.19	Arabidopsis thaliana (Mouse-ear cress)	857	ATP-binding;Coiled coil;Leucine-rich repeat;Nucleotide-binding;Plant defense;Reference proteome;Repeat	defense response [GO:0006952]	plasmodesma [GO:0009506]	ADP binding [GO:0043531]; ATP binding [GO:0005524]
CRO_101122	K5	Mleaf_Basal	MLea_LBas	-7.15172727602608	-0.804844526845758	0.000530404868558373	0.29279874725079	DOF15_ARATH	57.23	159	55	5	16	459	8	164	5e-48	161	DOF15_ARATH	P68350	Dof zinc finger protein DOF1.5 (AtDOF1.5)	DOF1.5 COG1 At1g29160 F28N24.35	Arabidopsis thaliana (Mouse-ear cress)	175	DNA-binding;Metal-binding;Nucleus;Reference proteome;Transcription;Transcription regulation;Zinc;Zinc-finger	regulation of transcription, DNA-templated [GO:0006355]; seed coat development [GO:0010214]	nucleus [GO:0005634]	DNA binding [GO:0003677]; DNA-binding transcription factor activity [GO:0003700]; metal ion binding [GO:0046872]; sequence-specific DNA binding [GO:0043565]; transcription regulatory region DNA binding [GO:0044212]
CRO_110619	K5	Mleafcat_Yleafcat	MLeacat_YLeacat	-6.75817692804458	-1.37256007287839	0.0028638906353275	-0.262076069985138	CLC2_ORYSJ	74.16	89	23	0	418	684	89	177	1e-31	125	CLC2_ORYSJ	Q5Z402	Clathrin light chain 2	Os06g0731800 LOC_Os06g51510 B1206D04.26 OsJ_22754	Oryza sativa subsp. japonica (Rice)	291	Coated pit;Coiled coil;Cytoplasmic vesicle;Membrane;Reference proteome	clathrin coat assembly [GO:0048268]; clathrin-dependent endocytosis [GO:0072583]; intracellular protein transport [GO:0006886]	clathrin coat of coated pit [GO:0030132]; clathrin coat of trans-Golgi network vesicle [GO:0030130]; clathrin vesicle coat [GO:0030125]; plasma membrane [GO:0005886]	clathrin heavy chain binding [GO:0032050]; structural molecule activity [GO:0005198]
CRO_104599	K5	Flow_Aroot	Flow_ARoo	-6.01644140564182	-2.08664648305702	0.0219001610305958	0.301555166751116	YCF2A_ATRBE	58.53	258	62	4	1	639	1956	2213	1e-82	275	YCF2A_ATRBE	Q8S8V2	Protein Ycf2 A	ycf2-A	Atropa belladonna (Belladonna) (Deadly nightshade)	2291	ATP-binding;Chloroplast;Nucleotide-binding;Plastid		chloroplast stroma [GO:0009570]	ATP binding [GO:0005524]
CRO_110372	K5	Flow_Yleafcat	Flow_YLeacat	-5.82179941747908	-2.11288076179785	0.0347826086956522	-0.287413236722096	PLA11_ARATH	55.08	354	125	8	166	1161	85	426	2e-124	374	PLA11_ARATH	Q948R1	Phospholipase A(1) DAD1, chloroplastic (EC 3.1.1.32) (Phospholipase A1-Ibeta1) (Protein DEFECTIVE IN ANTHER DEHISCENCE 1) (AtDAD1)	DAD1 At2g44810 T13E15.18	Arabidopsis thaliana (Mouse-ear cress)	447	Chloroplast;Hydrolase;Lipid degradation;Lipid metabolism;Plastid;Reference proteome;Transit peptide	lipid catabolic process [GO:0016042]	chloroplast [GO:0009507]	1-acyl-2-lysophosphatidylserine acylhydrolase activity [GO:0052740]; phosphatidylserine 1-acylhydrolase activity [GO:0052739]; phospholipase A1 activity [GO:0008970]
CRO_110226	K5	Basal_Aroot	LBas_ARoo	-5.31318123758337	1.65148616065502	6.4854838955058e-08	-0.350927983437253	RL192_ARATH	66.86	172	57	0	39	554	1	172	1e-77	245	RL192_ARATH	Q9LUQ6	60S ribosomal protein L19-2	RPL19B At3g16780 MGL6.25	Arabidopsis thaliana (Mouse-ear cress)	209	Reference proteome;Ribonucleoprotein;Ribosomal protein	translation [GO:0006412]	cytosol [GO:0005829]; cytosolic large ribosomal subunit [GO:0022625]; plasma membrane [GO:0005886]	mRNA binding [GO:0003729]; structural constituent of ribosome [GO:0003735]
CRO_110706	K5	Flow_Aroot	Flow_ARoo	-5.20804518606315	3.92055094539481	1.91352825107665e-10	0.276264321924493	CCB23_ARATH	56.96	467	149	10	54	1436	4	424	2e-162	476	CCB23_ARATH	Q9LDM4	Cyclin-B2-3 (G2/mitotic-specific cyclin-B2-3) (CycB2;3)	CYCB2-3 At1g20610 F2D10.10 F5M15.6	Arabidopsis thaliana (Mouse-ear cress)	429	Cell cycle;Cell division;Cyclin;Reference proteome	cell division [GO:0051301]; mitotic cell cycle phase transition [GO:0044772]; protein phosphorylation [GO:0006468]; regulation of cyclin-dependent protein serine/threonine kinase activity [GO:0000079]	centrosome [GO:0005813]; cyclin-dependent protein kinase holoenzyme complex [GO:0000307]; cytoplasm [GO:0005737]; nucleus [GO:0005634]	cyclin-dependent protein serine/threonine kinase regulator activity [GO:0016538]; protein kinase binding [GO:0019901]
CRO_109127	K5	Flow_Mleaf	Flow_MLea	-5.00402381241682	3.30718641109348	1.43138939664662e-09	0.229034214637187	ATPA_MANES	77.61	134	5	1	139	465	363	496	6e-58	195	ATPA_MANES	B1NWD5	ATP synthase subunit alpha, chloroplastic (EC 7.1.2.2) (ATP synthase F1 sector subunit alpha) (F-ATPase subunit alpha)	atpA	Manihot esculenta (Cassava) (Jatropha manihot)	507	ATP synthesis;ATP-binding;CF(1);Chloroplast;Hydrogen ion transport;Ion transport;Membrane;Nucleotide-binding;Plastid;Thylakoid;Translocase;Transport	ATP synthesis coupled proton transport [GO:0015986]	chloroplast thylakoid membrane [GO:0009535]; proton-transporting ATP synthase complex, catalytic core F(1) [GO:0045261]	ATP binding [GO:0005524]; proton-transporting ATP synthase activity, rotational mechanism [GO:0046933]
CRO_107525	K5	Flow_Mleaf	Flow_MLea	-4.62819059195521	-0.669057520398764	0.000797166991154515	0.245306672182192	YCF2_TOBAC	89.49	276	27	1	658	1485	784	1057	6e-133	444	YCF2_TOBAC	P09976	Protein Ycf2	ycf2-A; ycf2-B	Nicotiana tabacum (Common tobacco)	2280	ATP-binding;Chloroplast;Nucleotide-binding;Plastid		chloroplast stroma [GO:0009570]	ATP binding [GO:0005524]
CRO_105047	K5	Flow_Yleafcat	Flow_YLeacat	-4.62207134921522	0.172988034017558	9.66399242122225e-06	-0.275606037828148	MACP1_ARATH	38.71	124	65	2	28	381	385	503	4e-21	95.5	MACP1_ARATH	Q8L612	MACPF domain-containing protein At1g14780	At1g14780 F10B6.18	Arabidopsis thaliana (Mouse-ear cress)	627	Hypersensitive response;Immunity;Innate immunity;Plant defense;Reference proteome	immune response [GO:0006955]; plant-type hypersensitive response [GO:0009626]	plasma membrane [GO:0005886]
CRO_110749	K5	Basal_Aroot	LBas_ARoo	-4.22211718534622	3.45400159203635	8.0666525927161e-08	-0.362506399380748	Y2165_ARATH	44.21	328	162	9	166	1140	504	813	5e-68	239	Y2165_ARATH	C0LGK4	Probable LRR receptor-like serine/threonine-protein kinase At2g16250 (EC 2.7.11.1)	At2g16250 F16F14.25	Arabidopsis thaliana (Mouse-ear cress)	915	ATP-binding;Glycoprotein;Kinase;Leucine-rich repeat;Membrane;Nucleotide-binding;Receptor;Reference proteome;Repeat;Serine/threonine-protein kinase;Signal;Transferase;Transmembrane;Transmembrane helix		integral component of membrane [GO:0016021]; plant-type cell wall [GO:0009505]; plasma membrane [GO:0005886]; plasmodesma [GO:0009506]	ATP binding [GO:0005524]; protein serine/threonine kinase activity [GO:0004674]
CRO_103047	K5	Aroot_Yleaf	ARoo_YLea	-4.05475615948701	7.54566187708311	4.3238158917332e-08	0.292365078309911	TRNH1_ARATH	50.17	297	108	2	19	909	6	262	1e-88	283	TRNH1_ARATH	P0DKI3	Tropinone reductase homolog At1g07440 (EC 1.1.1.-)	At1g07440 F22G5.16 F22G5.20 F22G5.39	Arabidopsis thaliana (Mouse-ear cress)	266	3D-structure;Alternative splicing;NADP;Oxidoreductase;Reference proteome			oxidoreductase activity [GO:0016491]
CRO_109070	K5	Mleafcat_Basal	MLeacat_LBas	-3.44906126285183	3.94252621565168	3.02266783023232e-06	-0.18068781843656	CNDH2_ARATH	50.3	668	302	17	143	2107	13	663	9e-175	526	CNDH2_ARATH	Q9LUR0	Condensin-2 complex subunit H2 (Chromosome-associated protein H2) (AtCAP-H2) (Non-SMC condensin II complex subunit H2) (Protein HYPERSENSITIVE TO EXCESS BORON 2) (Hypersensitive to excess B 2)	CAPH2 HEB2 At3g16730 MGL6.20	Arabidopsis thaliana (Mouse-ear cress)	683	Chromosome;DNA condensation;Nucleus;Reference proteome	chromosome organization [GO:0051276]; meiotic chromosome condensation [GO:0010032]; mitotic sister chromatid separation [GO:0051306]; positive regulation of DNA repair [GO:0045739]; positive regulation of response to DNA damage stimulus [GO:2001022]	condensed chromosome [GO:0000793]; condensin complex [GO:0000796]; nucleolus [GO:0005730]; nucleus [GO:0005634]	chromatin binding [GO:0003682]
CRO_102997	K5	Mleaf_Basal	MLea_LBas	-3.41982572121309	4.14878902060732	3.98669079277279e-06	0.322167611330027	KIF19_XENLA	45.74	387	199	7	607	1746	3	385	6e-90	312	KIF19_XENLA	Q7ZXX2	Kinesin-like protein KIF19	kif19	Xenopus laevis (African clawed frog)	997	ATP-binding;Cell projection;Cilium;Coiled coil;Cytoplasm;Cytoskeleton;Microtubule;Motor protein;Nucleotide-binding	axonemal microtubule depolymerization [GO:0060404]; microtubule-based movement [GO:0007018]; plus-end specific microtubule depolymerization [GO:0070462]	axoneme [GO:0005930]; cilium [GO:0005929]; microtubule [GO:0005874]	ATP binding [GO:0005524]; ATP-dependent microtubule motor activity, plus-end-directed [GO:0008574]; microtubule binding [GO:0008017]
CRO_106216	K5	Flow_Aroot	Flow_ARoo	-3.39710044024472	3.30528083954553	4.97348218320062e-06	0.386290772455507	PLY12_ARATH	75.29	425	98	3	97	1350	2	426	0	643	PLY12_ARATH	Q9SCP2	Probable pectate lyase 12 (EC 4.2.2.2)	At3g53190 T4D2.120	Arabidopsis thaliana (Mouse-ear cress)	483	Calcium;Glycoprotein;Lyase;Metal-binding;Reference proteome;Signal	pectin catabolic process [GO:0045490]	anchored component of membrane [GO:0031225]	metal ion binding [GO:0046872]; pectate lyase activity [GO:0030570]
CRO_107271	K5	Basal_Distal	LBas_LDis	-3.00710183892551	0.239166669032904	0.00117644713439135	-0.391564393600117	Y1743_ARATH	63.32	1066	382	6	22	3204	29	1090	0	1266	Y1743_ARATH	C0LGJ1	Probable LRR receptor-like serine/threonine-protein kinase At1g74360 (EC 2.7.11.1)	At1g74360 F1M20.4	Arabidopsis thaliana (Mouse-ear cress)	1106	ATP-binding;Glycoprotein;Kinase;Leucine-rich repeat;Membrane;Mitochondrion;Nucleotide-binding;Phosphoprotein;Receptor;Reference proteome;Repeat;Serine/threonine-protein kinase;Signal;Transferase;Transmembrane;Transmembrane helix	defense response to nematode [GO:0002215]; multidimensional cell growth [GO:0009825]; seed germination [GO:0009845]	integral component of membrane [GO:0016021]; mitochondrial membrane [GO:0031966]; mitochondrion [GO:0005739]; plasma membrane [GO:0005886]	ATP binding [GO:0005524]; protein serine/threonine kinase activity [GO:0004674]
CRO_101135	K5	Mleaf_Yleafcat	MLea_YLeacat	-2.42505470706774	2.07302340256327	0.00134498848676705	-0.194740605367037	CTR1_ARATH	47.44	234	120	2	1591	2283	529	762	3e-65	238	CTR1_ARATH	Q05609	Serine/threonine-protein kinase CTR1 (EC 2.7.11.1) (Protein CONSTITUTIVE TRIPLE RESPONSE1)	CTR1 At5g03730 F17C15_150	Arabidopsis thaliana (Mouse-ear cress)	821	3D-structure;ATP-binding;Ethylene signaling pathway;Kinase;Nucleotide-binding;Reference proteome;Serine/threonine-protein kinase;Transferase	ethylene-activated signaling pathway [GO:0009873]; gibberellin biosynthetic process [GO:0009686]; negative regulation of ethylene-activated signaling pathway [GO:0010105]; protein autophosphorylation [GO:0046777]; regulation of post-embryonic root development [GO:2000069]; regulation of stem cell division [GO:2000035]; regulation of timing of transition from vegetative to reproductive phase [GO:0…	endoplasmic reticulum membrane [GO:0005789]	ATP binding [GO:0005524]; protein serine/threonine/tyrosine kinase activity [GO:0004712]; protein serine/threonine kinase activity [GO:0004674]
CRO_110108	K5	Mleafcat_Yleafcat	MLeacat_YLeacat	-2.41661711490621	5.43401885163181	0.000487005824371539	-0.322055773243322	YAB1_ARATH	65.12	215	60	8	363	980	21	229	3e-82	259	YAB1_ARATH	O22152	Axial regulator YABBY 1 (Fl-54) (Protein ABNORMAL FLORAL ORGANS) (Protein FILAMENTOUS FLOWER) (Protein antherless)	YAB1 AFO AT FIL At2g45190 F4L23.30	Arabidopsis thaliana (Mouse-ear cress)	229	DNA-binding;Developmental protein;Metal-binding;Nucleus;Reference proteome;Zinc;Zinc-finger	abaxial cell fate specification [GO:0010158]; cell fate commitment [GO:0045165]; fruit development [GO:0010154]; inflorescence meristem growth [GO:0010450]; meristem structural organization [GO:0009933]; polarity specification of adaxial/abaxial axis [GO:0009944]; regulation of flower development [GO:0009909]; regulation of leaf development [GO:2000024]; regulation of shoot apical meristem develo…	nucleus [GO:0005634]	DNA binding [GO:0003677]; DNA-binding transcription factor activity [GO:0003700]; metal ion binding [GO:0046872]
CRO_110630	K5	Mleaf_Aroot	MLea_ARoo	-2.35935308208065	5.37198232509522	0.000658005712927366	-0.309435875918512	IF62_ARATH	90.91	242	22	0	1285	2010	4	245	1e-158	466	IF62_ARATH	Q9M060	Eukaryotic translation initiation factor 6-2 (AteIF-6;2)	EIF6-2 EMB1624 At3g55620 F1I16.30	Arabidopsis thaliana (Mouse-ear cress)	245	Cytoplasm;Initiation factor;Nucleus;Protein biosynthesis;Reference proteome;Ribosome biogenesis	assembly of large subunit precursor of preribosome [GO:1902626]; cellular response to abscisic acid stimulus [GO:0071215]; embryo development ending in seed dormancy [GO:0009793]; mature ribosome assembly [GO:0042256]; ribosomal large subunit biogenesis [GO:0042273]; ribosomal subunit export from nucleus [GO:0000054]	cytosol [GO:0005829]; nucleolus [GO:0005730]; nucleus [GO:0005634]; preribosome, large subunit precursor [GO:0030687]	ribosomal large subunit binding [GO:0043023]; ribosome binding [GO:0043022]; translation initiation factor activity [GO:0003743]
CRO_110083	K5	Mleaf_Aroot	MLea_ARoo	-2.26619063928442	4.75373495604895	0.0010717417594909	-0.221736410908314	U92A1_ARATH	41.11	506	261	9	13	1503	8	485	1e-123	377	U92A1_ARATH	Q9LXV0	UDP-glycosyltransferase 92A1 (EC 2.4.1.-)	UGT92A1 At5g12890 T24H18.60	Arabidopsis thaliana (Mouse-ear cress)	488	Glycosyltransferase;Reference proteome;Transferase		intracellular membrane-bounded organelle [GO:0043231]	transferase activity, transferring hexosyl groups [GO:0016758]; UDP-glycosyltransferase activity [GO:0008194]
CRO_102426	K5	Yleafcat_Basal	YLeacat_LBas	-2.25914112325985	1.77605993989696	0.00294994031011792	-0.339065283655936	DNJB5_MOUSE	42.74	358	177	8	237	1265	1	345	5e-78	254	DNJB5_MOUSE	O89114	DnaJ homolog subfamily B member 5 (Heat shock protein Hsp40-3) (Heat shock protein cognate 40) (Hsc40)	Dnajb5 Hsc40	Mus musculus (Mouse)	348	Chaperone;Reference proteome	chaperone cofactor-dependent protein refolding [GO:0051085]; negative regulation of transcription by RNA polymerase II [GO:0000122]; response to unfolded protein [GO:0006986]	cytosol [GO:0005829]; nucleus [GO:0005634]	chaperone binding [GO:0051087]; unfolded protein binding [GO:0051082]
CRO_103005	K5	Root_Aroot	Root_ARoo	-2.25429874269207	-0.621910030845324	0.0120651988601594	-0.365259320869485	RP8L2_ARATH	33.63	907	524	27	1	2592	1	872	7e-123	400	RP8L2_ARATH	P0C8S1	Probable disease resistance RPP8-like protein 2	RPP8L2 At1g53350 F12M16.35	Arabidopsis thaliana (Mouse-ear cress)	906	ATP-binding;Coiled coil;Leucine-rich repeat;Nucleotide-binding;Plant defense;Reference proteome;Repeat	defense response [GO:0006952]		ADP binding [GO:0043531]; ATP binding [GO:0005524]
CRO_105818	K5	Mleafcat_Basal	MLeacat_LBas	-2.24104606335213	3.77419120369987	0.00135952334834264	0.277541335029584	AHP1_ARATH	62.33	146	55	0	256	693	3	148	2e-53	178	AHP1_ARATH	Q9ZNV9	Histidine-containing phosphotransfer protein 1	AHP1 ATHP3 At3g21510 MIL23.8	Arabidopsis thaliana (Mouse-ear cress)	154	3D-structure;Acetylation;Cytokinin signaling pathway;Cytoplasm;Nucleus;Phosphoprotein;Reference proteome;Stress response;Two-component regulatory system	cytokinin-activated signaling pathway [GO:0009736]; embryo sac development [GO:0009553]; multidimensional cell growth [GO:0009825]; phosphorelay signal transduction system [GO:0000160]; phosphorylation [GO:0016310]	cytoplasm [GO:0005737]; cytosol [GO:0005829]; nucleus [GO:0005634]	histidine phosphotransfer kinase activity [GO:0009927]; protein histidine kinase binding [GO:0043424]
CRO_110582	K5	Mleafcat_Basal	MLeacat_LBas	-2.14683807158948	5.03651763199154	0.00178840447022442	-0.246161372870796	SRF3_ARATH	58.61	778	236	10	235	2406	21	766	0	761	SRF3_ARATH	Q6R2K3	Protein STRUBBELIG-RECEPTOR FAMILY 3 (Leucine-rich repeat receptor kinase-like protein SRF3)	SRF3 At4g03390 F4C21.35	Arabidopsis thaliana (Mouse-ear cress)	776	ATP-binding;Alternative splicing;Glycoprotein;Leucine-rich repeat;Membrane;Nucleotide-binding;Receptor;Reference proteome;Repeat;Signal;Transmembrane;Transmembrane helix	circadian rhythm [GO:0007623]; protein phosphorylation [GO:0006468]	integral component of membrane [GO:0016021]; plasma membrane [GO:0005886]	ATP binding [GO:0005524]; transmembrane receptor protein serine/threonine kinase activity [GO:0004675]
CRO_102975	K5	Root_Yleaf	Root_YLea	-2.05632526449078	4.63164646536931	0.00269011166993732	-0.300131098223982	MSH2_ARATH	73.76	930	231	3	76	2832	10	937	0	1407	MSH2_ARATH	O24617	DNA mismatch repair protein MSH2 (AtMSH2) (MutS protein homolog 2)	MSH2 At3g18524 MYF24.25	Arabidopsis thaliana (Mouse-ear cress)	937	ATP-binding;DNA damage;DNA repair;DNA-binding;Nucleotide-binding;Nucleus;Reference proteome	DNA recombination [GO:0006310]; maintenance of DNA repeat elements [GO:0043570]; mismatch repair [GO:0006298]; negative regulation of DNA recombination [GO:0045910]; negative regulation of reciprocal meiotic recombination [GO:0045128]; postreplication repair [GO:0006301]; pyrimidine dimer repair [GO:0006290]	mismatch repair complex [GO:0032300]; MutSalpha complex [GO:0032301]; MutSbeta complex [GO:0032302]; nucleus [GO:0005634]; plasma membrane [GO:0005886]	ATP binding [GO:0005524]; damaged DNA binding [GO:0003684]; DNA-dependent ATPase activity [GO:0008094]; double-strand/single-strand DNA junction binding [GO:0000406]; mismatched DNA binding [GO:0030983]
CRO_101605	K5	Mleaf_Aroot	MLea_ARoo	-2.00358776087532	0.962747226104601	0.0129426081312515	-0.184071319437602	PP271_ARATH	52.96	372	128	5	1	975	300	671	8e-123	375	PP271_ARATH	P0C899	Putative pentatricopeptide repeat-containing protein At3g49142	PCMP-H77 At3g49142 F2K15.2 T2J13.20	Arabidopsis thaliana (Mouse-ear cress)	686	Reference proteome;Repeat	RNA modification [GO:0009451]		zinc ion binding [GO:0008270]
CRO_101974	K5	Root_Aroot	Root_ARoo	-1.98987413831695	5.80830054107653	0.00343969696578356	-0.420751764456411	FLA7_ARATH	70.78	154	45	0	172	633	43	196	6e-74	235	FLA7_ARATH	Q9SJ81	Fasciclin-like arabinogalactan protein 7	FLA7 At2g04780 F28I8.18	Arabidopsis thaliana (Mouse-ear cress)	254	Cell membrane;GPI-anchor;Glycoprotein;Lipoprotein;Membrane;Proteoglycan;Reference proteome;Signal	plant-type secondary cell wall biogenesis [GO:0009834]	anchored component of membrane [GO:0031225]; anchored component of plasma membrane [GO:0046658]; mitochondrion [GO:0005739]; plasma membrane [GO:0005886]; secretory vesicle [GO:0099503]
CRO_106574	K5	Basal_Aroot	LBas_ARoo	-1.9079623657247	7.42340609685321	0.00480040091872817	-0.25625057407323	FAB1D_ARATH	50.25	609	216	16	1725	3479	908	1453	3e-160	523	FAB1D_ARATH	Q9XID0	Putative 1-phosphatidylinositol-3-phosphate 5-kinase FAB1D (Phosphatidylinositol 3-phosphate 5-kinase) (EC 2.7.1.150) (Phosphatidylinositol 3-phosphate 5-kinase type III) (PIPkin-III) (Type III PIP kinase) (Protein FORMS APLOID AND BINUCLEATE CELLS 1D)	FAB1D At1g34260 F23M19.8	Arabidopsis thaliana (Mouse-ear cress)	1456	ATP-binding;Kinase;Nucleotide-binding;Reference proteome;Transferase	phosphatidylinositol phosphorylation [GO:0046854]	endosome membrane [GO:0010008]	1-phosphatidylinositol-3-phosphate 5-kinase activity [GO:0000285]; ATP binding [GO:0005524]
CRO_102841	K5	Mleafcat_Basal	MLeacat_LBas	-1.8492345028014	1.43021411169164	0.0135665697218129	-0.238086119439057	ARFQ_ARATH	45.59	590	267	15	58	1782	15	565	2e-140	429	ARFQ_ARATH	Q84WU6	Auxin response factor 17	ARF17 At1g77850 F28K19.6 T32E8.16	Arabidopsis thaliana (Mouse-ear cress)	585	Auxin signaling pathway;DNA-binding;Nucleus;Reference proteome;Transcription;Transcription regulation	adventitious root development [GO:0048830]; anatomical structure morphogenesis [GO:0009653]; auxin-activated signaling pathway [GO:0009734]; callose deposition in cell wall [GO:0052543]; pollen development [GO:0009555]; pollen wall assembly [GO:0010208]; positive regulation of anther dehiscence [GO:0120195]; regulation of transcription, DNA-templated [GO:0006355]	nucleus [GO:0005634]	DNA-binding transcription factor activity [GO:0003700]; double-stranded DNA binding [GO:0003690]; proximal promoter sequence-specific DNA binding [GO:0000987]
CRO_105016	K5	Mleafcat_Yleafcat	MLeacat_YLeacat	-1.78287486974252	3.41182978397561	0.0101680682081249	-0.309257312898088	ATR_ARATH	61.75	2753	973	23	7	8196	7	2702	0	3223	ATR_ARATH	Q9FKS4	Serine/threonine-protein kinase ATR (AtATR) (EC 2.7.11.1) (Ataxia telangiectasia-mutated and Rad3-related homolog) (DNA repair protein ATR) (Rad3-like protein) (AtRAD3)	ATR RAD3 At5g40820 MHK7.5	Arabidopsis thaliana (Mouse-ear cress)	2702	ATP-binding;Cell cycle;DNA damage;DNA repair;Kinase;Nucleotide-binding;Nucleus;Plant defense;Reference proteome;Serine/threonine-protein kinase;Transferase	defense response [GO:0006952]; DNA damage checkpoint [GO:0000077]; DNA repair [GO:0006281]; double-strand break repair via nonhomologous end joining [GO:0006303]; meiotic cell cycle [GO:0051321]; multicellular organism reproduction [GO:0032504]; regulation of chromosome organization [GO:0033044]; regulation of defense response [GO:0031347]; regulation of DNA repair [GO:0006282]; regulation of tel…	nucleus [GO:0005634]; plasmodesma [GO:0009506]	ATP binding [GO:0005524]; protein serine/threonine kinase activity [GO:0004674]
CRO_102155	K5	Flow_Yleafcat	Flow_YLeacat	-1.73733931590733	2.7511141441354	0.0134542544646879	-0.320482492530465	RPP8_ARATH	33.59	902	525	22	198	2759	6	881	2e-110	372	RPP8_ARATH	Q8W4J9	Disease resistance protein RPP8 (Resistance to Peronospora parasitica protein 8)	RPP8 HRT At5g43470 MWF20.19	Arabidopsis thaliana (Mouse-ear cress)	908	ATP-binding;Alternative splicing;Cell membrane;Coiled coil;Hypersensitive response;Leucine-rich repeat;Membrane;Nucleotide-binding;Plant defense;Reference proteome;Repeat	cellular response to salicylic acid stimulus [GO:0071446]; defense response [GO:0006952]; defense response to virus [GO:0051607]; plant-type hypersensitive response [GO:0009626]; positive regulation of defense response to virus by host [GO:0002230]; response to absence of light [GO:0009646]; response to blue light [GO:0009637]; response to light stimulus [GO:0009416]; response to oomycetes [GO:00…	plasma membrane [GO:0005886]; plastid [GO:0009536]	ADP binding [GO:0043531]; ATP binding [GO:0005524]; nucleotide binding [GO:0000166]
CRO_104946	K5	Mleafcat_Yleafcat	MLeacat_YLeacat	-1.73066381734591	5.41709586528985	0.0105601239170851	-0.176934753192116	NPC1_MOUSE	31.46	1278	686	37	208	3849	25	1176	3e-151	500	NPC1_MOUSE	O35604	NPC intracellular cholesterol transporter 1 (Niemann-Pick C1 protein)	Npc1	Mus musculus (Mouse)	1277	Cholesterol metabolism;Disulfide bond;Endosome;Glycoprotein;Lipid metabolism;Lipid transport;Lysosome;Membrane;Reference proteome;Signal;Steroid metabolism;Sterol metabolism;Transmembrane;Transmembrane helix;Transport	adult walking behavior [GO:0007628]; autophagy [GO:0006914]; bile acid metabolic process [GO:0008206]; cellular response to low-density lipoprotein particle stimulus [GO:0071404]; cellular response to steroid hormone stimulus [GO:0071383]; cholesterol efflux [GO:0033344]; cholesterol homeostasis [GO:0042632]; cholesterol metabolic process [GO:0008203]; cholesterol transport [GO:0030301]; endocyto…	endoplasmic reticulum [GO:0005783]; endosome [GO:0005768]; extracellular region [GO:0005576]; Golgi apparatus [GO:0005794]; integral component of lysosomal membrane [GO:1905103]; integral component of plasma membrane [GO:0005887]; late endosome membrane [GO:0031902]; lysosome [GO:0005764]; membrane [GO:0016020]; membrane raft [GO:0045121]; nuclear envelope [GO:0005635]; perinuclear region of cyto…	cholesterol binding [GO:0015485]; lipid transporter activity [GO:0005319]
CRO_102924	K5	Basal_Aroot	LBas_ARoo	-1.70138901383967	4.83371194181073	0.0120560177798466	-0.176483049863849	B120_ARATH	55.52	299	130	3	487	1380	517	813	1e-103	338	B120_ARATH	O81906	G-type lectin S-receptor-like serine/threonine-protein kinase B120 (EC 2.7.11.1)	B120 At4g21390 F18E5.10 T6K22.120	Arabidopsis thaliana (Mouse-ear cress)	849	ATP-binding;Cell membrane;Disulfide bond;EGF-like domain;Glycoprotein;Kinase;Lectin;Membrane;Nucleotide-binding;Phosphoprotein;Receptor;Reference proteome;Serine/threonine-protein kinase;Signal;Transferase;Transmembrane;Transmembrane helix	protein phosphorylation [GO:0006468]; recognition of pollen [GO:0048544]	integral component of membrane [GO:0016021]; plasma membrane [GO:0005886]	ATP binding [GO:0005524]; calmodulin binding [GO:0005516]; carbohydrate binding [GO:0030246]; protein serine/threonine kinase activity [GO:0004674]
CRO_106104	K5	Basal_Distal	LBas_LDis	-1.69880035086641	6.15165836005698	0.0117873584440166	-0.343187780183717	AAP7_ARATH	60	395	147	3	192	1343	32	426	3e-140	443	AAP7_ARATH	Q9FF99	Probable amino acid permease 7 (Amino acid transporter AAP7)	AAP7 At5g23810 MRO11.15	Arabidopsis thaliana (Mouse-ear cress)	467	Alternative splicing;Amino-acid transport;Cell membrane;Membrane;Reference proteome;Symport;Transmembrane;Transmembrane helix;Transport	amino acid transmembrane transport [GO:0003333]; amino acid transport [GO:0006865]	integral component of membrane [GO:0016021]; membrane [GO:0016020]; plasma membrane [GO:0005886]	amino acid transmembrane transporter activity [GO:0015171]; symporter activity [GO:0015293]
CRO_100023	K5	Mleafcat_Basal	MLeacat_LBas	-1.63202564164656	4.88471447118851	0.0158953250225253	-0.247717668313711	NQR_ARATH	75.51	196	47	1	86	670	1	196	1e-93	291	NQR_ARATH	Q9LK88	NADPH:quinone oxidoreductase (EC 1.6.5.2)	NQR At3g27890 K16N12.13	Arabidopsis thaliana (Mouse-ear cress)	196	Cell membrane;FMN;Flavoprotein;Membrane;NAD;NADP;Oxidoreductase;Reference proteome	defense response to bacterium [GO:0042742]	chloroplast [GO:0009507]; chloroplast stroma [GO:0009570]; cytosol [GO:0005829]; plasma membrane [GO:0005886]	FMN binding [GO:0010181]; NAD(P)H dehydrogenase (quinone) activity [GO:0003955]
CRO_101489	K5	Flow_Yleafcat	Flow_YLeacat	-1.6240272612991	4.43035163094162	0.0168555577458978	-0.280109212524087	P4KG3_ARATH	62.7	571	199	4	591	2303	13	569	0	713	P4KG3_ARATH	Q9FNF8	Phosphatidylinositol 4-kinase gamma 3 (AtPI4Kgamma3) (PI-4Kgamma3) (PI4K gamma 3) (EC 2.7.1.67)	PI4KG3 PI4KGAMMA3 At5g24240	Arabidopsis thaliana (Mouse-ear cress)	574	ATP-binding;Kinase;Nucleotide-binding;Reference proteome;Repeat;Transferase	regulation of flower development [GO:0009909]; response to abscisic acid [GO:0009737]; response to salt [GO:1902074]	nucleus [GO:0005634]; peroxisome [GO:0005777]	1-phosphatidylinositol 4-kinase activity [GO:0004430]; ATP binding [GO:0005524]; kinase activity [GO:0016301]; phosphatidylinositol binding [GO:0035091]
CRO_110309	K5	Mleaf_Basal	MLea_LBas	-1.61140784571783	2.34747915145153	0.0250836577164453	0.36351937601301	DET2_GOSHI	62.98	262	91	3	1	780	1	258	1e-99	298	DET2_GOSHI	Q2QDF6	Steroid 5-alpha-reductase DET2 (GhDET2) (EC 1.3.1.22)	DET2	Gossypium hirsutum (Upland cotton) (Gossypium mexicanum)	258	Membrane;NADP;Oxidoreductase;Reference proteome;Transmembrane;Transmembrane helix	brassinosteroid biosynthetic process [GO:0016132]; oxidation-reduction process [GO:0055114]; seed trichome elongation [GO:0090378]; seed trichome initiation [GO:0090377]	integral component of membrane [GO:0016021]	3-oxo-5-alpha-steroid 4-dehydrogenase activity [GO:0003865]; cholestenone 5-alpha-reductase activity [GO:0047751]; oxidoreductase activity [GO:0016491]; progesterone 5-alpha-reductase activity [GO:0050213]
CRO_104064	K5	Mleaf_Basal	MLea_LBas	-1.6033650632081	3.38151568827729	0.0204927846088651	0.328903832459398	PPR16_ARATH	57.59	316	134	0	82	1029	28	343	3e-130	383	PPR16_ARATH	Q9LNC0	Pentatricopeptide repeat-containing protein At1g06270	At1g06270 F9P14.13	Arabidopsis thaliana (Mouse-ear cress)	343	Reference proteome;Repeat		plastid membrane [GO:0042170]
CRO_104949	K5	Mleaf_Aroot	MLea_ARoo	-1.57845654899649	8.47134184599453	0.01836095795834	-0.263739686927757	NLP2_ARATH	48.7	965	452	13	16	2841	12	956	0	790	NLP2_ARATH	Q7X9B9	Protein NLP2 (AtNLP2) (NIN-like protein 2) (Nodule inception protein-like protein 2)	NLP2 At4g35270 F23E12.170	Arabidopsis thaliana (Mouse-ear cress)	963	DNA-binding;Nucleus;Reference proteome;Transcription;Transcription regulation	regulation of transcription, DNA-templated [GO:0006355]	nucleus [GO:0005634]	DNA binding [GO:0003677]; DNA-binding transcription factor activity [GO:0003700]
CRO_110753	K5	Mleaf_Aroot	MLea_ARoo	-1.57403512223024	5.92217966004499	0.0192733428929301	-0.250543967872415	SYFA_ARATH	79.84	367	60	3	589	1653	121	485	0	563	SYFA_ARATH	Q9T034	Phenylalanine--tRNA ligase alpha subunit, cytoplasmic (EC 6.1.1.20) (Phenylalanyl-tRNA synthetase alpha subunit) (PheRS)	At4g39280 T22F8.180	Arabidopsis thaliana (Mouse-ear cress)	485	ATP-binding;Alternative splicing;Aminoacyl-tRNA synthetase;Cytoplasm;Ligase;Nucleotide-binding;Protein biosynthesis;Reference proteome	phenylalanyl-tRNA aminoacylation [GO:0006432]	cytoplasm [GO:0005737]; cytosol [GO:0005829]; phenylalanine-tRNA ligase complex [GO:0009328]; plasma membrane [GO:0005886]	ATP binding [GO:0005524]; phenylalanine-tRNA ligase activity [GO:0004826]; tRNA binding [GO:0000049]
CRO_108480	K5	Root_Aroot	Root_ARoo	-1.4918707076714	6.03022788978262	0.0257609691113669	-0.289284761255936	ISAM1_ARATH	74.24	132	31	1	214	600	1	132	1e-64	206	ISAM1_ARATH	Q8LBM4	Iron-sulfur assembly protein IscA-like 1, mitochondrial	At2g16710 T24I21.12	Arabidopsis thaliana (Mouse-ear cress)	137	Alternative splicing;Iron;Iron-sulfur;Metal-binding;Mitochondrion;Reference proteome;Transit peptide	iron-sulfur cluster assembly [GO:0016226]; protein maturation by iron-sulfur cluster transfer [GO:0097428]	mitochondrion [GO:0005739]	2 iron, 2 sulfur cluster binding [GO:0051537]; metal ion binding [GO:0046872]; structural molecule activity [GO:0005198]
CRO_109078	K5	Root_Aroot	Root_ARoo	-1.47519878128002	8.14298287816867	0.0270568530496574	-0.257033459946589	RL182_ARATH	76.89	212	24	1	156	791	1	187	8e-110	324	RL182_ARATH	P42791	60S ribosomal protein L18-2	RPL18B At3g05590 F18C1.14	Arabidopsis thaliana (Mouse-ear cress)	187	Cytoplasm;Reference proteome;Ribonucleoprotein;Ribosomal protein	translation [GO:0006412]	chloroplast [GO:0009507]; cytosol [GO:0005829]; cytosolic large ribosomal subunit [GO:0022625]; large ribosomal subunit [GO:0015934]; plasma membrane [GO:0005886]; vacuolar membrane [GO:0005774]; vacuole [GO:0005773]	structural constituent of ribosome [GO:0003735]
CRO_103643	K5	Mleaf_Yleafcat	MLea_YLeacat	-1.45449322112477	3.40973778926299	0.035419006257625	-0.162029060569502	PUS2_ARATH	66	400	122	3	95	1285	41	429	0	532	PUS2_ARATH	Q3ECD0	RNA pseudouridine synthase 2, chloroplastic (EC 5.4.99.-) (RNA pseudouridylate synthase 2) (RNA-uridine isomerase 2)	At1g76050 T4O12.210	Arabidopsis thaliana (Mouse-ear cress)	430	Alternative splicing;Chloroplast;Isomerase;Plastid;RNA-binding;Reference proteome;Transit peptide	enzyme-directed rRNA pseudouridine synthesis [GO:0000455]	chloroplast [GO:0009507]	pseudouridine synthase activity [GO:0009982]; RNA binding [GO:0003723]
CRO_108229	K5	Mleafcat_Basal	MLeacat_LBas	-1.45262111875008	1.54106970768307	0.0488737085725981	-0.224665206852886	DCTD_PONAB	50	164	60	4	359	796	8	167	8e-45	158	DCTD_PONAB	Q5RC69	Deoxycytidylate deaminase (EC 3.5.4.12) (dCMP deaminase)	DCTD	Pongo abelii (Sumatran orangutan) (Pongo pygmaeus abelii)	178	Allosteric enzyme;Hydrolase;Metal-binding;Nucleotide biosynthesis;Phosphoprotein;Reference proteome;Zinc	nucleotide biosynthetic process [GO:0009165]; pyrimidine nucleotide metabolic process [GO:0006220]		dCMP deaminase activity [GO:0004132]; identical protein binding [GO:0042802]; zinc ion binding [GO:0008270]
CRO_106525	K5	Yleafcat_Basal	YLeacat_LBas	-1.45190960415348	2.25224674557178	0.0418968937752931	-0.25694819069915	C79D1_MANES	57.83	479	195	2	166	1602	69	540	0	581	C79D1_MANES	Q9M7B8	Valine N-monooxygenase 1 (EC 1.14.14.38) (Cytochrome P450 79D1)	CYP79D1	Manihot esculenta (Cassava) (Jatropha manihot)	542	Direct protein sequencing;Endoplasmic reticulum;Heme;Iron;Membrane;Metal-binding;Microsome;Monooxygenase;Oxidoreductase;Transmembrane;Transmembrane helix	cyanogenic glycoside biosynthetic process [GO:0019756]	endoplasmic reticulum [GO:0005783]; integral component of membrane [GO:0016021]; organelle membrane [GO:0031090]	heme binding [GO:0020037]; iron ion binding [GO:0005506]; monooxygenase activity [GO:0004497]; valine N-monooxygenase (oxime forming) activity [GO:0102002]
CRO_110917	K5	Basal_Aroot	LBas_ARoo	-1.39267505742575	8.0871904527518	0.0365513798848406	-0.241892411117019	RD21A_ARATH	62.45	466	146	5	107	1492	21	461	2e-180	545	RD21A_ARATH	P43297	Cysteine proteinase RD21A (EC 3.4.22.-) (Protein RESPONSIVE TO DEHYDRATION 21) (RD21)	RD21A At1g47128 F2G19.31	Arabidopsis thaliana (Mouse-ear cress)	462	Cytoplasm;Disulfide bond;Glycoprotein;Golgi apparatus;Hydrolase;Protease;Reference proteome;Signal;Thiol protease;Vacuole	defense response to fungus [GO:0050832]; proteolysis [GO:0006508]; proteolysis involved in cellular protein catabolic process [GO:0051603]	apoplast [GO:0048046]; cytoplasmic stress granule [GO:0010494]; extracellular space [GO:0005615]; Golgi apparatus [GO:0005794]; lysosome [GO:0005764]; nucleus [GO:0005634]; P-body [GO:0000932]; plasmodesma [GO:0009506]; secretory vesicle [GO:0099503]; vacuole [GO:0005773]	cysteine-type endopeptidase activity [GO:0004197]; cysteine-type peptidase activity [GO:0008234]; peptidase activity [GO:0008233]
CRO_110711	K5	Mleaf_Basal	MLea_LBas	-1.38962540751837	4.18948459874805	0.04084609984895	0.251147559904401	AAE1_ARATH	72.19	543	143	2	137	1741	3	545	0	844	AAE1_ARATH	F4HUK6	Probable acyl-activating enzyme 1, peroxisomal (EC 6.2.1.-) (AMP-binding protein 1) (AtAMPBP1)	AAE1 AMPBP1 At1g20560 F5M15.12	Arabidopsis thaliana (Mouse-ear cress)	556	Alternative splicing;Fatty acid metabolism;Ligase;Lipid metabolism;Peroxisome;Reference proteome	fatty acid metabolic process [GO:0006631]	peroxisome [GO:0005777]	ligase activity [GO:0016874]
CRO_102380	K5	Root_Flow	Root_Flow	-1.34120843734346	3.84994859151468	0.0468368042575202	-0.239191931673002	HIPL1_ARATH	69.55	624	181	3	349	2214	32	648	0	905	HIPL1_ARATH	Q9SSG3	HIPL1 protein	HIPL1 At1g74790 F25A4.24	Arabidopsis thaliana (Mouse-ear cress)	695	Cell membrane;GPI-anchor;Glycoprotein;Lipoprotein;Membrane;Oxidoreductase;PQQ;Reference proteome;Signal		anchored component of membrane [GO:0031225]; anchored component of plasma membrane [GO:0046658]; mitochondrion [GO:0005739]; plasma membrane [GO:0005886]	oxidoreductase activity [GO:0016491]
CRO_105014	K5	Yleafcat_Distal	YLeacat_LDis	-1.3271379356448	5.95823309722815	0.0469022268335108	0.315733269189762	HT1_ARATH	37.5	264	128	3	1244	1924	79	342	2e-57	206	HT1_ARATH	Q2MHE4	Serine/threonine/tyrosine-protein kinase HT1 (EC 2.7.10.1) (EC 2.7.11.1) (High leaf temperature protein 1)	HT1 SUU At1g62400 F24O1.13	Arabidopsis thaliana (Mouse-ear cress)	390	ATP-binding;Cell membrane;Kinase;Membrane;Nucleotide-binding;Phosphoprotein;Reference proteome;Serine/threonine-protein kinase;Transferase;Tyrosine-protein kinase	cellular response to carbon dioxide [GO:0071244]; protein autophosphorylation [GO:0046777]; regulation of response to red or far red light [GO:2000030]; regulation of stomatal closure [GO:0090333]; regulation of stomatal movement [GO:0010119]	plasma membrane [GO:0005886]	ATP binding [GO:0005524]; protein kinase activity [GO:0004672]; protein serine/threonine kinase activity [GO:0004674]; transmembrane receptor protein tyrosine kinase activity [GO:0004714]
CRO_104828	K5	Flow_Basal	Flow_LBas	1.32067407149683	5.75740530663189	0.0480581637456733	0.332296591564713	SPC3B_ARATH	80.24	167	33	0	37	537	1	167	5e-89	267	SPC3B_ARATH	Q53YF3	Signal peptidase complex subunit 3B (EC 3.4.-.-) (Microsomal signal peptidase 22 kDa subunit) (SPC22) (SPase 22 kDa subunit)	At5g27430 F21A20.140	Arabidopsis thaliana (Mouse-ear cress)	167	Endoplasmic reticulum;Glycoprotein;Hydrolase;Membrane;Microsome;Protease;Reference proteome;Signal-anchor;Transmembrane;Transmembrane helix	protein targeting to ER [GO:0045047]; signal peptide processing [GO:0006465]	cell wall [GO:0005618]; integral component of membrane [GO:0016021]; signal peptidase complex [GO:0005787]	peptidase activity [GO:0008233]
CRO_106726	K5	Flow_Aroot	Flow_ARoo	1.33106010201101	9.05273740056526	0.0452374840190468	0.20006308376034	ACC1_ARATH	75.99	2362	447	11	392	7450	3	2253	0	3605	ACC1_ARATH	Q38970	Acetyl-CoA carboxylase 1 (AtACC1) (EC 6.4.1.2) (Protein EMBRYO DEFECTIVE 22) (Protein GURKE) (Protein PASTICCINO 3) [Includes: Biotin carboxylase (EC 6.3.4.14)]	ACC1 EMB22 GK PAS3 At1g36160 F15C21.1	Arabidopsis thaliana (Mouse-ear cress)	2254	ATP-binding;Allosteric enzyme;Biotin;Cytoplasm;Fatty acid biosynthesis;Fatty acid metabolism;Ligase;Lipid biosynthesis;Lipid metabolism;Magnesium;Manganese;Metal-binding;Multifunctional enzyme;Nucleotide-binding;Phosphoprotein;Reference proteome	embryo development ending in seed dormancy [GO:0009793]; fatty acid elongation [GO:0030497]; malonyl-CoA biosynthetic process [GO:2001295]; meristem structural organization [GO:0009933]; primary shoot apical meristem specification [GO:0010072]; response to cytokinin [GO:0009735]; root development [GO:0048364]; shoot system development [GO:0048367]	cytosol [GO:0005829]; nucleus [GO:0005634]; plasma membrane [GO:0005886]	acetyl-CoA carboxylase activity [GO:0003989]; ATP binding [GO:0005524]; biotin carboxylase activity [GO:0004075]; metal ion binding [GO:0046872]
CRO_110024	K5	Flow_Aroot	Flow_ARoo	1.36795758997566	6.8244001565573	0.0401127317875969	0.304100587243322	VESTR_MEDSA	51.84	326	156	1	1264	2241	1	325	3e-117	377	VESTR_MEDSA	Q40316	Vestitone reductase (EC 1.1.1.348)		Medicago sativa (Alfalfa)	326	3D-structure;Direct protein sequencing;Flavonoid biosynthesis;NADP;Oxidoreductase;Plant defense	defense response [GO:0006952]; flavonoid biosynthetic process [GO:0009813]		coenzyme binding [GO:0050662]; oxidoreductase activity [GO:0016491]
CRO_103197	K5	Yleafcat_Basal	YLeacat_LBas	1.46730295494094	10.2221642663538	0.0277912381671008	-0.240682822730015	DIOX3_PAPSO	34.69	294	180	6	21	884	73	360	6e-51	181	DIOX3_PAPSO	D4N502	Codeine O-demethylase (EC 1.14.11.32)	CODM DIOX3	Papaver somniferum (Opium poppy)	360	Alkaloid metabolism;Dioxygenase;Iron;Metal-binding;Methyltransferase;Oxidoreductase;Transferase	methylation [GO:0032259]; morphine biosynthetic process [GO:0097295]		codeine O-demethylase activity [GO:0102805]; metal ion binding [GO:0046872]; methyltransferase activity [GO:0008168]; thebane O-demethylase activity [GO:0102803]
CRO_101429	K5	Flow_Basal	Flow_LBas	1.48094464446395	3.83530879872405	0.0293669839404028	0.333175278371729	PP151_ARATH	36.14	678	381	8	2658	649	40	673	6e-135	432	PP151_ARATH	Q9SIT7	Pentatricopeptide repeat-containing protein At2g13600	PCMP-E76 At2g13600 T10F5.14	Arabidopsis thaliana (Mouse-ear cress)	697	Reference proteome;Repeat	mitochondrial mRNA modification [GO:0080156]; RNA modification [GO:0009451]; sugar mediated signaling pathway [GO:0010182]	mitochondrion [GO:0005739]
CRO_100985	K5	Mleafcat_Yleafcat	MLeacat_YLeacat	1.53784019110838	5.80502691662356	0.0220157476236109	-0.229114358750013	ATX3_ORYSJ	63.64	187	65	3	2434	2988	92	277	5e-69	239	ATX3_ORYSJ	Q8LQ36	Putative ataxin-3 homolog (EC 3.4.19.12)	Os01g0851400 LOC_Os01g63250 P0529H11.31	Oryza sativa subsp. japonica (Rice)	336	Hydrolase;Nucleus;Protease;Reference proteome;Thiol protease;Transcription;Transcription regulation;Ubl conjugation pathway	protein deubiquitination [GO:0016579]	nucleus [GO:0005634]	thiol-dependent ubiquitin-specific protease activity [GO:0004843]
CRO_110663	K5	Root_Aroot	Root_ARoo	1.59934733010485	5.25131415754948	0.0175841485933127	-0.306804300174391	ARID5_ARATH	54.57	339	88	6	1240	2190	140	434	1e-91	302	ARID5_ARATH	Q0WNR6	AT-rich interactive domain-containing protein 5 (ARID domain-containing protein 5)	ARID5 At1g76510 F14G6.11	Arabidopsis thaliana (Mouse-ear cress)	434	Alternative splicing;DNA-binding;Nucleus;Reference proteome;Transcription;Transcription regulation		nucleus [GO:0005634]	DNA-binding transcription activator activity, RNA polymerase II-specific [GO:0001228]; RNA polymerase II regulatory region sequence-specific DNA binding [GO:0000977]
CRO_110813	K5	Root_Aroot	Root_ARoo	1.73715925298411	8.0104003614181	0.00978164134243145	-0.298938340833926	XLG1_ARATH	46.76	926	404	13	677	3382	11	871	0	771	XLG1_ARATH	O80462	Extra-large guanine nucleotide-binding protein 1 (Extra-large GTP-binding protein 1) (Extra-large G-protein 1)	XLG1 XLG At2g23460 F26B6.11	Arabidopsis thaliana (Mouse-ear cress)	888	Calcium;GTP-binding;Metal-binding;Nucleotide-binding;Nucleus;Reference proteome;TonB box;Transducer;Zinc;Zinc-finger	adenylate cyclase-modulating G protein-coupled receptor signaling pathway [GO:0007188]	heterotrimeric G-protein complex [GO:0005834]; nucleus [GO:0005634]	G-protein beta/gamma-subunit complex binding [GO:0031683]; G protein-coupled receptor binding [GO:0001664]; GTPase activity [GO:0003924]; GTP binding [GO:0005525]; metal ion binding [GO:0046872]
CRO_107034	K5	Root_Aroot	Root_ARoo	1.81480320506266	9.36168428463056	0.00706335627583902	-0.213846170105059	RBM39_PONAB	39.62	424	191	12	601	1836	139	509	5e-70	244	RBM39_PONAB	Q5RC80	RNA-binding protein 39 (RNA-binding motif protein 39)	RBM39	Pongo abelii (Sumatran orangutan) (Pongo pygmaeus abelii)	524	Acetylation;Activator;Isopeptide bond;Nucleus;Phosphoprotein;RNA-binding;Reference proteome;Repeat;Transcription;Transcription regulation;Ubl conjugation;mRNA processing;mRNA splicing	mRNA processing [GO:0006397]; RNA splicing [GO:0008380]	nuclear speck [GO:0016607]	RNA binding [GO:0003723]
CRO_107535	K5	Basal_Aroot	LBas_ARoo	1.83868073265571	4.5225720676619	0.0071466176202259	0.1842190424762	BH025_ARATH	47.47	198	97	3	679	1254	128	324	1e-39	150	BH025_ARATH	Q9T072	Transcription factor bHLH25 (Basic helix-loop-helix protein 25) (AtbHLH25) (bHLH 25) (Transcription factor EN 29) (bHLH transcription factor bHLH025)	BHLH25 EN29 At4g37850 T28I19.130	Arabidopsis thaliana (Mouse-ear cress)	328	DNA-binding;Nucleus;Reference proteome;Transcription;Transcription regulation	regulation of transcription, DNA-templated [GO:0006355]	nucleus [GO:0005634]	DNA-binding transcription factor activity [GO:0003700]; protein dimerization activity [GO:0046983]; transcription regulatory region DNA binding [GO:0044212]
CRO_106480	K5	Mleaf_Yleafcat	MLea_YLeacat	1.93580282936429	7.79299802085011	0.0042478225972312	-0.250582473460454	MPK19_ARATH	71.34	614	152	7	1773	3611	8	598	0	824	MPK19_ARATH	Q9LUC3	Mitogen-activated protein kinase 19 (AtMPK19) (MAP kinase 19) (EC 2.7.11.24)	MPK19 At3g14720 MIE1.22	Arabidopsis thaliana (Mouse-ear cress)	598	ATP-binding;Kinase;Nucleotide-binding;Phosphoprotein;Reference proteome;Serine/threonine-protein kinase;Transferase	intracellular signal transduction [GO:0035556]; regulation of gene expression [GO:0010468]	cytoplasm [GO:0005737]; nucleus [GO:0005634]	ATP binding [GO:0005524]; MAP kinase activity [GO:0004707]
CRO_110292	K5	Flow_Aroot	Flow_ARoo	2.00452998746031	0.887356566868532	0.0105979905151988	0.335739770516406	RCA_SOLPN	43.48	184	79	6	313	825	65	236	9e-37	145	RCA_SOLPN	O49074	Ribulose bisphosphate carboxylase/oxygenase activase, chloroplastic (RA) (RuBisCO activase)		Solanum pennellii (Tomato) (Lycopersicon pennellii)	459	ATP-binding;Chloroplast;Nucleotide-binding;Plastid;Transit peptide		chloroplast stroma [GO:0009570]	ATP binding [GO:0005524]
CRO_110865	K5	Yleafcat_Aroot	YLeacat_ARoo	2.09588678875922	7.982504056645	0.00206839549082787	0.297010430356644	PREP2_ARATH	74.6	1071	239	4	182	3391	40	1078	0	1602	PREP2_ARATH	Q8VY06	Presequence protease 2, chloroplastic/mitochondrial (AtPreP2) (PreP 2) (EC 3.4.24.-) (Zinc metalloprotease 2) (AtZnMP2)	PREP2 ZNMP2 At1g49630 F14J22.13	Arabidopsis thaliana (Mouse-ear cress)	1080	Chloroplast;Hydrolase;Magnesium;Metal-binding;Metalloprotease;Mitochondrion;Plastid;Protease;Reference proteome;Transit peptide;Zinc	protein processing [GO:0016485]	chloroplast [GO:0009507]; chloroplast stroma [GO:0009570]; mitochondrial matrix [GO:0005759]; mitochondrion [GO:0005739]; nucleus [GO:0005634]	metal ion binding [GO:0046872]; metalloendopeptidase activity [GO:0004222]
CRO_106850	K5	Mleafcat_Basal	MLeacat_LBas	2.10968722450816	3.73381353501365	0.00248087449433468	-0.242651020908279	TTL3_ARATH	44.51	355	192	2	725	1774	216	570	2e-76	268	TTL3_ARATH	Q9SIN1	Inactive TPR repeat-containing thioredoxin TTL3 (Tetratricopeptide repeat thioredoxin-like 3) (VH1-interacting TPR-containing protein)	TTL3 VIT At2g42580 F14N22.15	Arabidopsis thaliana (Mouse-ear cress)	691	Phosphoprotein;Reference proteome;Repeat;Stress response;TPR repeat	auxin-activated signaling pathway [GO:0009734]; brassinosteroid mediated signaling pathway [GO:0009742]; cell redox homeostasis [GO:0045454]; leaf vascular tissue pattern formation [GO:0010305]; response to osmotic stress [GO:0006970]	cell [GO:0005623]; cytosol [GO:0005829]; plasma membrane [GO:0005886]
CRO_101518	K5	Flow_Aroot	Flow_ARoo	2.22920707885561	2.09996771091615	0.00236025710178397	0.292945468517094	Y5393_ARATH	42.07	328	178	6	814	1776	462	784	3e-75	261	Y5393_ARATH	Q9FID5	Probable receptor-like protein kinase At5g39030 (EC 2.7.11.-)	At5g39030 MXF12.40	Arabidopsis thaliana (Mouse-ear cress)	806	ATP-binding;Glycoprotein;Kinase;Membrane;Nucleotide-binding;Reference proteome;Serine/threonine-protein kinase;Signal;Transferase;Transmembrane;Transmembrane helix	response to metal ion [GO:0010038]	integral component of membrane [GO:0016021]	ATP binding [GO:0005524]; protein serine/threonine kinase activity [GO:0004674]
CRO_102732	K5	Basal_Distal	LBas_LDis	2.29847321683527	3.30634341771097	0.00128657910727864	-0.301641910348046	RS17_SOLLC	83.64	110	18	0	1	330	24	133	2e-62	194	RS17_SOLLC	P49215	40S ribosomal protein S17	RPS17 GI1	Solanum lycopersicum (Tomato) (Lycopersicon esculentum)	144	Reference proteome;Ribonucleoprotein;Ribosomal protein	translation [GO:0006412]	ribosome [GO:0005840]	structural constituent of ribosome [GO:0003735]
CRO_100523	K5	Yleafcat_Basal	YLeacat_LBas	2.5151678160993	3.18157887278436	0.000503207959773164	-0.00903635695987201	ARGJ_RICCO	46.39	194	36	3	1	555	237	371	8e-32	123	ARGJ_RICCO	B9SZB6	Arginine biosynthesis bifunctional protein ArgJ, chloroplastic [Cleaved into: Arginine biosynthesis bifunctional protein ArgJ alpha chain; Arginine biosynthesis bifunctional protein ArgJ beta chain] [Includes: Glutamate N-acetyltransferase (GAT) (EC 2.3.1.35) (Ornithine acetyltransferase) (OATase) (Ornithine transacetylase); Amino-acid acetyltransferase (EC 2.3.1.1) (N-acetylglutamate synthase) (…	RCOM_1202350	Ricinus communis (Castor bean)	469	Acyltransferase;Amino-acid biosynthesis;Arginine biosynthesis;Autocatalytic cleavage;Chloroplast;Multifunctional enzyme;Plastid;Reference proteome;Transferase	arginine biosynthetic process [GO:0006526]; ornithine biosynthetic process [GO:0006592]	chloroplast [GO:0009507]	acetyl-CoA:L-glutamate N-acetyltransferase activity [GO:0004042]; glutamate N-acetyltransferase activity [GO:0004358]; methione N-acyltransferase activity [GO:0103045]
CRO_105595	K5	Basal_Aroot	LBas_ARoo	2.62056499042319	0.560890823697775	0.0020415033608477	-0.285751622367597	HSP17_ARATH	77.22	158	32	2	1	468	1	156	1e-75	229	HSP17_ARATH	P19036	17.4 kDa class I heat shock protein (17.4 kDa heat shock protein 1) (AtHsp17.4A)	HSP17.4A At3g46230 F12M12_200	Arabidopsis thaliana (Mouse-ear cress)	156	Cytoplasm;Reference proteome;Stress response	cellular response to hypoxia [GO:0071456]; protein complex oligomerization [GO:0051259]; protein folding [GO:0006457]; response to heat [GO:0009408]; response to reactive oxygen species [GO:0000302]; response to salt stress [GO:0009651]	cytoplasm [GO:0005737]	protein self-association [GO:0043621]; unfolded protein binding [GO:0051082]
CRO_101323	K5	Yleafcat_Aroot	YLeacat_ARoo	2.71069991858101	6.40555527943836	0.000104416358959059	0.223998367914019	PRSP1_SPIOL	70.97	248	64	3	597	1319	56	302	4e-110	337	PRSP1_SPIOL	P19954	Ribosome-binding factor PSRP1, chloroplastic (30S ribosomal protein 1) (CS-S5) (CS5) (Plastid-specific 30S ribosomal protein 1) (PSrp-1) (Ribosomal protein 1) (S22) (Translation factor pY)	PSRP1 RPS22 RPS30 SOVF_177810	Spinacia oleracea (Spinach)	302	3D-structure;Chloroplast;Direct protein sequencing;Plastid;RNA-binding;Reference proteome;Transit peptide;Translation regulation;rRNA-binding	primary metabolic process [GO:0044238]; regulation of translation [GO:0006417]	chloroplast stroma [GO:0009570]	rRNA binding [GO:0019843]
CRO_110319	K5	Flow_Yleafcat	Flow_YLeacat	2.8709082980745	0.283041250067199	0.00196943869217604	-0.31932426555833	HSP70_SOYBN	89.15	470	46	1	118	1512	148	617	0	792	HSP70_SOYBN	P26413	Heat shock 70 kDa protein	HSP70	Glycine max (Soybean) (Glycine hispida)	645	ATP-binding;Nucleotide-binding;Reference proteome;Stress response	cellular response to heat [GO:0034605]; cellular response to unfolded protein [GO:0034620]; chaperone cofactor-dependent protein refolding [GO:0051085]; protein refolding [GO:0042026]; response to unfolded protein [GO:0006986]	cytoplasm [GO:0005737]	ATPase activity [GO:0016887]; ATPase activity, coupled [GO:0042623]; ATP binding [GO:0005524]; heat shock protein binding [GO:0031072]; misfolded protein binding [GO:0051787]; protein folding chaperone [GO:0044183]; unfolded protein binding [GO:0051082]
CRO_102964	K5	Mleaf_Aroot	MLea_ARoo	3.26051560523309	6.20834117132944	5.31816790880947e-06	-0.204575582823037	CLPS_SYNE7	56.96	79	34	0	419	655	15	93	1e-22	95.1	CLPS_SYNE7	Q31QE7	ATP-dependent Clp protease adapter protein ClpS	clpS Synpcc7942_0690	Synechococcus elongatus (strain PCC 7942) (Anacystis nidulans R2)	95	Reference proteome	protein catabolic process [GO:0030163]; proteolysis [GO:0006508]
CRO_110433	K5	Flow_Aroot	Flow_ARoo	3.4054055191322	4.62020153747057	3.03261152844343e-06	0.18023182494622	SGGP_ARATH	54.44	270	90	2	349	1158	8	244	3e-92	286	SGGP_ARATH	Q9ZVJ5	Haloacid dehalogenase-like hydrolase domain-containing protein Sgpp (EC 3.1.3.-) (Subclass I phosphosugar phosphatase) (AtSgpp)	SGPP At2g38740 T6A23.6	Arabidopsis thaliana (Mouse-ear cress)	244	Hydrolase;Magnesium;Metal-binding;Reference proteome		cytosol [GO:0005829]; plasma membrane [GO:0005886]	metal ion binding [GO:0046872]; sugar-phosphatase activity [GO:0050308]
CRO_101037	K5	Flow_Yleafcat	Flow_YLeacat	3.7254792131038	5.0452386338514	4.88988641451077e-07	-0.29194127146931	PCF5_ORYSJ	85.92	71	10	0	1	213	78	148	4e-35	134	PCF5_ORYSJ	Q8LT07	Transcription factor PCF5	PCF5 Os01g0213800 LOC_Os01g11550 OsJ_000844 OSJNBa0038J17.21	Oryza sativa subsp. japonica (Rice)	458	Activator;DNA-binding;Developmental protein;Nucleus;Reference proteome;Transcription;Transcription regulation	multicellular organism development [GO:0007275]; regulation of secondary shoot formation [GO:2000032]; regulation of shoot system development [GO:0048831]	nucleus [GO:0005634]	DNA-binding transcription factor activity [GO:0003700]; sequence-specific DNA binding [GO:0043565]
CRO_101216	K5	Basal_Distal	LBas_LDis	3.74016703468663	2.47917203694525	4.07616534659944e-06	-0.205937736807722	CMT2_ARATH	51.5	501	178	7	610	1932	516	1011	1e-166	518	CMT2_ARATH	Q94F87	DNA (cytosine-5)-methyltransferase CMT2 (EC 2.1.1.37) (Chromomethylase 2) (Protein CHROMOMETHYLASE 2)	CMT2 At4g19020 F13C5.190	Arabidopsis thaliana (Mouse-ear cress)	1295	Chromatin regulator;DNA-binding;Methyltransferase;Nucleus;Reference proteome;S-adenosyl-L-methionine;Transcription;Transcription regulation;Transferase	cellular response to heat [GO:0034605]; chromatin organization [GO:0006325]; DNA methylation on cytosine within a CG sequence [GO:0010424]; DNA methylation on cytosine within a CHH sequence [GO:0010426]; maintenance of DNA methylation [GO:0010216]	nucleus [GO:0005634]	chromatin binding [GO:0003682]; DNA (cytosine-5-)-methyltransferase activity [GO:0003886]; DNA binding [GO:0003677]
CRO_110219	K5	Flow_Basal	Flow_LBas	3.83013649222125	6.30304275485421	1.93532520688673e-07	0.280444732740531	AGD11_ARATH	43.79	169	94	1	308	811	215	383	8e-38	145	AGD11_ARATH	Q8L7A4	Probable ADP-ribosylation factor GTPase-activating protein AGD11 (ARF GAP AGD11) (Protein ARF-GAP DOMAIN 11) (AtAGD11)	AGD11 At3g07940 F17A17.28	Arabidopsis thaliana (Mouse-ear cress)	385	GTPase activation;Metal-binding;Reference proteome;Zinc;Zinc-finger			GTPase activator activity [GO:0005096]; metal ion binding [GO:0046872]
CRO_107298	K5	Yleafcat_Distal	YLeacat_LDis	3.89317703256498	1.0054235104456	2.61011551630054e-05	0.313821168904997	PP440_ARATH	45.18	602	315	2	130	1926	49	638	3e-176	524	PP440_ARATH	Q9FLJ4	Pentatricopeptide repeat-containing protein At5g61400	At5g61400 MFB13.18	Arabidopsis thaliana (Mouse-ear cress)	654	Reference proteome;Repeat
CRO_106659	K5	Yleafcat_Basal	YLeacat_LBas	4.03509991286485	-0.0499327824389275	0.000336207055238845	-0.41750076477692	C78A7_ARATH	64.86	535	174	5	19	1611	8	532	0	689	C78A7_ARATH	Q9FIB0	Cytochrome P450 78A7 (EC 1.14.-.-)	CYP78A7 At5g09970 MYH9.18	Arabidopsis thaliana (Mouse-ear cress)	536	Developmental protein;Growth regulation;Heme;Iron;Membrane;Metal-binding;Monooxygenase;Oxidoreductase;Reference proteome;Transmembrane;Transmembrane helix	multicellular organism development [GO:0007275]; regulation of growth [GO:0040008]	integral component of membrane [GO:0016021]	heme binding [GO:0020037]; iron ion binding [GO:0005506]; oxidoreductase activity, acting on paired donors, with incorporation or reduction of molecular oxygen, NAD(P)H as one donor, and incorporation of one atom of oxygen [GO:0016709]
CRO_103251	K5	Flow_Yleafcat	Flow_YLeacat	6.00839259730416	-1.82593953679681	0.0219001610305958	-0.191789799766024	TET15_ARATH	37.64	263	150	3	241	993	57	317	1e-56	192	TET15_ARATH	Q1PDI1	Tetraspanin-15	TET15 At5g57810 MTI20.4	Arabidopsis thaliana (Mouse-ear cress)	317	Glycoprotein;Membrane;Reference proteome;Transmembrane;Transmembrane helix		integral component of membrane [GO:0016021]; plasma membrane [GO:0005886]; plasmodesma [GO:0009506]
CRO_109059	K5	Root_Aroot	Root_ARoo	6.66215538582435	-1.83334888430399	0.0028638906353275	-0.338966624774999	PGLR2_PLAAC	43.05	374	208	2	130	1239	2	374	2e-94	297	PGLR2_PLAAC	Q6H9K0	Exopolygalacturonase (EC 3.2.1.67) (Pollen allergen Pla a 2) (allergen Pla a 2.0101) (Fragment)	plaa2	Platanus acerifolia (London plane tree)	377	Allergen;Cell wall;Cell wall biogenesis/degradation;Direct protein sequencing;Endoplasmic reticulum;Glycoprotein;Glycosidase;Golgi apparatus;Hydrolase;Repeat;Secreted;Signal	cell wall organization [GO:0071555]; pectin catabolic process [GO:0045490]; pollen development [GO:0009555]; pollen germination [GO:0009846]; pollen tube development [GO:0048868]	cell wall [GO:0005618]; endoplasmic reticulum [GO:0005783]; extracellular region [GO:0005576]; Golgi apparatus [GO:0005794]; pollen wall [GO:0043667]; vesicle [GO:0031982]	galacturan 1,4-alpha-galacturonidase activity [GO:0047911]; IgE binding [GO:0019863]; polygalacturonase activity [GO:0004650]
CRO_104165	K5	Mleaf_Yleafcat	MLea_YLeacat	6.87086974660013	-1.03035947145534	0.00199604498825856	0.291334896247079	RPOC2_VITVI	89.29	84	9	0	1	252	1	84	4e-37	149	RPOC2_VITVI	Q0ZJ30	DNA-directed RNA polymerase subunit beta'' (EC 2.7.7.6) (PEP) (Plastid-encoded RNA polymerase subunit beta'') (RNA polymerase subunit beta'')	rpoC2	Vitis vinifera (Grape)	1394	Chloroplast;DNA-directed RNA polymerase;Metal-binding;Nucleotidyltransferase;Plastid;Reference proteome;Transcription;Transferase;Zinc	transcription, DNA-templated [GO:0006351]	chloroplast [GO:0009507]	DNA binding [GO:0003677]; DNA-directed 5'-3' RNA polymerase activity [GO:0003899]; zinc ion binding [GO:0008270]
CRO_110684	K5	Root_Flow	Root_Flow	8.13357934330991	-0.618057964825425	7.72045524458559e-06	-0.202497125681186	MLOH1_ORYSI	45.7	523	189	9	31	1440	9	489	6e-129	393	MLOH1_ORYSI	A2YD22	MLO protein homolog 1 (OsMLO1)	MLO1 MLO-H1 OsI_022215	Oryza sativa subsp. indica (Rice)	540	Calmodulin-binding;Membrane;Pathogenesis-related protein;Plant defense;Reference proteome;Transmembrane;Transmembrane helix	defense response [GO:0006952]; response to biotic stimulus [GO:0009607]	integral component of membrane [GO:0016021]	calmodulin binding [GO:0005516]
CRO_104965	K5	Basal_Distal	LBas_LDis	8.82608223301181	0.69435878601236	1.93557701924733e-07	-0.338608119917276	KAO1_ARATH	70.88	340	99	0	1145	2164	80	419	4e-169	503	KAO1_ARATH	O23051	Ent-kaurenoic acid oxidase 1 (AtKAO1) (EC 1.14.14.107) (Cytochrome P450 88A3)	KAO1 CYP88A3 At1g05160 YUP8H12.23	Arabidopsis thaliana (Mouse-ear cress)	490	Endoplasmic reticulum;Heme;Iron;Membrane;Metal-binding;Monooxygenase;Oxidoreductase;Reference proteome;Transmembrane;Transmembrane helix	brassinosteroid biosynthetic process [GO:0016132]; brassinosteroid homeostasis [GO:0010268]; gibberellin biosynthetic process [GO:0009686]; multicellular organism development [GO:0007275]; oxidation-reduction process [GO:0055114]; sterol metabolic process [GO:0016125]	endoplasmic reticulum [GO:0005783]; endoplasmic reticulum membrane [GO:0005789]; integral component of membrane [GO:0016021]	ent-kaurenoate oxidase activity [GO:0051777]; heme binding [GO:0020037]; iron ion binding [GO:0005506]; monooxygenase activity [GO:0004497]
CRO_108343	K5	Flow_Yleafcat	Flow_YLeacat	10.0746066813621	1.65943872427621	1.28798169326208e-10	-0.28426073110254	STP8_ARATH	53.96	480	161	2	110	1369	14	493	7e-161	472	STP8_ARATH	Q9SBA7	Sugar transport protein 8 (Hexose transporter 8)	STP8 At5g26250 F9D12.9 T19G15.100	Arabidopsis thaliana (Mouse-ear cress)	507	Membrane;Reference proteome;Sugar transport;Symport;Transmembrane;Transmembrane helix;Transport	monosaccharide transmembrane transport [GO:0015749]	integral component of plasma membrane [GO:0005887]; plasma membrane [GO:0005886]; pollen tube [GO:0090406]	carbohydrate:proton symporter activity [GO:0005351]; monosaccharide transmembrane transporter activity [GO:0015145]
CRO_109925	K5	Flow_Yleafcat	Flow_YLeacat	10.3008402745452	1.87694486644771	3.05020887179135e-11	0.349408775344701	CXE6_ARATH	54.23	319	131	5	73	1020	23	329	3e-118	352	CXE6_ARATH	Q9SX25	Probable carboxylesterase 6 (AtCXE6) (EC 3.1.1.1)	CXE6 At1g68620 F24J5.14	Arabidopsis thaliana (Mouse-ear cress)	336	Hydrolase;Reference proteome;Serine esterase	catabolic process [GO:0009056]; cellular response to hypoxia [GO:0071456]		hydrolase activity [GO:0016787]; methyl indole-3-acetate esterase activity [GO:0080030]
CRO_104320	K6	Flow_Mleaf	Flow_MLea	-7.96759004415245	2.50943415911821	5.65883455522121e-13	0.292920508627252	PSAB_PLAOC	88.82	152	17	0	472	927	23	174	3e-78	259	PSAB_PLAOC	Q09G47	Photosystem I P700 chlorophyll a apoprotein A2 (EC 1.97.1.12) (PSI-B) (PsaB)	psaB	Platanus occidentalis (Sycamore) (American plane tree)	734	4Fe-4S;Chlorophyll;Chloroplast;Chromophore;Electron transport;Iron;Iron-sulfur;Magnesium;Membrane;Metal-binding;Oxidoreductase;Photosynthesis;Photosystem I;Plastid;Thylakoid;Transmembrane;Transmembrane helix;Transport	photosynthesis [GO:0015979]; protein-chromophore linkage [GO:0018298]	chloroplast thylakoid membrane [GO:0009535]; integral component of membrane [GO:0016021]; photosystem I [GO:0009522]	4 iron, 4 sulfur cluster binding [GO:0051539]; chlorophyll binding [GO:0016168]; electron transfer activity [GO:0009055]; magnesium ion binding [GO:0000287]
CRO_105910	K6	Root_Yleaf	Root_YLea	-7.71407830315329	3.83287424348636	2.07749956179737e-15	-0.377011725768833	SCP35_ARATH	62.4	484	169	7	37	1476	6	480	0	620	SCP35_ARATH	Q9LEY1	Serine carboxypeptidase-like 35 (EC 3.4.16.-)	SCPL35 At5g08260 T22D6.200	Arabidopsis thaliana (Mouse-ear cress)	480	Carboxypeptidase;Disulfide bond;Glycoprotein;Hydrolase;Protease;Reference proteome;Secreted;Signal	proteolysis involved in cellular protein catabolic process [GO:0051603]	extracellular region [GO:0005576]; vacuole [GO:0005773]	serine-type carboxypeptidase activity [GO:0004185]
CRO_106682	K6	Root_Mleaf	Root_MLea	-7.00340873321577	9.57442846185346	1.54755058098067e-16	-0.265408373262292	ATPD_TOBAC	74.5	251	60	1	1	753	1	247	1e-130	377	ATPD_TOBAC	P32980	ATP synthase delta chain, chloroplastic (F-ATPase delta chain)	ATPD	Nicotiana tabacum (Common tobacco)	248	ATP synthesis;CF(1);Chloroplast;Hydrogen ion transport;Ion transport;Membrane;Plastid;Reference proteome;Thylakoid;Transit peptide;Transport	ATP synthesis coupled proton transport [GO:0015986]	chloroplast thylakoid membrane [GO:0009535]; proton-transporting ATP synthase complex, catalytic core F(1) [GO:0045261]	proton-transporting ATP synthase activity, rotational mechanism [GO:0046933]
CRO_107392	K6	Root_Flow	Root_Flow	-6.72205147489289	1.58928149070842	7.08046763755947e-11	-0.291100234734907	MYB06_ANTMA	61.43	210	50	3	70	609	1	209	3e-85	262	MYB06_ANTMA	P81392	Myb-related protein 306	MYB306	Antirrhinum majus (Garden snapdragon)	316	DNA-binding;Nucleus;Repeat;Transcription;Transcription regulation		nucleus [GO:0005634]	DNA binding [GO:0003677]
CRO_101179	K6	Root_Distal	Root_LDis	-6.56278044961247	-2.10593943733499	0.00922395944884698	-0.324669191655078	JM706_ORYSJ	48.81	547	197	6	167	1753	87	568	6e-173	521	JM706_ORYSJ	Q336N8	Lysine-specific demethylase JMJ706 (EC 1.14.11.-) (Jumonji domain-containing protein 706) (Lysine-specific histone demethylase JMJ706) (Protein JUMONJI 706)	JMJ706 Os10g0577600 LOC_Os10g42690 OSJNBa0035H01.2	Oryza sativa subsp. japonica (Rice)	858	Chromatin regulator;Dioxygenase;Iron;Metal-binding;Nucleus;Oxidoreductase;Reference proteome;Transcription;Transcription regulation	chromatin remodeling [GO:0006338]; flower morphogenesis [GO:0048439]; positive regulation of gene expression, epigenetic [GO:0045815]	heterochromatin [GO:0000792]; histone methyltransferase complex [GO:0035097]; nucleus [GO:0005634]	dioxygenase activity [GO:0051213]; histone demethylase activity [GO:0032452]; histone demethylase activity (H3-K9 specific) [GO:0032454]; histone demethylase activity (H3-trimethyl-K4 specific) [GO:0034647]; metal ion binding [GO:0046872]
CRO_106632	K6	Root_Distal	Root_LDis	-6.50133006204977	-2.15200124488117	0.0140786749482402	-0.305710839248942	RT12_HELAN	87.7	122	15	0	1	366	1	122	9e-74	226	RT12_HELAN	Q96033	Ribosomal protein S12, mitochondrial	RPS12	Helianthus annuus (Common sunflower)	125	Mitochondrion;RNA editing;Ribonucleoprotein;Ribosomal protein	translation [GO:0006412]	mitochondrion [GO:0005739]; small ribosomal subunit [GO:0015935]	structural constituent of ribosome [GO:0003735]
CRO_100962	K6	Root_Mleafcat	Root_MLeacat	-5.84573528391088	6.14511717386715	6.12862359507924e-13	-0.304771281097221	F16P1_ORYSJ	67.29	376	117	2	148	1272	36	406	0	539	F16P1_ORYSJ	O64422	Fructose-1,6-bisphosphatase, chloroplastic (FBPase) (EC 3.1.3.11) (D-fructose-1,6-bisphosphate 1-phosphohydrolase)	Os03g0267300 LOC_Os03g16050 OJ1364E02.13 OJA1364E02.2 OsJ_10264	Oryza sativa subsp. japonica (Rice)	406	Calvin cycle;Carbohydrate metabolism;Chloroplast;Disulfide bond;Hydrolase;Magnesium;Metal-binding;Plastid;Reference proteome;Transit peptide	fructose 1,6-bisphosphate metabolic process [GO:0030388]; fructose 6-phosphate metabolic process [GO:0006002]; fructose metabolic process [GO:0006000]; gluconeogenesis [GO:0006094]; reductive pentose-phosphate cycle [GO:0019253]; sucrose biosynthetic process [GO:0005986]	chloroplast stroma [GO:0009570]; cytoplasm [GO:0005737]	fructose 1,6-bisphosphate 1-phosphatase activity [GO:0042132]; metal ion binding [GO:0046872]
CRO_106616	K6	Root_Flow	Root_Flow	-4.47152549199386	-1.39823622591371	0.00174367916303401	-0.274284156820559	NDUS3_ARATH	85.71	168	24	0	1	504	22	189	8e-101	295	NDUS3_ARATH	Q95748	NADH dehydrogenase [ubiquinone] iron-sulfur protein 3 (EC 1.6.99.3) (EC 7.1.1.2) (NADH dehydrogenase subunit 9)	NAD9 AtMg00070	Arabidopsis thaliana (Mouse-ear cress)	190	Electron transport;Membrane;Mitochondrion;Mitochondrion inner membrane;NAD;Oxidoreductase;RNA editing;Reference proteome;Respiratory chain;Translocase;Transport;Ubiquinone		mitochondrial inner membrane [GO:0005743]; respirasome [GO:0070469]	NADH dehydrogenase (ubiquinone) activity [GO:0008137]
CRO_110174	K6	Root_Mleaf	Root_MLea	-4.44111663880158	2.34015375337306	5.795126961528e-08	-0.193263308301452	BAMS_BETPL	57.22	748	317	2	134	2374	10	755	0	957	BAMS_BETPL	Q8W3Z1	Beta-amyrin synthase (EC 5.4.99.39)	OSCBPY	Betula platyphylla (Asian white birch)	779	Isomerase;Repeat	pentacyclic triterpenoid biosynthetic process [GO:0019745]	lipid droplet [GO:0005811]	beta-amyrin synthase activity [GO:0042300]; lanosterol synthase activity [GO:0000250]
CRO_109132	K6	Flow_Yleafcat	Flow_YLeacat	-4.10411568654517	2.45088744612015	4.48613555023385e-07	0.251336712027417	CYB6_NYMAL	94.84	155	8	0	1	465	54	208	4e-102	298	CYB6_NYMAL	Q6EW22	Cytochrome b6	petB	Nymphaea alba (White water-lily) (Castalia alba)	215	Chloroplast;Electron transport;Heme;Iron;Membrane;Metal-binding;Photosynthesis;Plastid;Thylakoid;Transmembrane;Transmembrane helix;Transport	photosynthesis [GO:0015979]; respiratory electron transport chain [GO:0022904]	chloroplast thylakoid membrane [GO:0009535]; integral component of membrane [GO:0016021]	electron transporter, transferring electrons within cytochrome b6/f complex of photosystem II activity [GO:0045158]; metal ion binding [GO:0046872]
CRO_110418	K6	Root_Mleaf	Root_MLea	-3.74009946551841	1.28689053733362	5.49836963882275e-06	-0.368568282472176	ATL4_ARATH	46.56	247	120	5	343	1056	91	334	7e-53	183	ATL4_ARATH	Q9LY41	E3 ubiquitin-protein ligase ATL4 (EC 2.3.2.27) (Protein ARABIDOPSIS TOXICOS EN LEVADURA 4) (Protein ATL4) (RING-H2 finger X1a) (RING-H2 zinc finger protein ATL4) (RING-H2 zinc finger protein RHX1a) (RING-type E3 ubiquitin transferase ATL4)	ATL4 RHX1A At3g60220 F27H5_10	Arabidopsis thaliana (Mouse-ear cress)	334	Membrane;Metal-binding;Reference proteome;Transferase;Transmembrane;Transmembrane helix;Ubl conjugation pathway;Zinc;Zinc-finger	protein ubiquitination [GO:0016567]	integral component of membrane [GO:0016021]	metal ion binding [GO:0046872]; ubiquitin protein ligase binding [GO:0031625]; ubiquitin-protein transferase activity [GO:0004842]
CRO_106077	K6	Root_Mleafcat	Root_MLeacat	-3.67844271450528	0.379623690216109	3.27475132586585e-05	-0.244877653997004	NDHJ_SOLLC	95.77	71	3	0	364	576	88	158	5e-44	150	NDHJ_SOLLC	Q2MI97	NAD(P)H-quinone oxidoreductase subunit J, chloroplastic (EC 7.1.1.-) (NAD(P)H dehydrogenase subunit J) (NADH-plastoquinone oxidoreductase subunit J)	ndhJ	Solanum lycopersicum (Tomato) (Lycopersicon esculentum)	158	Chloroplast;Membrane;NAD;NADP;Plastid;Plastoquinone;Quinone;Reference proteome;Thylakoid;Translocase;Transport	photosynthesis, light reaction [GO:0019684]	chloroplast thylakoid membrane [GO:0009535]	NADH dehydrogenase (ubiquinone) activity [GO:0008137]; quinone binding [GO:0048038]
CRO_100892	K6	Root_Yleaf	Root_YLea	-3.06750124069378	1.78379942621613	5.73585588230101e-05	-0.309778106819915	P5CS_ACTDE	69.52	748	161	3	1	2157	4	713	0	951	P5CS_ACTDE	O04015	Delta-1-pyrroline-5-carboxylate synthase (P5CS) [Includes: Glutamate 5-kinase (GK) (EC 2.7.2.11) (Gamma-glutamyl kinase); Gamma-glutamyl phosphate reductase (GPR) (EC 1.2.1.41) (Glutamate-5-semialdehyde dehydrogenase) (Glutamyl-gamma-semialdehyde dehydrogenase)]		Actinidia deliciosa (Kiwi)	717	ATP-binding;Amino-acid biosynthesis;Kinase;Multifunctional enzyme;NADP;Nucleotide-binding;Oxidoreductase;Proline biosynthesis;Transferase	L-proline biosynthetic process [GO:0055129]	cytoplasm [GO:0005737]	ATP binding [GO:0005524]; glutamate 5-kinase activity [GO:0004349]; glutamate-5-semialdehyde dehydrogenase activity [GO:0004350]
CRO_110620	K6	Root_Mleaf	Root_MLea	-2.93595113169824	4.32781689039441	3.82740777839481e-05	-0.33797359137283	EXB17_ORYSJ	76.19	231	55	0	304	996	45	275	9e-111	335	EXB17_ORYSJ	Q7X6J9	Expansin-B17 (Beta-expansin-17) (OsEXPB17) (OsaEXPb1.13)	EXPB17 Os04g0530100 LOC_Os04g44780 OSJNBa0074L08.17 OSJNBa0081C01.5	Oryza sativa subsp. japonica (Rice)	278	Cell wall;Cell wall biogenesis/degradation;Disulfide bond;Membrane;Reference proteome;Secreted;Signal	cell wall organization [GO:0071555]; sexual reproduction [GO:0019953]; syncytium formation [GO:0006949]	cell wall [GO:0005618]; extracellular region [GO:0005576]; membrane [GO:0016020]; plasmodesma [GO:0009506]
CRO_110572	K6	Root_Mleaf	Root_MLea	-2.79154926181232	5.3377910481482	7.08339641731217e-05	-0.334745523521775	CXE5_ARATH	41.25	320	160	5	19	909	3	317	1e-61	204	CXE5_ARATH	Q9FX94	Probable carboxylesterase 5 (AtCXE5) (EC 3.1.1.1)	CXE5 At1g49660 F14J22.11	Arabidopsis thaliana (Mouse-ear cress)	319	Acetylation;Hydrolase;Reference proteome;Serine esterase	catabolic process [GO:0009056]	cytosol [GO:0005829]	carboxylic ester hydrolase activity [GO:0052689]; hydrolase activity [GO:0016787]; methyl indole-3-acetate esterase activity [GO:0080030]
CRO_104027	K6	Root_Yleaf	Root_YLea	-2.77037908130502	4.60457187294244	8.40960025893275e-05	-0.298530795134232	TBL39_ARATH	67.68	297	95	1	1081	1968	69	365	1e-143	434	TBL39_ARATH	Q9SIN2	Protein trichome birefringence-like 39	TBL39 At2g42570 F14N22.16	Arabidopsis thaliana (Mouse-ear cress)	367	Membrane;Reference proteome;Signal-anchor;Transmembrane;Transmembrane helix		Golgi apparatus [GO:0005794]; integral component of membrane [GO:0016021]; plasmodesma [GO:0009506]; vacuole [GO:0005773]	O-acetyltransferase activity [GO:0016413]
CRO_104161	K6	Root_Yleaf	Root_YLea	-2.43939774186207	1.85819694127863	0.00094347310579684	-0.415093907054834	NU5M_MAIZE	88.89	126	14	0	427	804	4	129	6e-76	236	NU5M_MAIZE	Q36284	NADH-ubiquinone oxidoreductase chain 5 (EC 7.1.1.2) (NADH dehydrogenase subunit 5) (Fragment)	ND5 NAD5	Zea mays (Maize)	180	Electron transport;Membrane;Mitochondrion;Mitochondrion inner membrane;NAD;Respiratory chain;Translocase;Transmembrane;Transmembrane helix;Transport;Ubiquinone	ATP synthesis coupled electron transport [GO:0042773]	integral component of membrane [GO:0016021]; mitochondrial inner membrane [GO:0005743]; respirasome [GO:0070469]	NADH dehydrogenase (ubiquinone) activity [GO:0008137]
CRO_110086	K6	Root_Mleaf	Root_MLea	-2.40519713367241	4.08155802551423	0.000569289570829584	-0.313739506859149	HIBC4_ARATH	58.2	445	137	6	213	1532	1	401	7e-165	484	HIBC4_ARATH	Q5XF59	3-hydroxyisobutyryl-CoA hydrolase-like protein 1, mitochondrial (EC 3.1.2.-)	At3g60510 T8B10.170	Arabidopsis thaliana (Mouse-ear cress)	401	Alternative splicing;Hydrolase;Mitochondrion;Reference proteome;Transit peptide		mitochondrion [GO:0005739]	3-hydroxyisobutyryl-CoA hydrolase activity [GO:0003860]
CRO_102905	K6	Root_Distal	Root_LDis	-2.34474627215218	5.69427083632801	0.000672921686848658	-0.339217195454354	MBR1_ARATH	46.48	142	72	2	1283	1699	561	701	1e-28	125	MBR1_ARATH	Q9ZQF9	E3 ubiquitin-protein ligase MBR1 (EC 2.3.2.27) (MED25-binding RING-H2 protein 1) (RING-H2 finger MBR1) (RING-type E3 ubiquitin transferase MBR1)	MBR1 At2g15530 F9O13	Arabidopsis thaliana (Mouse-ear cress)	704	Alternative splicing;Flowering;Metal-binding;Reference proteome;Transferase;Ubl conjugation pathway;Zinc;Zinc-finger	flower development [GO:0009908]; proteasome-mediated ubiquitin-dependent protein catabolic process [GO:0043161]; vegetative to reproductive phase transition of meristem [GO:0010228]		metal ion binding [GO:0046872]; ubiquitin protein ligase activity [GO:0061630]
CRO_108427	K6	Root_Distal	Root_LDis	-2.09680912196207	3.36585885310682	0.00264629029086157	-0.358878834210601	YCF36_PORPU	44	150	80	3	214	660	6	152	2e-36	135	YCF36_PORPU	P51273	Uncharacterized protein ycf36	ycf36	Porphyra purpurea (Red seaweed) (Ulva purpurea)	165	Chloroplast;Plastid		chloroplast [GO:0009507]
CRO_101483	K6	Root_Yleaf	Root_YLea	-2.03929788694895	6.76938964667216	0.00269493616988456	-0.307420605911539	CLPX_PSEMY	56.83	366	121	6	693	1760	65	403	2e-125	394	CLPX_PSEMY	A4XTZ6	ATP-dependent Clp protease ATP-binding subunit ClpX	clpX Pmen_2051	Pseudomonas mendocina (strain ymp)	426	ATP-binding;Chaperone;Metal-binding;Nucleotide-binding;Reference proteome;Zinc	protein folding [GO:0006457]		ATP binding [GO:0005524]; protein dimerization activity [GO:0046983]; unfolded protein binding [GO:0051082]; zinc ion binding [GO:0008270]
CRO_108122	K6	Root_Flow	Root_Flow	-1.77510085426101	3.1280434808994	0.0099152658593104	-0.284310573319626	RPD1_ARATH	28.37	356	211	12	202	1200	48	382	9e-24	106	RPD1_ARATH	Q689D6	Protein ROOT PRIMORDIUM DEFECTIVE 1	RPD1 At4g33495 F17M5	Arabidopsis thaliana (Mouse-ear cress)	409	Reference proteome	lateral root morphogenesis [GO:0010102]; negative regulation of cell population proliferation [GO:0008285]
CRO_100973	K6	Root_Mleaf	Root_MLea	-1.65127461887448	3.54739765362993	0.0157547449861568	-0.308665955366244	SCKL1_ARATH	77.08	397	90	1	379	1569	76	471	0	588	SCKL1_ARATH	Q9M394	Fructokinase-like 1, chloroplastic (PEP-associated protein 6) (pfkB-type carbohydrate kinase family protein 2)	FLN1 PAP6 PFKB2 At3g54090 F24B22.50	Arabidopsis thaliana (Mouse-ear cress)	471	Chloroplast;Kinase;Plastid;Reference proteome;Transferase;Transit peptide	chloroplast organization [GO:0009658]; plastid transcription [GO:0042793]	chloroplast nucleoid [GO:0042644]; cytoplasm [GO:0005737]; nucleus [GO:0005634]	carbohydrate kinase activity [GO:0019200]; phosphotransferase activity, alcohol group as acceptor [GO:0016773]; protein self-association [GO:0043621]
CRO_108445	K6	Root_Mleafcat	Root_MLeacat	-1.33762747441372	4.89527751386926	0.0456411009328207	-0.294521738035577	SQD1_SPIOL	80.13	458	90	1	2657	1287	25	482	0	752	SQD1_SPIOL	Q84KI6	UDP-sulfoquinovose synthase, chloroplastic (EC 3.13.1.1) (SoSQD1) (Sulfite:UDP-glucose sulfotransferase) (Sulfolipid biosynthesis protein)	SQD1	Spinacia oleracea (Spinach)	482	Chloroplast;Hydrolase;NAD;Plastid;Transit peptide		chloroplast stroma [GO:0009570]	coenzyme binding [GO:0050662]; enzyme binding [GO:0019899]; FMN-binding domain binding [GO:0101016]; UDPsulfoquinovose synthase activity [GO:0046507]
CRO_107360	K6	Root_Mleaf	Root_MLea	1.3327010466789	8.49434749410618	0.0450519490587617	-0.184077548350164	IF1A_ONOVI	97.41	116	3	0	571	918	1	116	7e-61	200	IF1A_ONOVI	P56331	Eukaryotic translation initiation factor 1A (eIF-1A) (Eukaryotic translation initiation factor 4C) (eIF-4C)		Onobrychis viciifolia (Common sainfoin)	145	Initiation factor;Protein biosynthesis			translation initiation factor activity [GO:0003743]
CRO_108581	K6	Root_Flow	Root_Flow	1.33969445923882	7.26932867234857	0.0441068914202435	-0.262469652847255	OBE3_ARATH	53.4	809	264	24	457	2868	33	733	0	683	OBE3_ARATH	Q94B71	Protein OBERON 3 (Protein TITANIA 1) (Protein WUS ENHANCER 9)	OBE3 WEN9 At1g14740 F10B6.14	Arabidopsis thaliana (Mouse-ear cress)	733	Coiled coil;Metal-binding;Nucleus;Reference proteome;Transcription;Transcription regulation;Zinc;Zinc-finger	cell fate specification [GO:0001708]; embryonic meristem initiation [GO:0090421]; embryonic pattern specification [GO:0009880]; metal ion homeostasis [GO:0055065]	nucleus [GO:0005634]	metal ion binding [GO:0046872]
CRO_102349	K6	Root_Mleaf	Root_MLea	1.44900061044826	4.50812471087347	0.0318218855610301	-0.352223463088437	F135B_XENLA	40.98	266	141	5	2157	2948	1111	1362	2e-48	192	F135B_XENLA	Q641I1	Protein FAM135B	fam135b	Xenopus laevis (African clawed frog)	1376
CRO_110064	K6	Root_Mleafcat	Root_MLeacat	1.48896256175205	1.65117191441359	0.039597586816496	-0.321687450546444	CCU22_ARATH	72.69	216	51	3	81	728	3	210	9e-92	281	CCU22_ARATH	Q9M205	Cyclin-U2-2 (CycU2;2) (Cyclin-P3.2) (CycP3;2)	CYCU2-2 At3g60550 T8B10.210	Arabidopsis thaliana (Mouse-ear cress)	230	Cell cycle;Cell division;Cyclin;Reference proteome	cell cycle [GO:0007049]; cell division [GO:0051301]; regulation of cyclin-dependent protein serine/threonine kinase activity [GO:0000079]		protein kinase binding [GO:0019901]
CRO_103050	K6	Root_Distal	Root_LDis	1.53510937830119	5.52263518504194	0.0225531203651828	-0.40832513331469	U89B1_ARATH	53.33	465	192	6	10	1386	11	456	6e-161	486	U89B1_ARATH	Q9C9B0	Flavonol 3-O-glucosyltransferase UGT89B1 (EC 2.4.1.91) (Flavonol 7-O-beta-glucosyltransferase UGT89B1) (EC 2.4.1.237) (UDP-glycosyltransferase 89B1)	UGT89B1 At1g73880 F2P9.25	Arabidopsis thaliana (Mouse-ear cress)	473	Glycosyltransferase;Reference proteome;Transferase		intracellular membrane-bounded organelle [GO:0043231]	daphnetin 3-O-glucosyltransferase activity [GO:0102360]; flavonol 3-O-glucosyltransferase activity [GO:0047893]; flavonol 7-O-beta-glucosyltransferase activity [GO:0033836]; myricetin 3-O-glucosyltransferase activity [GO:0102425]; quercetin 3-O-glucosyltransferase activity [GO:0080043]; quercetin 4'-O-glucosyltransferase activity [GO:0080046]; quercetin 7-O-glucosyltransferase activity [GO:008004…
CRO_108637	K6	Root_Mleaf	Root_MLea	1.56811848669938	5.19121998968292	0.019975256425726	-0.362854675411127	BPC2_ARATH	54.23	284	114	7	1	834	1	274	2e-90	279	BPC2_ARATH	Q9LDE2	Protein BASIC PENTACYSTEINE2 (AtBPC2) (GAGA-binding transcriptional activator BBR/BPC2)	BPC2 BBR At1g14685 F10B6.5 T5E21.17	Arabidopsis thaliana (Mouse-ear cress)	279	DNA-binding;Nucleus;Reference proteome;Transcription;Transcription regulation	regulation of developmental process [GO:0050793]; response to ethylene [GO:0009723]	nucleus [GO:0005634]	DNA-binding transcription factor activity [GO:0003700]; sequence-specific DNA binding [GO:0043565]
CRO_110234	K6	Root_Distal	Root_LDis	1.63988517206028	6.76729422391613	0.0146361511975836	-0.296742568051677	TDX_ARATH	57.64	399	125	5	1213	2340	1	378	1e-137	421	TDX_ARATH	Q8VWG7	TPR repeat-containing thioredoxin TDX (HSP70-interacting protein 2) (AtHIP2) (Tetratricoredoxin) (AtTDX)	TDX At3g17880/At3g17870 MEB5.10/MEB5.9	Arabidopsis thaliana (Mouse-ear cress)	380	Acetylation;Alternative splicing;Chaperone;Disulfide bond;Electron transport;Redox-active center;Reference proteome;Repeat;TPR repeat;Transport	cell redox homeostasis [GO:0045454]; chaperone cofactor-dependent protein refolding [GO:0051085]; heat acclimation [GO:0010286]; protein complex oligomerization [GO:0051259]; protein folding [GO:0006457]	cell [GO:0005623]	Hsp70 protein binding [GO:0030544]; identical protein binding [GO:0042802]; oxidoreductase activity, acting on a sulfur group of donors, disulfide as acceptor [GO:0016671]; protein dimerization activity [GO:0046983]
CRO_102916	K6	Root_Mleaf	Root_MLea	1.64266581022457	5.06653860763436	0.0152566689812396	-0.38492849319485	AP3D_ARATH	70.84	535	145	2	13	1617	7	530	0	767	AP3D_ARATH	Q9C744	AP-3 complex subunit delta (Adaptor-related protein complex 3 subunit delta) (Delta-adaptin) (At-d-Ad) (At-delta-Ad) (Protein-affected trafficking 4)	DELTA-ADR PAT4 At1g48760 F11I4.7	Arabidopsis thaliana (Mouse-ear cress)	869	Acetylation;Cytoplasm;Golgi apparatus;Membrane;Protein transport;Reference proteome;Repeat;Transport	endosome organization [GO:0007032]; Golgi to vacuole transport [GO:0006896]; intracellular protein transport [GO:0006886]; lytic vacuole organization [GO:0080171]; protein storage vacuole organization [GO:1990019]; protein targeting to vacuole [GO:0006623]; vesicle targeting [GO:0006903]	AP-3 adaptor complex [GO:0030123]; endosome membrane [GO:0010008]; Golgi apparatus [GO:0005794]; Golgi membrane [GO:0000139]; nucleus [GO:0005634]
CRO_110532	K6	Root_Distal	Root_LDis	1.65505562499726	6.32993294442415	0.013878506555923	-0.272635008725577	Y2433_ARATH	61.94	310	115	2	163	1089	39	346	1e-115	355	Y2433_ARATH	Q9ZQ34	Uncharacterized protein At2g24330	At2g24330 T28I24.6	Arabidopsis thaliana (Mouse-ear cress)	408	Reference proteome	endoplasmic reticulum cisternal network assembly [GO:0071784]; endoplasmic reticulum tubular network organization [GO:0071786]	endoplasmic reticulum [GO:0005783]; endoplasmic reticulum tubular network [GO:0071782]
CRO_107866	K6	Root_Distal	Root_LDis	1.66658659806843	4.12075093419938	0.0146571200556078	-0.294920557147097	TCX5_ARATH	47.04	406	178	5	552	1670	120	521	2e-96	324	TCX5_ARATH	Q9SZD1	Protein tesmin/TSO1-like CXC 5 (AtTCX5)	TCX5 At4g29000 F19B15.30	Arabidopsis thaliana (Mouse-ear cress)	603	Developmental protein;Metal-binding;Nucleus;Reference proteome;Zinc	multicellular organism development [GO:0007275]; regulation of transcription, DNA-templated [GO:0006355]	nucleus [GO:0005634]	DNA-binding transcription factor activity [GO:0003700]; metal ion binding [GO:0046872]; RNA polymerase II regulatory region sequence-specific DNA binding [GO:0000977]
CRO_102421	K6	Root_Yleaf	Root_YLea	1.71008368929015	1.79504814745841	0.0190069108628547	-0.376947003092847	SAG12_ARATH	55.3	349	145	6	1	1026	1	345	1e-129	381	SAG12_ARATH	Q9FJ47	Senescence-specific cysteine protease SAG12 (EC 3.4.22.-) (Cysteine proteinase SAG12) (Protein SENESCENCE-ASSOCIATED GENE 12)	SAG12 At5g45890 K15I22.9	Arabidopsis thaliana (Mouse-ear cress)	346	Apoptosis;Glycoprotein;Hydrolase;Hypersensitive response;Plant defense;Protease;Reference proteome;Signal;Thiol protease;Vacuole	aging [GO:0007568]; defense response to fungus, incompatible interaction [GO:0009817]; floral organ senescence [GO:0080187]; leaf senescence [GO:0010150]; plant-type hypersensitive response [GO:0009626]; programmed cell death involved in cell development [GO:0010623]; proteolysis involved in cellular protein catabolic process [GO:0051603]; response to auxin [GO:0009733]; response to cytokinin [GO…	extracellular space [GO:0005615]; lysosome [GO:0005764]; senescence-associated vacuole [GO:0010282]	cysteine-type endopeptidase activity [GO:0004197]
CRO_104017	K6	Root_Mleaf	Root_MLea	1.88394576502119	0.234953370917912	0.0251214522931512	-0.290529613165751	BH032_ARATH	41.76	182	88	3	662	1156	128	308	5e-30	123	BH032_ARATH	Q9LS08	Transcription factor AIG1 (AtAIG1) (Basic helix-loop-helix protein 32) (AtbHLH32) (bHLH 32) (Protein TARGET OF MOOPTEROS 5) (Transcription factor EN 54) (bHLH transcription factor bHLH032)	BHLH32 EN54 TMO5 At3g25710 K13N2.1	Arabidopsis thaliana (Mouse-ear cress)	344	DNA-binding;Nucleus;Reference proteome;Transcription;Transcription regulation	anthocyanin-containing compound biosynthetic process [GO:0009718]; cellular response to phosphate starvation [GO:0016036]; regulation of transcription, DNA-templated [GO:0006355]; root development [GO:0048364]; root hair cell development [GO:0080147]	nucleus [GO:0005634]	DNA binding [GO:0003677]; DNA-binding transcription factor activity [GO:0003700]; protein dimerization activity [GO:0046983]
CRO_105076	K6	Root_Distal	Root_LDis	1.90828029288166	4.33701934938958	0.00550649376374522	-0.248851524574301	PERK1_ARATH	43.62	298	161	4	1137	2015	267	562	8e-73	255	PERK1_ARATH	Q9LV48	Proline-rich receptor-like protein kinase PERK1 (EC 2.7.11.1) (Proline-rich extensin-like receptor kinase 1) (AtPERK1)	PERK1 At3g24550 MOB24.13	Arabidopsis thaliana (Mouse-ear cress)	652	ATP-binding;Alternative splicing;Cell membrane;Glycoprotein;Kinase;Membrane;Nucleotide-binding;Phosphoprotein;Reference proteome;Serine/threonine-protein kinase;Transferase;Transmembrane;Transmembrane helix	protein autophosphorylation [GO:0046777]; protein phosphorylation [GO:0006468]; response to fungus [GO:0009620]; response to wounding [GO:0009611]	integral component of membrane [GO:0016021]; plasma membrane [GO:0005886]	ATP binding [GO:0005524]; protein kinase activity [GO:0004672]; protein serine/threonine kinase activity [GO:0004674]; transmembrane receptor protein serine/threonine kinase activity [GO:0004675]
CRO_110635	K6	Root_Mleaf	Root_MLea	2.03088785300004	4.64735225645716	0.00310882404316608	-0.405795939134318	CASTO_LOTJA	77.68	757	113	6	613	2823	133	853	0	1130	CASTO_LOTJA	Q5H8A6	Ion channel CASTOR	CASTOR	Lotus japonicus (Lotus corniculatus var. japonicus)	853	3D-structure;Coiled coil;Ion channel;Ion transport;Membrane;Nucleus;Transmembrane;Transmembrane helix;Transport	ion transport [GO:0006811]	integral component of membrane [GO:0016021]; nuclear membrane [GO:0031965]
CRO_110401	K6	Root_Distal	Root_LDis	2.04082696029554	0.407595484714838	0.0181541718238176	-0.271638820800157	Y5262_ARATH	27.82	399	229	13	22	1182	63	414	1e-23	107	Y5262_ARATH	Q6AWW5	Ankyrin repeat-containing protein At5g02620	At5g02620 T22P11.210	Arabidopsis thaliana (Mouse-ear cress)	524	ANK repeat;Membrane;Phosphoprotein;Reference proteome;Repeat;Transmembrane;Transmembrane helix		endoplasmic reticulum [GO:0005783]; integral component of membrane [GO:0016021]; plasma membrane [GO:0005886]
CRO_110011	K6	Root_Distal	Root_LDis	2.06675687586777	1.35371085579259	0.00755390832693959	-0.254825917358093	LBD18_ARATH	62.5	224	61	3	124	777	40	246	1e-67	217	LBD18_ARATH	O22131	LOB domain-containing protein 18 (ASYMMETRIC LEAVES 2-like protein 20) (AS2-like protein 20)	LBD18 ASL20 At2g45420 F4L23.7	Arabidopsis thaliana (Mouse-ear cress)	262	Nucleus;Reference proteome	lateral root formation [GO:0010311]; positive regulation of transcription, DNA-templated [GO:0045893]; xylem development [GO:0010089]	nucleus [GO:0005634]
CRO_110273	K6	Root_Mleafcat	Root_MLeacat	2.11358537113882	-0.173176373839197	0.0155279437440286	-0.277137101584521	PP441_ARATH	58.73	315	126	1	1	933	183	497	5e-132	393	PP441_ARATH	Q9FLS9	Pentatricopeptide repeat-containing protein At5g61800	PCMP-E8 At5g61800 MAC9.12	Arabidopsis thaliana (Mouse-ear cress)	499	Reference proteome;Repeat	RNA modification [GO:0009451]
CRO_110657	K6	Root_Distal	Root_LDis	2.15324996378351	6.40650394335265	0.00164030154621729	-0.238256951520739	CP123_ARATH	72.62	84	23	0	151	402	51	134	5e-38	131	CP123_ARATH	Q9C9K2	Calvin cycle protein CP12-3, chloroplastic (CP12 domain-containing protein 3) (Chloroplast protein 12-3)	CP12-3 At1g76560 F14G6.16	Arabidopsis thaliana (Mouse-ear cress)	134	Calvin cycle;Chloroplast;Copper;Disulfide bond;Nickel;Plastid;Reference proteome;Transit peptide	cellular response to anoxia [GO:0071454]; cellular response to heat [GO:0034605]; negative regulation of reductive pentose-phosphate cycle [GO:0080153]; reductive pentose-phosphate cycle [GO:0019253]	chloroplast [GO:0009507]; protein-containing complex [GO:0032991]	copper ion binding [GO:0005507]; nickel cation binding [GO:0016151]
CRO_107278	K6	Root_Mleaf	Root_MLea	2.20162399440564	5.86377627639856	0.00133983333018238	-0.17415815622623	GBP2_HUMAN	31.72	372	222	12	180	1232	6	366	1e-45	179	GBP2_HUMAN	P32456	Guanylate-binding protein 2 (EC 3.6.5.-) (GTP-binding protein 2) (GBP-2) (HuGBP-2) (Guanine nucleotide-binding protein 2) (Interferon-induced guanylate-binding protein 2)	GBP2	Homo sapiens (Human)	591	Cytoplasm;GTP-binding;Golgi apparatus;Hydrolase;Lipoprotein;Membrane;Methylation;Nucleotide-binding;Polymorphism;Prenylation;Reference proteome	cellular response to interferon-gamma [GO:0071346]; cellular response to interleukin-1 [GO:0071347]; cellular response to tumor necrosis factor [GO:0071356]; defense response to Gram-positive bacterium [GO:0050830]; defense response to protozoan [GO:0042832]; immune response [GO:0006955]; interferon-gamma-mediated signaling pathway [GO:0060333]; protein localization to nucleus [GO:0034504]; type …	actin cytoskeleton [GO:0015629]; cytoplasm [GO:0005737]; cytoplasmic vesicle [GO:0031410]; cytosol [GO:0005829]; Golgi apparatus [GO:0005794]; Golgi membrane [GO:0000139]; nucleoplasm [GO:0005654]; nucleus [GO:0005634]; perinuclear region of cytoplasm [GO:0048471]; symbiont-containing vacuole membrane [GO:0020005]	GTPase activity [GO:0003924]; GTP binding [GO:0005525]; protein homodimerization activity [GO:0042803]
CRO_102660	K6	Root_Flow	Root_Flow	2.52047583599476	1.07302090180391	0.00127154422452844	-0.298459008091013	ATL70_ARATH	38.85	139	78	2	37	450	61	193	1e-24	100	ATL70_ARATH	Q8RX29	RING-H2 finger protein ATL70 (EC 2.3.2.27) (RING-type E3 ubiquitin transferase ATL70)	ATL70 At2g35910 F11F19.18	Arabidopsis thaliana (Mouse-ear cress)	217	Membrane;Metal-binding;Reference proteome;Transferase;Transmembrane;Transmembrane helix;Ubl conjugation pathway;Zinc;Zinc-finger	protein ubiquitination [GO:0016567]	integral component of membrane [GO:0016021]	metal ion binding [GO:0046872]; transferase activity [GO:0016740]
CRO_108337	K6	Root_Mleaf	Root_MLea	2.62213475003805	3.39668949622362	0.000264107372618618	-0.155427254990079	LACS7_ARATH	68.75	688	175	4	7	1950	4	691	0	989	LACS7_ARATH	Q8LKS5	Long chain acyl-CoA synthetase 7, peroxisomal (EC 6.2.1.3)	LACS7 At5g27600 F15A18.60	Arabidopsis thaliana (Mouse-ear cress)	700	ATP-binding;Fatty acid metabolism;Ligase;Lipid metabolism;Magnesium;Nucleotide-binding;Peroxisome;Reference proteome	fatty acid metabolic process [GO:0006631]; response to ozone [GO:0010193]; response to salt stress [GO:0009651]	peroxisome [GO:0005777]; plastid [GO:0009536]	acyl-CoA ligase activity [GO:0003996]; ATP binding [GO:0005524]; decanoate-CoA ligase activity [GO:0102391]; long-chain fatty acid-CoA ligase activity [GO:0004467]
CRO_101111	K6	Root_Distal	Root_LDis	2.92403128939339	0.936900409604898	0.000736227209217745	-0.282918559615428	BH030_ARATH	40.18	224	114	6	889	1515	116	334	5e-30	125	BH030_ARATH	Q9S7Y1	Transcription factor bHLH30 (Basic helix-loop-helix protein 30) (AtbHLH30) (bHLH 30) (Transcription factor EN 53) (bHLH transcription factor bHLH030)	BHLH30 EN53 At1g68810 F14K14.8 T6L1.1	Arabidopsis thaliana (Mouse-ear cress)	368	Coiled coil;DNA-binding;Nucleus;Reference proteome;Transcription;Transcription regulation	regulation of transcription, DNA-templated [GO:0006355]	nucleus [GO:0005634]	DNA binding [GO:0003677]; DNA-binding transcription factor activity [GO:0003700]; protein dimerization activity [GO:0046983]
CRO_103397	K6	Root_Mleaf	Root_MLea	3.02808109075801	8.06522699424457	1.785892685285e-05	-0.338110386729191	CLC1_ARATH	63.44	186	66	1	304	855	56	241	1e-57	199	CLC1_ARATH	Q9SKU1	Clathrin light chain 1	At2g20760 F5H14.27	Arabidopsis thaliana (Mouse-ear cress)	338	Coated pit;Coiled coil;Cytoplasmic vesicle;Membrane;Reference proteome	clathrin coat assembly [GO:0048268]; clathrin-dependent endocytosis [GO:0072583]; intracellular protein transport [GO:0006886]	clathrin coat of coated pit [GO:0030132]; clathrin coat of trans-Golgi network vesicle [GO:0030130]; clathrin vesicle coat [GO:0030125]; cytosol [GO:0005829]; mitochondrion [GO:0005739]; plasma membrane [GO:0005886]	clathrin heavy chain binding [GO:0032050]; structural molecule activity [GO:0005198]
CRO_107146	K6	Root_Mleaf	Root_MLea	3.27642936056107	-1.20607546367636	0.0167825540461803	-0.328317690362486	FMO1_ARATH	62.67	501	178	3	61	1560	27	519	0	693	FMO1_ARATH	Q9LMA1	Probable flavin-containing monooxygenase 1 (EC 1.14.13.-)	FMO1 At1g19250 T29M8.12	Arabidopsis thaliana (Mouse-ear cress)	530	FAD;Flavoprotein;Monooxygenase;NADP;Oxidoreductase;Plant defense;Reference proteome	cellular response to hypoxia [GO:0071456]; defense response signaling pathway, resistance gene-dependent [GO:0009870]; defense response signaling pathway, resistance gene-independent [GO:0010204]; defense response to bacterium [GO:0042742]; defense response to fungus [GO:0050832]; L-pipecolic acid biosynthetic process [GO:0062034]; plant-type hypersensitive response [GO:0009626]; response to othe…		flavin adenine dinucleotide binding [GO:0050660]; N,N-dimethylaniline monooxygenase activity [GO:0004499]; NADP binding [GO:0050661]; peptidyl-proline dioxygenase activity [GO:0031543]; pipecolic acid N-hydroxylase [GO:0062047]
CRO_101376	K6	Root_Distal	Root_LDis	3.49364079246485	4.9885224103191	1.7382581921136e-06	-0.362780068072108	GIF3_ARATH	89.66	58	5	1	168	338	15	72	1e-24	104	GIF3_ARATH	Q93VH6	GRF1-interacting factor 3 (AtGIF3) (Transcription coactivator GIF3)	GIF3 At4g00850 A_TM018A10_22	Arabidopsis thaliana (Mouse-ear cress)	223	Activator;Reference proteome;Transcription;Transcription regulation	cell division [GO:0051301]; cell population proliferation [GO:0008283]; leaf development [GO:0048366]; positive regulation of transcription, DNA-templated [GO:0045893]; positive regulation of transcription by RNA polymerase II [GO:0045944]	nucleus [GO:0005634]	transcription coactivator activity [GO:0003713]
CRO_107801	K6	Root_Distal	Root_LDis	3.79448353664114	0.061590955642854	0.000395255096106125	-0.258198202843254	CYB_PEA	93.68	95	6	0	16	300	113	207	5e-52	176	CYB_PEA	Q9ZZT8	Cytochrome b (Complex III subunit 3) (Complex III subunit III) (Cytochrome b-c1 complex subunit 3) (Ubiquinol-cytochrome-c reductase complex cytochrome b subunit)	MT-CYB COB CYTB MTCYB	Pisum sativum (Garden pea)	392	Electron transport;Heme;Iron;Membrane;Metal-binding;Mitochondrion;Mitochondrion inner membrane;Respiratory chain;Transmembrane;Transmembrane helix;Transport;Ubiquinone	mitochondrial electron transport, ubiquinol to cytochrome c [GO:0006122]	integral component of membrane [GO:0016021]; mitochondrial inner membrane [GO:0005743]; respiratory chain complex III [GO:0045275]	metal ion binding [GO:0046872]; ubiquinol-cytochrome-c reductase activity [GO:0008121]
CRO_108380	K6	Root_Mleaf	Root_MLea	3.81354006102634	-0.791814205975544	0.00281198466110548	-0.318297963603335	CBDAS_CANSA	41.54	532	271	11	177	1730	32	537	8e-128	392	CBDAS_CANSA	A6P6V9	Cannabidiolic acid synthase (EC 1.21.3.8) (CBDA synthase)	CBDAS	Cannabis sativa (Hemp) (Marijuana)	544	Apoplast;Direct protein sequencing;Disulfide bond;FAD;Flavoprotein;Glycoprotein;Oxidoreductase;Secreted;Signal		apoplast [GO:0048046]	cannabidiolate synthase activity [GO:0102779]; FAD binding [GO:0071949]
[truncated: 138 more rows]
